# Supplementary material for: Mendelian randomization based on genome-wide association studies and expression quantitative trait loci, predicting gene targets for the complexity of osteoarthritis as well as the clinical prognosis of the condition
Source: Front Med (Lausanne). 2024 Jun 26;11:1409439. doi: 10.3389/fmed.2024.1409439 (PMC11238174; doi:10.3389/fmed.2024.1409439)
Supplement: Supplementary file 4 [file Table_1.xls]

## Sheet: Table S1
Table S1. List of SNPs Closely Associated with Exposure.
exposure	SNP	pos.exposure	chr.exposure	pval.exposure	se.exposure	samplesize.exposure	beta.exposure	id.exposure	effect_allele.exposure	other_allele.exposure	eaf.exposure	R2	F
FGR	rs34806307	27958339	1	5.57e-29	0.0253262	29937	0.282954	eqtl-a-ENSG00000000938	T	C	0.0581208	0.00415218	124.814
FGR	rs17617068	179168097	5	6.08e-17	0.0129886	31684	-0.10863	eqtl-a-ENSG00000000938	C	T	0.297362	0.00220281	69.9435
FGR	rs2594836	173205318	5	2.48e-13	0.0137126	31569	0.100376	eqtl-a-ENSG00000000938	A	G	0.749651	0.00169443	53.5788
FGR	rs149110519	144385777	6	3.13e-12	0.026612	25735	0.185528	eqtl-a-ENSG00000000938	T	C	0.0526158	0.00188504	48.5993
FGR	rs16895831	42515791	6	1.23e-08	0.0146022	27823	0.0831772	eqtl-a-ENSG00000000938	T	C	0.209742	0.00116483	32.4445
FGR	rs56388170	28724374	7	3.54e-09	0.0131112	31355	0.0774135	eqtl-a-ENSG00000000938	T	G	0.289189	0.0011106	34.8595
FGR	rs149007767	50370254	7	6.79e-23	0.0166246	30077	-0.163765	eqtl-a-ENSG00000000938	T	C	0.149708	0.00321593	97.0311
FGR	rs741738	309508	11	1.63e-13	0.0149798	17978	-0.110495	eqtl-a-ENSG00000000938	A	G	0.195461	0.00301731	54.4033
FGR	rs77526211	40974023	13	4.49e-10	0.0292309	29277	0.182278	eqtl-a-ENSG00000000938	A	G	0.0432109	0.00132642	38.8825
CFH	rs203683	196678432	1	4.54e-37	0.01205	31529	0.153282	eqtl-a-ENSG00000000971	C	G	0.593851	0.00510593	161.801
CFH	rs523427	197223447	1	9.97e-11	0.0288023	29788	-0.186279	eqtl-a-ENSG00000000971	G	A	0.95544	0.00140224	41.8258
CFH	rs1317082	169497585	3	1.42e-18	0.0137489	31644	-0.120934	eqtl-a-ENSG00000000971	G	A	0.247755	0.00243898	77.363
CFH	rs6897932	35874575	5	1.45e-08	0.0135048	31259	-0.0765344	eqtl-a-ENSG00000000971	T	C	0.262908	0.0010264	32.1151
GCLC	rs6942249	53515483	6	1.8e-08	0.014345	31315	-0.0807579	eqtl-a-ENSG00000001084	A	G	0.220282	0.00101106	31.6914
GCLC	rs809942	53443269	6	1.19e-43	0.0151051	31644	-0.209273	eqtl-a-ENSG00000001084	A	G	0.188827	0.00602922	191.934
GCLC	rs661603	53370107	6	1.68e-71	0.0118763	31644	-0.212352	eqtl-a-ENSG00000001084	C	T	0.433538	0.0100021	319.686
ENPP4	rs2057148	45937610	6	4.9e-08	0.0125754	30696	-0.0685989	eqtl-a-ENSG00000001561	C	G	0.662706	0.000968474	29.7552
ENPP4	rs56139334	46077847	6	1e-200	0.0229873	31355	-0.81601	eqtl-a-ENSG00000001561	T	C	0.0658828	0.0386363	1260.05
ENPP4	rs7744030	46042757	6	1e-200	0.0116326	31132	0.460012	eqtl-a-ENSG00000001561	T	C	0.380286	0.0478291	1563.71
ENPP4	rs77868167	46471256	6	3.5e-09	0.0230028	31355	0.135859	eqtl-a-ENSG00000001561	T	C	0.0719597	0.00111129	34.8809
LAP3	rs148021887	18093497	4	2.96e-10	0.0252506	25173	-0.159097	eqtl-a-ENSG00000002549	A	C	0.0588673	0.00157457	39.6959
LAP3	rs2872795	17330381	4	2.73e-10	0.0135529	28533	0.0855677	eqtl-a-ENSG00000002549	C	T	0.740191	0.00139509	39.8589
LAP3	rs112570672	17914257	4	1.87e-49	0.0336696	23500	0.497758	eqtl-a-ENSG00000002549	A	G	0.0317809	0.00921451	218.536
LAP3	rs1609903	17533328	4	7.54e-92	0.0141406	28799	-0.287426	eqtl-a-ENSG00000002549	C	G	0.779076	0.0141434	413.13
LAP3	rs150530659	17797314	4	7.64e-24	0.0453355	23593	-0.456437	eqtl-a-ENSG00000002549	C	T	0.0174155	0.00427799	101.356
LAP3	rs28727456	17540848	4	1e-200	0.0147013	24204	0.508059	eqtl-a-ENSG00000002549	G	A	0.185536	0.0470232	1194.21
LAP3	rs13164856	131813204	5	1.59e-08	0.0131962	28473	-0.0745715	eqtl-a-ENSG00000002549	C	T	0.283115	0.00112028	31.9314
LAP3	rs4788084	28539848	16	1.34e-14	0.012035	28533	-0.0926903	eqtl-a-ENSG00000002549	T	C	0.419635	0.00207457	59.3125
AOC1	rs13226058	150536031	7	1.76e-15	0.0379894	19650	-0.302282	eqtl-a-ENSG00000002726	A	G	0.0250636	0.00321174	63.3075
AOC1	rs765483	150596308	7	6.27e-25	0.0285358	25983	0.294244	eqtl-a-ENSG00000002726	T	C	0.0452219	0.00407542	106.317
AOC1	rs73167624	150658795	7	9.22e-73	0.0304821	23989	0.549942	eqtl-a-ENSG00000002726	A	G	0.0387678	0.0133869	325.468
AOC1	rs77270862	150186821	7	9.06e-10	0.0488658	4993	0.299313	eqtl-a-ENSG00000002726	G	T	0.015021	0.0074581	37.5031
AOC1	rs9657890	150435443	7	1e-200	0.0122357	25885	0.398501	eqtl-a-ENSG00000002726	T	C	0.327004	0.0393651	1060.64
MAD1L1	rs146817114	2478609	7	5.75e-09	0.0444577	15975	0.258917	eqtl-a-ENSG00000002822	A	G	0.018211	0.00211868	33.9135
MAD1L1	rs73288749	1929255	7	7.01e-16	0.0448661	25036	-0.362079	eqtl-a-ENSG00000002822	T	C	0.0178348	0.00259464	65.1231
MAD1L1	rs7801421	1989888	7	1e-200	0.01209	30902	0.365474	eqtl-a-ENSG00000002822	G	C	0.35037	0.0287222	913.76
MAD1L1	rs3800875	2117261	7	3.25e-86	0.0152919	31017	0.300934	eqtl-a-ENSG00000002822	T	C	0.179747	0.0123319	387.25
MAD1L1	rs75649291	1843708	7	4.43e-25	0.0401381	28417	-0.415204	eqtl-a-ENSG00000002822	T	C	0.0223203	0.00375145	106.999
MAD1L1	rs6463939	1614662	7	1.63e-13	0.0328778	5668	-0.242497	eqtl-a-ENSG00000002822	G	A	0.0337862	0.00950668	54.3818
SNX11	rs56330463	148200011	5	2.17e-08	0.0120539	31569	0.0674741	eqtl-a-ENSG00000002919	C	T	0.582097	0.000991579	31.3322
SNX11	rs11079822	46552897	17	1.49e-132	0.0313353	31236	-0.767698	eqtl-a-ENSG00000002919	A	G	0.0358931	0.0188535	600.185
SNX11	rs78317601	45986496	17	1e-200	0.0202656	31562	-0.702722	eqtl-a-ENSG00000002919	G	A	0.0870616	0.0366983	1202.32
SNX11	rs118036504	46073854	17	1.24e-10	0.0522445	21129	0.336141	eqtl-a-ENSG00000002919	C	T	0.013112	0.00195539	41.3924
SNX11	rs1473117	46092539	17	9.91e-168	0.017994	31567	-0.496707	eqtl-a-ENSG00000002919	T	C	0.117639	0.0235696	761.934
TMEM176A	rs12478601	43721508	2	3.09e-10	0.0120214	31300	0.0756615	eqtl-a-ENSG00000002933	T	C	0.574604	0.001264	39.6107
TMEM176A	rs9880192	128297569	3	1.63e-08	0.0121727	31569	-0.0687407	eqtl-a-ENSG00000002933	C	G	0.392874	0.00100915	31.8879
TMEM176A	rs4725338	150082342	7	3.75e-39	0.018904	31355	-0.247459	eqtl-a-ENSG00000002933	A	G	0.889954	0.00543532	171.345
TMEM176A	rs17173656	150598659	7	1.16e-57	0.0193687	31684	0.310011	eqtl-a-ENSG00000002933	C	T	0.103442	0.00802077	256.169
TMEM176A	rs3778872	150669976	7	4.68e-10	0.0159547	31231	-0.0993911	eqtl-a-ENSG00000002933	G	C	0.166501	0.00124106	38.8052
TMEM176A	rs71537963	150153771	7	1.08e-59	0.0251818	31200	0.41033	eqtl-a-ENSG00000002933	T	C	0.0582201	0.00843836	265.5
TMEM176A	rs77270862	150186821	7	4.34e-21	0.0487775	4993	0.459684	eqtl-a-ENSG00000002933	G	T	0.015021	0.0174768	88.7781
TMEM176A	rs7781584	150496529	7	1.55e-182	0.0143821	31270	-0.414367	eqtl-a-ENSG00000002933	G	A	0.79708	0.0258595	830.038
TMEM176A	rs59621822	150206215	7	1e-200	0.011662	31676	-0.358062	eqtl-a-ENSG00000002933	G	A	0.423537	0.0289004	942.634
TMEM176A	rs7212590	57885709	17	3.84e-11	0.0207568	31569	-0.137207	eqtl-a-ENSG00000002933	T	C	0.0900785	0.0013822	43.6922
M6PR	rs117302528	9082391	12	8.56e-12	0.0489682	9433	0.334399	eqtl-a-ENSG00000003056	T	C	0.0149475	0.00491938	46.624
M6PR	rs76450399	9143781	12	3.66e-14	0.0500134	20275	-0.378731	eqtl-a-ENSG00000003056	A	G	0.0143092	0.00282034	57.3385
M6PR	rs6487636	9308551	12	1.53e-30	0.0215805	31354	-0.247904	eqtl-a-ENSG00000003056	C	G	0.917903	0.00419109	131.952
M6PR	rs11047939	9061971	12	1e-200	0.0135131	31355	0.479323	eqtl-a-ENSG00000003056	A	G	0.231883	0.0385792	1258.11
M6PR	rs4262771	9479318	12	2.11e-11	0.0125755	29994	-0.0842297	eqtl-a-ENSG00000003056	C	G	0.33655	0.00149347	44.8591
CYP26B1	rs981390	72189602	2	1.4e-10	0.0299847	30971	-0.192394	eqtl-a-ENSG00000003137	A	G	0.0409627	0.00132755	41.1676
CYP26B1	rs114857151	72369839	2	1e-200	0.0377241	26141	1.206	eqtl-a-ENSG00000003137	T	C	0.0237762	0.0376252	1021.94
CYP26B1	rs141151334	72822429	2	1.54e-16	0.0459779	16628	0.379474	eqtl-a-ENSG00000003137	G	T	0.0169641	0.00407991	68.1104
CYP26B1	rs72835275	72456543	2	1e-200	0.0181271	31182	1.17139	eqtl-a-ENSG00000003137	C	T	0.0915783	0.118103	4175.6
CYP26B1	rs17561305	72787000	2	2.17e-12	0.0353007	24524	-0.247913	eqtl-a-ENSG00000003137	A	G	0.0291789	0.0020071	49.317
DBNDD1	rs12927153	89656545	16	1.19e-09	0.0228086	27979	-0.138697	eqtl-a-ENSG00000003249	G	T	0.0732841	0.00131987	36.9748
DBNDD1	rs11859970	90018389	16	5.17e-29	0.0185776	25662	-0.207678	eqtl-a-ENSG00000003249	C	T	0.114951	0.0048462	124.959
DBNDD1	rs35991606	90067079	16	3.41e-41	0.0173184	30398	-0.232799	eqtl-a-ENSG00000003249	C	T	0.134779	0.00590919	180.683
DBNDD1	rs147792551	89787968	16	1e-200	0.0235533	30817	0.721765	eqtl-a-ENSG00000003249	G	C	0.0639616	0.0295707	938.988
ALS2	rs17383714	202153789	2	5.28e-20	0.0212098	30873	0.194245	eqtl-a-ENSG00000003393	T	C	0.0856074	0.00270938	83.8684
ALS2	rs78003444	202557374	2	1.52e-125	0.0199742	30077	-0.476044	eqtl-a-ENSG00000003393	A	G	0.0942325	0.0185351	567.971
ALS2	rs3219172	202566411	2	1.24e-42	0.049337	22434	-0.675177	eqtl-a-ENSG00000003393	C	T	0.0145746	0.0082789	187.263
ALS2	rs10432516	202549620	2	1e-200	0.0257605	30077	-0.895928	eqtl-a-ENSG00000003393	A	G	0.0518559	0.0386616	1209.51
ALS2	rs75664718	203574996	2	4.1e-09	0.0375348	8025	-0.220705	eqtl-a-ENSG00000003393	A	G	0.0257445	0.00428987	34.5659
ALS2	rs1532331	43116830	5	1.44e-10	0.012782	31684	0.0819467	eqtl-a-ENSG00000003393	T	G	0.683885	0.00129557	41.0996
CFLAR	rs6757272	201728141	2	1.13e-10	0.0120475	25826	-0.0776808	eqtl-a-ENSG00000003402	G	A	0.418416	0.00160723	41.5719
CFLAR	rs10200697	201595517	2	1.35e-08	0.0215981	26609	0.12266	eqtl-a-ENSG00000003402	A	G	0.917415	0.00121065	32.2509
CFLAR	rs2268791	202022527	2	1e-200	0.011476	25575	0.375611	eqtl-a-ENSG00000003402	C	G	0.498612	0.0402031	1071.18
CFLAR	rs56388170	28724374	7	1.42e-08	0.0131124	26280	0.0743565	eqtl-a-ENSG00000003402	T	G	0.289189	0.00122213	32.1544
TFPI	rs35007051	188415764	2	2.01e-10	0.0324332	30169	0.206291	eqtl-a-ENSG00000003436	G	A	0.0347892	0.00133918	40.4531
TFPI	rs1354034	56849749	3	2.15e-11	0.0122309	31684	0.0818935	eqtl-a-ENSG00000003436	C	T	0.618137	0.00141295	44.8285
TFPI	rs9376090	135411228	6	1.26e-14	0.0134923	31300	0.104028	eqtl-a-ENSG00000003436	C	T	0.262879	0.00189566	59.443
ARF5	rs149110519	144385777	6	2.02e-12	0.0266112	25735	0.18717	eqtl-a-ENSG00000004059	T	C	0.0526158	0.0019186	49.4663
ARF5	rs149007767	50370254	7	5.02e-16	0.0166429	30077	-0.134987	eqtl-a-ENSG00000004059	T	C	0.149708	0.00218244	65.7805
ARF5	rs34029720	127230474	7	1.4e-17	0.012286	31564	-0.104862	eqtl-a-ENSG00000004059	C	T	0.371437	0.00230262	72.843
CD38	rs10000290	15753299	4	1.31e-18	0.0169156	31349	0.148937	eqtl-a-ENSG00000004468	G	A	0.143801	0.0024668	77.518
CD38	rs2497306	94485211	10	4.69e-10	0.0118872	31086	0.0740464	eqtl-a-ENSG00000004468	C	A	0.500343	0.00124664	38.799
CD38	rs2617170	10560957	12	3.22e-12	0.0126168	31086	-0.0879154	eqtl-a-ENSG00000004468	C	T	0.668027	0.00155951	48.5516
CD38	rs151181	28490517	16	3.39e-08	0.012098	30476	-0.066781	eqtl-a-ENSG00000004468	C	T	0.407827	0.000998819	30.4684
CD38	rs12453507	38053207	17	3.1e-08	0.011892	31355	-0.0658343	eqtl-a-ENSG00000004468	G	C	0.492239	0.00097648	30.6455
RBM6	rs76298543	50124046	3	6.14e-99	0.0352007	18493	-0.743165	eqtl-a-ENSG00000004534	C	T	0.0285268	0.0235352	445.678
RBM6	rs116375541	50456570	3	5.27e-17	0.0479963	20074	0.402247	eqtl-a-ENSG00000004534	A	G	0.0155425	0.00348674	70.2307
RBM6	rs13086611	49385417	3	1e-200	0.0124186	26096	0.426905	eqtl-a-ENSG00000004534	T	A	0.304928	0.0433221	1181.64
RBM6	rs2236939	50243510	3	8.2e-157	0.0190918	23341	-0.509349	eqtl-a-ENSG00000004534	T	G	0.103161	0.0295919	711.705
RBM6	rs7950696	47481533	11	3.46e-08	0.0119728	31185	-0.0660466	eqtl-a-ENSG00000004534	C	T	0.441548	0.000974855	30.4286
ARHGAP33	rs12984019	36078082	19	2.72e-10	0.0130905	29827	0.0826533	eqtl-a-ENSG00000004777	T	C	0.290562	0.00133481	39.8638
ARHGAP33	rs756783	36079704	19	1e-200	0.0115262	31346	-0.389125	eqtl-a-ENSG00000004777	T	C	0.557326	0.0350843	1139.67
ARHGAP33	rs113559151	36164495	19	8.18e-155	0.0221543	31682	-0.587228	eqtl-a-ENSG00000004777	G	A	0.0742662	0.021695	702.538
PDK4	rs117629564	94777819	7	5.54e-19	0.0453314	21984	0.40349	eqtl-a-ENSG00000004799	A	G	0.0174463	0.00359086	79.2187
PDK4	rs12704801	95175185	7	1.04e-99	0.0118704	31565	-0.251601	eqtl-a-ENSG00000004799	C	T	0.420253	0.014033	449.228
PDK4	rs142272045	95249487	7	2.55e-12	0.035039	28311	-0.245298	eqtl-a-ENSG00000004799	C	T	0.0296307	0.00172814	49.0065
PDK4	rs4253772	46627603	22	6.01e-20	0.019784	31185	0.180909	eqtl-a-ENSG00000004799	T	C	0.0999617	0.00267414	83.6112
SLC22A16	rs17577280	110728379	6	1e-200	0.0120986	31684	-0.389752	eqtl-a-ENSG00000004809	A	G	0.343249	0.0317154	1037.72
SLC22A16	rs9372244	110357358	6	9.17e-15	0.0125738	31564	0.0974519	eqtl-a-ENSG00000004809	C	T	0.336007	0.00189946	60.0648
SLC22A16	rs13205109	110798217	6	1e-200	0.016526	20794	-0.679832	eqtl-a-ENSG00000004809	A	T	0.133692	0.0752576	1692.1
SLC22A16	rs1080261	110851976	6	6.9e-68	0.0155592	30746	0.270889	eqtl-a-ENSG00000004809	G	T	0.173269	0.00976245	303.096
SLC25A13	rs17087335	57838583	4	3.06e-10	0.0147706	31300	0.0929941	eqtl-a-ENSG00000004864	T	G	0.203202	0.0012648	39.6357
SLC25A13	rs1016968	95795988	7	1e-200	0.0118328	31179	0.400006	eqtl-a-ENSG00000004864	A	T	0.373698	0.035356	1142.69
SLC25A13	rs145659320	96379688	7	4.03e-09	0.0380244	27713	0.22369	eqtl-a-ENSG00000004864	G	T	0.0250685	0.00124722	34.6049
ST7	rs1354034	56849749	3	6.57e-37	0.012181	31684	0.154599	eqtl-a-ENSG00000004866	C	T	0.618137	0.00505831	161.072
ST7	rs12706135	116635048	7	3.93e-16	0.0142758	31684	-0.116213	eqtl-a-ENSG00000004866	C	T	0.222519	0.00208719	66.2645
ST7	rs2402155	116799440	7	3.28e-08	0.031743	28396	0.175412	eqtl-a-ENSG00000004866	T	C	0.036405	0.00107423	30.5346
SLC4A1	rs11587735	118153011	1	1.34e-12	0.0156893	26022	-0.111228	eqtl-a-ENSG00000004939	C	A	0.173499	0.00192771	50.256
SLC4A1	rs9660992	205249450	1	2.5e-08	0.0120451	26022	-0.0671283	eqtl-a-ENSG00000004939	G	A	0.420138	0.00119215	31.0568
SLC4A1	rs12212092	30128442	6	1.62e-09	0.0235888	21683	-0.142278	eqtl-a-ENSG00000004939	T	C	0.068141	0.00167501	36.3767
SLC4A1	rs5033	42326258	17	2.26e-66	0.0129543	22267	0.222934	eqtl-a-ENSG00000004939	T	C	0.707969	0.0131258	296.132
SLC4A1	rs225245	33946107	17	5.53e-29	0.0119365	25693	-0.133365	eqtl-a-ENSG00000004939	G	A	0.440335	0.00483515	124.823
SLC4A1	rs12974711	11297258	19	4.37e-19	0.0244285	26022	0.218083	eqtl-a-ENSG00000004939	C	T	0.0629954	0.00305338	79.6924
SLC4A1	rs7679	44576502	20	8.7e-09	0.0153516	25553	0.0883408	eqtl-a-ENSG00000004939	C	T	0.183703	0.00129423	33.1117
SLC4A1	rs6084653	4157072	20	3.02e-54	0.012249	26022	0.189967	eqtl-a-ENSG00000004939	G	C	0.36636	0.00915838	240.504
SLC4A1	rs6014993	55991637	20	7.76e-09	0.0118917	21737	0.0686581	eqtl-a-ENSG00000004939	G	A	0.490224	0.00153119	33.3316
SKAP2	rs117299259	26833308	7	6.21e-71	0.036818	28045	-0.655621	eqtl-a-ENSG00000005020	G	A	0.0262465	0.0111801	317.069
SKAP2	rs142139359	26941945	7	2.41e-20	0.0510069	10978	0.471421	eqtl-a-ENSG00000005020	A	G	0.0137218	0.00772095	85.4045
SKAP2	rs113662511	27074801	7	3.63e-26	0.0495654	8581	0.524481	eqtl-a-ENSG00000005020	T	C	0.0145161	0.0128805	111.944
SKAP2	rs7805778	26694926	7	1e-200	0.0134186	28198	0.568574	eqtl-a-ENSG00000005020	A	G	0.225286	0.0598596	1795.27
SKAP2	rs147544721	26756193	7	6.34e-13	0.0531357	14813	0.382211	eqtl-a-ENSG00000005020	C	A	0.0126608	0.00348078	51.7339
SKAP2	rs113285204	26970217	7	6.82e-15	0.0528234	9956	0.411383	eqtl-a-ENSG00000005020	T	C	0.0128048	0.00605505	60.6391
SKAP2	rs117435545	27020453	7	5.16e-25	0.0512092	20857	-0.528981	eqtl-a-ENSG00000005020	T	C	0.0135914	0.00508998	106.695
SKAP2	rs185084812	27106284	7	7.08e-104	0.0302517	24524	-0.654735	eqtl-a-ENSG00000005020	T	C	0.0389834	0.0187423	468.378
SKAP2	rs10275896	26858395	7	1e-200	0.0131295	30967	0.669998	eqtl-a-ENSG00000005020	C	T	0.223386	0.0775685	2603.89
SKAP2	rs181684511	26982213	7	1.94e-14	0.0288606	2516	-0.220911	eqtl-a-ENSG00000005020	G	T	0.0443164	0.022757	58.5435
SKAP2	rs67971665	27221227	7	6.05e-41	0.0377964	26296	-0.506468	eqtl-a-ENSG00000005020	T	C	0.0251157	0.006782	179.544
POLR2J	rs78627998	101960060	7	1e-200	0.02478	28468	0.846724	eqtl-a-ENSG00000005075	C	G	0.0564699	0.0393974	1167.48
POLR2J	rs147944569	102901859	7	2.66e-24	0.047274	15415	-0.480843	eqtl-a-ENSG00000005075	A	C	0.0159909	0.00666674	103.444
POLR2J	rs74739396	101642837	7	9.82e-23	0.0461314	24343	0.452733	eqtl-a-ENSG00000005075	A	C	0.0168154	0.00394096	96.3064
POLR2J	rs71540934	101991744	7	5.38e-75	0.0131555	11384	-0.241054	eqtl-a-ENSG00000005075	G	A	0.723779	0.0286481	335.689
POLR2J	rs146928022	102077619	7	2.74e-20	0.0401852	15545	-0.370853	eqtl-a-ENSG00000005075	T	C	0.0223018	0.00544889	85.156
POLR2J	rs113296404	102108686	7	1e-200	0.021871	20836	0.983849	eqtl-a-ENSG00000005075	C	T	0.0696151	0.088522	2023.38
POLR2J	rs138561863	102753029	7	8.38e-09	0.0546736	5660	-0.314947	eqtl-a-ENSG00000005075	G	A	0.0119658	0.0058286	33.1716
MEOX1	rs5026472	103554773	4	1.74e-10	0.0118871	31569	0.0758721	eqtl-a-ENSG00000005102	G	C	0.494224	0.00128882	40.7366
MEOX1	rs72928038	90976768	6	2.55e-12	0.0162832	29113	-0.11399	eqtl-a-ENSG00000005102	A	G	0.158151	0.00168049	49.0032
MEOX1	rs147832718	41443647	17	7.63e-10	0.0276328	30017	-0.170008	eqtl-a-ENSG00000005102	G	T	0.0486328	0.00125943	37.8495
MEOX1	rs112684675	41869576	17	2.4e-14	0.0474188	24801	-0.361654	eqtl-a-ENSG00000005102	T	C	0.0159434	0.00233991	58.1635
MEOX1	rs72836582	41983417	17	8.58e-09	0.0187186	30902	0.107757	eqtl-a-ENSG00000005102	T	C	0.113815	0.00107125	33.1372
MEOX1	rs35953779	41695326	17	1e-200	0.0115903	31383	0.389037	eqtl-a-ENSG00000005102	C	G	0.423863	0.0346561	1126.59
LIG3	rs12941768	33063675	17	7e-49	0.0133996	31684	0.1969	eqtl-a-ENSG00000005156	G	A	0.735973	0.0067689	215.914
LIG3	rs2291190	33593024	17	1.59e-25	0.0185784	31355	0.193998	eqtl-a-ENSG00000005156	C	T	0.115088	0.00346548	109.031
LIG3	rs12450763	33123582	17	1e-200	0.011772	31566	0.430557	eqtl-a-ENSG00000005156	C	A	0.371504	0.0406552	1337.62
LIG3	rs4251710	34136037	17	1.26e-10	0.0211365	31684	-0.135946	eqtl-a-ENSG00000005156	C	A	0.0865497	0.00130395	41.3656
RPAP3	rs149007767	50370254	7	7.78e-20	0.0166327	30037	0.15163	eqtl-a-ENSG00000005175	T	C	0.149708	0.00275923	83.1028
RPAP3	rs75647145	47831561	12	6.42e-11	0.0335031	29619	0.218903	eqtl-a-ENSG00000005175	A	G	0.0325212	0.00143925	42.6878
RPAP3	rs7976419	48050792	12	3.41e-28	0.014417	30124	0.158735	eqtl-a-ENSG00000005175	C	G	0.215353	0.0040081	121.218
RPAP3	rs61918136	47960581	12	1e-200	0.0203231	31527	-0.818859	eqtl-a-ENSG00000005175	A	C	0.0839687	0.0489721	1623.34
ATOSB	rs35426954	35014767	9	1.72e-10	0.0145428	25572	-0.0928409	eqtl-a-ENSG00000005238	A	G	0.211921	0.00159121	40.752
ATOSB	rs10491510	35040245	9	3.79e-18	0.0456896	18937	-0.39681	eqtl-a-ENSG00000005238	T	C	0.0171736	0.00396728	75.4197
ATOSB	rs6084653	4157072	20	3.35e-17	0.0123219	30650	0.103918	eqtl-a-ENSG00000005238	G	C	0.36636	0.0023152	71.121
PRKAR2B	rs1354034	56849749	3	2.96e-158	0.01195	31684	0.320298	eqtl-a-ENSG00000005249	C	T	0.618137	0.0221715	718.365
PRKAR2B	rs6466154	106655445	7	1.2e-41	0.0118347	31684	-0.159996	eqtl-a-ENSG00000005249	G	A	0.482168	0.00573543	182.758
PRKAR2B	rs7896518	65104500	10	1.14e-08	0.0120339	31569	0.0687004	eqtl-a-ENSG00000005249	G	A	0.422848	0.00103133	32.5895
PRKAR2B	rs505404	243268	11	1.02e-12	0.0142947	31569	0.101894	eqtl-a-ENSG00000005249	G	T	0.222031	0.0016069	50.8065
PRKAR2B	rs11553699	122216910	12	2.49e-09	0.019026	30031	0.113437	eqtl-a-ENSG00000005249	G	A	0.10963	0.00118231	35.5456
MSL3	rs56388170	28724374	7	9.31e-13	0.0131037	9188	-0.0935656	eqtl-a-ENSG00000005302	T	G	0.289189	0.00551849	50.9741
MSL3	rs149007767	50370254	7	1.63e-22	0.0166256	8025	0.162309	eqtl-a-ENSG00000005302	T	C	0.149708	0.011737	95.2845
MSL3	rs13277976	61679038	8	6.99e-14	0.0144789	9188	-0.108421	eqtl-a-ENSG00000005302	T	A	0.785822	0.00606586	56.061
TSPOAP1	rs2516448	31390410	6	4.43e-08	0.012059	30773	0.065995	eqtl-a-ENSG00000005379	C	T	0.583185	0.000972315	29.9482
TSPOAP1	rs7025728	139932927	9	2.58e-10	0.0131332	23577	-0.0830294	eqtl-a-ENSG00000005379	A	G	0.287386	0.00169238	39.9656
TSPOAP1	rs12716977	30482803	16	6.47e-11	0.0119295	31026	0.0779259	eqtl-a-ENSG00000005379	C	T	0.542883	0.0013734	42.6669
TSPOAP1	rs12948345	56427656	17	1.14e-39	0.0159552	31352	0.210291	eqtl-a-ENSG00000005379	T	C	0.164528	0.00551026	173.704
TSPOAP1	rs259981	57748369	20	5.27e-14	0.012307	29001	0.0926115	eqtl-a-ENSG00000005379	A	T	0.369389	0.00194879	56.6233
MPO	rs17005891	83547862	4	1.39e-18	0.0148606	31684	-0.130743	eqtl-a-ENSG00000005381	A	G	0.199218	0.00243705	77.3993
MPO	rs7846314	61650831	8	3.05e-13	0.0155185	31569	-0.113162	eqtl-a-ENSG00000005381	T	A	0.178349	0.00168155	53.1709
MPO	rs12716641	6898998	8	1.41e-08	0.0118966	31569	0.067476	eqtl-a-ENSG00000005381	C	T	0.483351	0.001018	32.1681
MPO	rs4325427	41216534	13	1.25e-08	0.0127905	31569	0.0728089	eqtl-a-ENSG00000005381	T	C	0.315692	0.00102539	32.4016
MPO	rs2856857	56357833	17	1e-200	0.0162906	31567	0.593632	eqtl-a-ENSG00000005381	A	G	0.142232	0.0403675	1327.8
MPO	rs2585830	56027903	17	3.35e-10	0.0147449	31224	0.0926217	eqtl-a-ENSG00000005381	G	T	0.795843	0.00126213	39.4561
MPO	rs57228624	836149	19	1.28e-17	0.014144	13932	-0.12086	eqtl-a-ENSG00000005381	C	T	0.228262	0.00521359	73.006
MPO	rs2224538	38552078	20	3.14e-08	0.0125664	31684	0.069536	eqtl-a-ENSG00000005381	C	T	0.338244	0.000965469	30.6175
MPO	rs1012068	32265903	22	4.72e-09	0.0132977	31300	-0.077882	eqtl-a-ENSG00000005381	G	T	0.276034	0.00109472	34.2999
ABCB4	rs9275406	32669955	6	1.83e-08	0.0135867	29827	-0.0764577	eqtl-a-ENSG00000005471	T	G	0.25806	0.00106058	31.6654
ABCB4	rs45493392	87079880	7	1.08e-106	0.0156794	31569	-0.344006	eqtl-a-ENSG00000005471	G	A	0.16734	0.015019	481.333
ABCB4	rs80351204	87158115	7	6.34e-10	0.0524946	9117	-0.324501	eqtl-a-ENSG00000005471	A	G	0.0129886	0.00417383	38.2039
ABCB4	rs12453507	38053207	17	6.52e-12	0.0118851	31569	-0.0816268	eqtl-a-ENSG00000005471	G	C	0.492239	0.00149194	47.1664
SOX8	rs3774937	103434253	4	9.62e-10	0.0127359	31569	0.0778899	eqtl-a-ENSG00000005513	C	T	0.320593	0.00118339	37.4003
SOX8	rs4388254	133428601	5	4.32e-10	0.0261485	30902	-0.163216	eqtl-a-ENSG00000005513	T	C	0.0546521	0.00125921	38.9586
SOX8	rs443887	1079479	16	1.97e-29	0.0165221	23787	0.186115	eqtl-a-ENSG00000005513	G	A	0.151587	0.00530618	126.881
SOX8	rs11863963	1030154	16	4.26e-61	0.0121425	31146	-0.200241	eqtl-a-ENSG00000005513	C	G	0.38048	0.00865589	271.933
ITGAL	rs1354034	56849749	3	1.46e-16	0.0122208	31684	-0.100944	eqtl-a-ENSG00000005844	C	T	0.618137	0.00214876	68.2236
ITGAL	rs149110519	144385777	6	2.04e-12	0.0266112	25735	0.187114	eqtl-a-ENSG00000005844	T	C	0.0526158	0.00191746	49.4367
ITGAL	rs11574938	30485393	16	7.94e-150	0.0116715	31481	-0.304278	eqtl-a-ENSG00000005844	C	G	0.543664	0.0211331	679.611
ITGA2B	rs826415	118153977	1	5.51e-33	0.0128213	31355	0.153388	eqtl-a-ENSG00000005961	G	T	0.308498	0.00454395	143.117
ITGA2B	rs4670221	38050232	2	4.25e-12	0.012609	31470	-0.0873612	eqtl-a-ENSG00000005961	G	C	0.332826	0.00152306	48.0008
ITGA2B	rs1354034	56849749	3	1e-200	0.011269	31470	0.570761	eqtl-a-ENSG00000005961	C	T	0.618137	0.0753717	2565.13
ITGA2B	rs114694170	88180196	5	7.29e-12	0.0266851	29817	0.182841	eqtl-a-ENSG00000005961	C	T	0.0523176	0.00157204	46.944
ITGA2B	rs9399137	135419018	6	4.42e-08	0.0134814	31355	0.073788	eqtl-a-ENSG00000005961	C	T	0.264393	0.000954509	29.9553
ITGA2B	rs10820606	99192919	9	5.21e-11	0.0139766	25947	0.0917561	eqtl-a-ENSG00000005961	C	A	0.236914	0.00165828	43.0956
ITGA2B	rs10761741	65066186	10	1.33e-52	0.0119574	31470	0.182517	eqtl-a-ENSG00000005961	T	G	0.420816	0.00734908	232.973
ITGA2B	rs505404	243268	11	6.63e-50	0.0142098	31355	0.211064	eqtl-a-ENSG00000005961	G	T	0.222031	0.00698716	220.61
ITGA2B	rs10876550	54712308	12	3.83e-60	0.0119883	31470	0.196102	eqtl-a-ENSG00000005961	A	G	0.590064	0.00843092	267.56
ITGA2B	rs11553699	122216910	12	1.42e-34	0.0189493	29817	0.232392	eqtl-a-ENSG00000005961	G	A	0.10963	0.00501888	150.393
ITGA2B	rs2950393	57036023	12	4.89e-08	0.0127721	31355	0.0696781	eqtl-a-ENSG00000005961	A	G	0.317506	0.000948307	29.7605
ITGA2B	rs10852622	88556880	16	2.46e-16	0.0130431	19914	0.10692	eqtl-a-ENSG00000005961	G	A	0.293204	0.00336306	67.1912
ITGA2B	rs10512472	33884804	17	3.33e-178	0.015097	31470	0.429713	eqtl-a-ENSG00000005961	C	T	0.179037	0.025098	810.118
ITGA2B	rs11082304	20720973	18	4.7e-12	0.0118836	31086	0.0821669	eqtl-a-ENSG00000005961	T	G	0.50307	0.00153556	47.8046
ITGA2B	rs13042885	1924707	20	7.51e-13	0.0131712	31355	-0.0944323	eqtl-a-ENSG00000005961	T	C	0.284247	0.00163671	51.4
GDE1	rs3811444	248039451	1	2.75e-09	0.01257	31684	-0.0747402	eqtl-a-ENSG00000006007	T	C	0.337611	0.00111459	35.3517
GDE1	rs6592965	50427982	7	6.21e-15	0.0119389	31684	0.093121	eqtl-a-ENSG00000006007	A	G	0.449532	0.00191643	60.833
GDE1	rs118174930	19477624	16	2.5e-50	0.0319531	29715	0.476693	eqtl-a-ENSG00000006007	C	A	0.0354099	0.00743422	222.547
GDE1	rs12929106	19589739	16	8.72e-14	0.0398922	24117	0.29756	eqtl-a-ENSG00000006007	A	G	0.0226867	0.0023017	55.6336
GDE1	rs35659432	19397568	16	1e-200	0.0259658	30958	-0.799882	eqtl-a-ENSG00000006007	A	G	0.051926	0.0297415	948.9
GDE1	rs28576302	19444627	16	1e-200	0.0272274	30902	-0.966815	eqtl-a-ENSG00000006007	C	T	0.045979	0.039203	1260.8
GDE1	rs7210990	16170764	17	2.69e-08	0.0118982	31569	-0.0661553	eqtl-a-ENSG00000006007	A	C	0.481977	0.00097832	30.9129
REX1BD	rs10405364	18972008	19	1.29e-09	0.0224165	26196	-0.136026	eqtl-a-ENSG00000006015	G	A	0.0761021	0.00140366	36.8193
REX1BD	rs10414427	18660566	19	1e-200	0.0111578	21129	-0.517569	eqtl-a-ENSG00000006015	C	T	0.555728	0.0924237	2151.48
REX1BD	rs757348	18810795	19	1.31e-33	0.0226486	26079	0.273656	eqtl-a-ENSG00000006015	T	A	0.0737959	0.00556688	145.98
REX1BD	rs117558072	18979061	19	2.59e-08	0.0356319	20235	0.198377	eqtl-a-ENSG00000006015	C	A	0.0286608	0.00152946	30.9929
SPATA20	rs11655670	48574202	17	6.97e-109	0.0124063	31676	-0.275025	eqtl-a-ENSG00000006282	A	G	0.333878	0.0152772	491.397
SPATA20	rs7220357	48305596	17	1.26e-12	0.0132938	31555	-0.0943618	eqtl-a-ENSG00000006282	C	T	0.275793	0.00159416	50.381
SPATA20	rs144232687	48490945	17	1e-200	0.0128972	30077	-0.412784	eqtl-a-ENSG00000006282	T	C	0.273178	0.0329363	1024.3
SPATA20	rs62059698	48617493	17	1e-200	0.0144966	31684	0.588087	eqtl-a-ENSG00000006282	G	A	0.185294	0.0493764	1645.6
SPATA20	rs2107440	48702463	17	1.29e-56	0.0126253	26121	-0.200178	eqtl-a-ENSG00000006282	A	G	0.32208	0.00953235	251.371
SPATA20	rs11655373	48373667	17	3.87e-31	0.0133225	26701	0.154614	eqtl-a-ENSG00000006282	A	G	0.271294	0.00501896	134.677
SPATA20	rs3760403	48834023	17	1.1e-16	0.0118755	31684	-0.0984851	eqtl-a-ENSG00000006282	G	A	0.493705	0.00216599	68.7717
AGK	rs270601	131656997	5	1.19e-09	0.012641	31684	-0.0768826	eqtl-a-ENSG00000006530	C	T	0.669999	0.00116613	36.9884
AGK	rs3779086	141343087	7	4.27e-67	0.0119204	31567	0.20629	eqtl-a-ENSG00000006530	T	C	0.42326	0.00939811	299.466
AGK	rs73153906	141583683	7	2.08e-19	0.0433954	23222	-0.390945	eqtl-a-ENSG00000006530	T	G	0.0190665	0.0034828	81.1534
ALDH3B1	rs1449263	182319301	2	1.22e-09	0.0119574	31684	0.0726661	eqtl-a-ENSG00000006534	T	C	0.553798	0.00116424	36.9286
ALDH3B1	rs149110519	144385777	6	8.79e-23	0.0265671	25735	0.261024	eqtl-a-ENSG00000006534	T	C	0.0526158	0.00373699	96.5248
ALDH3B1	rs10980797	113912553	9	2.24e-08	0.0119087	31569	-0.0665947	eqtl-a-ENSG00000006534	G	A	0.472236	0.0009896	31.2697
ALDH3B1	rs2286164	67793448	11	1.3e-111	0.0139727	31683	-0.313679	eqtl-a-ENSG00000006534	G	A	0.226473	0.0156578	503.945
ALDH3B1	rs145506132	67735589	11	1.3e-10	0.0486885	8975	-0.312926	eqtl-a-ENSG00000006534	A	G	0.0151282	0.00458144	41.2984
FARP2	rs73114178	242159975	2	1e-200	0.0140146	30597	0.424463	eqtl-a-ENSG00000006607	G	A	0.216009	0.0291079	917.255
FARP2	rs4303712	241921688	2	3.31e-09	0.0168588	30594	-0.0997212	eqtl-a-ENSG00000006607	C	T	0.145495	0.00114232	34.9859
FARP2	rs6726954	242087346	2	3.18e-29	0.0121269	30598	0.136089	eqtl-a-ENSG00000006607	G	A	0.393906	0.00409892	125.927
GGCT	rs736781	30504160	7	1e-200	0.0143903	31470	0.473269	eqtl-a-ENSG00000006625	T	C	0.198147	0.033228	1081.56
GGCT	rs2709778	30667433	7	2.15e-17	0.0201572	31470	-0.171042	eqtl-a-ENSG00000006625	G	A	0.904055	0.00228274	71.9975
GGCT	rs10279910	30436719	7	1.18e-09	0.024729	25181	-0.150439	eqtl-a-ENSG00000006625	T	A	0.938435	0.00146756	37.0061
TBXA2R	rs1354034	56849749	3	3.17e-30	0.0121941	31684	0.139305	eqtl-a-ENSG00000006638	C	T	0.618137	0.00410212	130.499
TBXA2R	rs342296	106372903	7	6.04e-09	0.0119729	31355	-0.0696284	eqtl-a-ENSG00000006638	A	G	0.441001	0.00107745	33.8179
TBXA2R	rs4807492	3622535	19	2.73e-28	0.0120889	23991	-0.133344	eqtl-a-ENSG00000006638	A	G	0.598382	0.00504578	121.657
IFRD1	rs56330463	148200011	5	2.36e-17	0.0120367	31569	-0.102005	eqtl-a-ENSG00000006652	C	T	0.582097	0.00226976	71.8126
IFRD1	rs149110519	144385777	6	3.71e-10	0.0266207	25735	0.1668	eqtl-a-ENSG00000006652	T	C	0.0526158	0.00152323	39.2572
IFRD1	rs1234378	112292570	7	8.74e-20	0.0436754	27503	0.397603	eqtl-a-ENSG00000006652	C	A	0.981184	0.00300427	82.8694
IFRD1	rs6966318	112092857	7	1e-200	0.0131216	31683	0.527231	eqtl-a-ENSG00000006652	C	T	0.755694	0.0484861	1614.36
IFRD1	rs76272652	111872453	7	8.64e-11	0.0476953	9002	-0.309495	eqtl-a-ENSG00000006652	G	A	0.0157743	0.00465576	42.0978
IFRD1	rs56384744	112721571	7	1.23e-10	0.0372545	30294	-0.239767	eqtl-a-ENSG00000006652	A	C	0.0261311	0.00136544	41.4183
IFRD1	rs76274372	111909855	7	1e-200	0.0211258	29658	0.657218	eqtl-a-ENSG00000006652	C	A	0.0808079	0.0316013	967.75
VPS41	rs757685	38775323	7	1.77e-110	0.0158956	31355	-0.354999	eqtl-a-ENSG00000006715	A	G	0.838511	0.0156581	498.738
VPS41	rs10239557	38950137	7	5.3e-22	0.0131283	31355	0.126587	eqtl-a-ENSG00000006715	T	C	0.285952	0.00295644	92.968
VPS41	rs6963017	39560862	7	9.97e-26	0.0182159	31469	-0.191018	eqtl-a-ENSG00000006715	G	A	0.120434	0.00348217	109.956
ELAC2	rs11650537	12882087	17	1e-200	0.0116237	31228	0.357843	eqtl-a-ENSG00000006744	T	C	0.43431	0.0294556	947.695
ELAC2	rs7225631	12851435	17	2.09e-34	0.012843	31355	0.157101	eqtl-a-ENSG00000006744	A	G	0.306374	0.00474953	149.623
ELAC2	rs138142208	13065700	17	9.71e-14	0.0423005	26119	-0.314915	eqtl-a-ENSG00000006744	C	T	0.0201245	0.00211748	55.4195
MARK4	rs141651018	46042665	19	1.81e-09	0.0335039	26236	0.201492	eqtl-a-ENSG00000007047	T	C	0.0325351	0.00137667	36.1653
MARK4	rs73048457	46089055	19	3.68e-09	0.0327765	26366	0.193322	eqtl-a-ENSG00000007047	C	T	0.0340519	0.00131771	34.786
MARK4	rs184688	45758364	19	1e-200	0.0119822	28464	-0.413205	eqtl-a-ENSG00000007047	G	A	0.649813	0.0401039	1189.12
MARK4	rs17875633	45808793	19	7.42e-28	0.020402	28473	-0.223196	eqtl-a-ENSG00000007047	C	T	0.0930441	0.00418574	119.673
CEACAM21	rs73047262	41905677	19	1.44e-26	0.022855	24423	-0.243815	eqtl-a-ENSG00000007129	T	C	0.0725341	0.0046381	113.795
CEACAM21	rs887391	41985624	19	1e-200	0.0135916	26605	0.423529	eqtl-a-ENSG00000007129	T	C	0.765683	0.0352122	970.94
CEACAM21	rs112335177	41781294	19	9.94e-10	0.0474565	14710	-0.289978	eqtl-a-ENSG00000007129	T	C	0.0159415	0.00253177	37.3319
CEACAM21	rs11881921	42237641	19	2.89e-16	0.0123261	26483	0.100804	eqtl-a-ENSG00000007129	A	G	0.366027	0.00251908	66.8762
CEACAM21	rs4803482	42066641	19	3.66e-16	0.0317064	20579	0.258388	eqtl-a-ENSG00000007129	A	G	0.0363963	0.00321682	66.4062
PAFAH1B1	rs8076127	2461453	17	2.91e-12	0.012528	25827	-0.0874664	eqtl-a-ENSG00000007168	G	T	0.341639	0.00188376	48.74
PAFAH1B1	rs115107247	2491429	17	1.89e-25	0.0412942	21583	-0.430525	eqtl-a-ENSG00000007168	A	G	0.0210582	0.00501101	108.687
PAFAH1B1	rs66494490	2307902	17	4.18e-08	0.0251964	26157	-0.138147	eqtl-a-ENSG00000007168	T	C	0.0591811	0.00114794	30.0589
PAFAH1B1	rs11654991	2599272	17	4.4e-62	0.0121018	26071	-0.201224	eqtl-a-ENSG00000007168	A	G	0.613018	0.0104935	276.456
GAS7	rs76840964	160754947	2	1.27e-10	0.0179014	31240	-0.115124	eqtl-a-ENSG00000007237	G	A	0.126123	0.00132212	41.3552
GAS7	rs1375493	182323766	2	2.03e-18	0.0119731	31569	0.104832	eqtl-a-ENSG00000007237	A	G	0.565077	0.00242248	76.6562
GAS7	rs9880192	128297569	3	5.36e-10	0.0121699	31569	-0.0755519	eqtl-a-ENSG00000007237	C	G	0.392874	0.00121934	38.538
GAS7	rs56330463	148200011	5	1.09e-11	0.0120476	31569	0.0818477	eqtl-a-ENSG00000007237	C	T	0.582097	0.00145988	46.1513
GAS7	rs149110519	144385777	6	5.42e-10	0.0266214	25735	0.165229	eqtl-a-ENSG00000007237	T	C	0.0526158	0.00149464	38.5192
GAS7	rs16895831	42515791	6	1.7e-19	0.0145769	27823	0.131649	eqtl-a-ENSG00000007237	T	C	0.209742	0.002923	81.5593
GAS7	rs55793580	127009395	9	2.86e-20	0.0158031	31569	-0.145767	eqtl-a-ENSG00000007237	T	C	0.169838	0.00268784	85.0759
GAS7	rs3184504	111884608	12	2.81e-10	0.011929	28418	0.0752626	eqtl-a-ENSG00000007237	C	T	0.542056	0.00139878	39.8034
GAS7	rs9905556	9942454	17	1.28e-74	0.0380215	27325	0.694889	eqtl-a-ENSG00000007237	T	C	0.0245393	0.0120763	333.995
GAS7	rs11078832	10018742	17	1.85e-159	0.0125347	31684	-0.337262	eqtl-a-ENSG00000007237	G	A	0.688526	0.0223386	723.902
GAS7	rs58209168	9912102	17	2.89e-35	0.021455	31226	0.265873	eqtl-a-ENSG00000007237	A	T	0.0830179	0.00489378	153.555
GAS7	rs12936206	10075853	17	2.14e-16	0.0124404	31684	0.102188	eqtl-a-ENSG00000007237	G	A	0.35099	0.00212504	67.4689
MATK	rs2247056	31265490	6	3.53e-09	0.013792	30389	0.081439	eqtl-a-ENSG00000007264	C	T	0.753447	0.00114603	34.8644
MATK	rs9420589	94450233	10	6.31e-09	0.0120121	31270	0.0697712	eqtl-a-ENSG00000007264	T	G	0.428682	0.00107775	33.7355
MATK	rs8109446	3812089	19	1.41e-32	0.0284855	17628	0.338555	eqtl-a-ENSG00000007264	G	A	0.954727	0.00794953	141.241
MATK	rs7245624	3762926	19	1.73e-28	0.0122821	23655	-0.135977	eqtl-a-ENSG00000007264	A	G	0.631132	0.00515487	122.56
MATK	rs34503630	3823192	19	3.8e-15	0.0131434	31017	-0.103322	eqtl-a-ENSG00000007264	C	T	0.2859	0.00198841	61.7934
MATK	rs55908509	16442019	19	6.81e-09	0.0126582	22490	0.0733618	eqtl-a-ENSG00000007264	A	G	0.3284	0.00149128	33.5859
CD79B	rs34794906	31237858	6	1.35e-14	0.0128365	27280	-0.0988592	eqtl-a-ENSG00000007312	C	T	0.310471	0.00216947	59.3074
CD79B	rs10098310	130613614	8	9.1e-11	0.0120219	31355	0.0779137	eqtl-a-ENSG00000007312	A	G	0.575007	0.00133781	42.0004
CD79B	rs653178	112007756	12	5.99e-10	0.0119256	28204	0.07383	eqtl-a-ENSG00000007312	T	C	0.539991	0.00135708	38.3243
CD79B	rs12232384	86009760	16	1.15e-08	0.014584	31470	0.0832351	eqtl-a-ENSG00000007312	A	C	0.210455	0.00103398	32.5711
CD79B	rs8067378	38051348	17	3.07e-18	0.0118718	31086	-0.103389	eqtl-a-ENSG00000007312	G	A	0.497388	0.00243384	75.8381
CD79B	rs12603821	62006432	17	6.34e-40	0.0122729	31374	-0.162302	eqtl-a-ENSG00000007312	A	G	0.366952	0.00554331	174.874
CD79B	rs4810485	44747947	20	8.46e-13	0.0136628	31086	-0.0977354	eqtl-a-ENSG00000007312	G	T	0.746826	0.00164341	51.1678
ST7L	rs147836155	113501607	1	4.43e-10	0.04413	21876	0.275296	eqtl-a-ENSG00000007341	T	C	0.018481	0.00177579	38.9128
ST7L	rs351362	113044731	1	1e-200	0.0116818	30901	-0.384084	eqtl-a-ENSG00000007341	T	C	0.405735	0.0338008	1080.95
ST7L	rs7522283	113254267	1	5.84e-34	0.0145752	24642	-0.177072	eqtl-a-ENSG00000007341	C	G	0.791511	0.0059539	147.583
ST7L	rs184305120	113307702	1	1.52e-09	0.0371123	26273	-0.224247	eqtl-a-ENSG00000007341	C	T	0.0263468	0.00138773	36.5077
BAIAP3	rs10774624	111833788	12	2.74e-08	0.011926	28089	0.0662741	eqtl-a-ENSG00000007516	A	G	0.538565	0.00109821	30.8793
BAIAP3	rs4318204	1224109	16	3.72e-08	0.0132245	19733	0.0727861	eqtl-a-ENSG00000007516	C	T	0.281178	0.00153278	30.2897
BAIAP3	rs8048759	1378788	16	4.4e-17	0.0120148	19734	-0.100945	eqtl-a-ENSG00000007516	T	C	0.576369	0.00356427	70.5818
BAIAP3	rs8063	1374818	16	1e-200	0.0128811	23991	-0.42967	eqtl-a-ENSG00000007516	G	A	0.728272	0.0443228	1112.57
PIGQ	rs148117344	627359	16	1.57e-08	0.0436197	17064	0.246621	eqtl-a-ENSG00000007541	C	T	0.018934	0.00186983	31.9627
PIGQ	rs12444525	673430	16	1.84e-195	0.0125065	23849	0.373011	eqtl-a-ENSG00000007541	A	G	0.307766	0.0359582	889.478
PIGQ	rs8073060	33875262	17	3.58e-28	0.0128635	31185	0.141573	eqtl-a-ENSG00000007541	A	T	0.305723	0.00386913	121.12
MYLIP	rs1260326	27730940	2	1.22e-23	0.0121658	31300	0.121926	eqtl-a-ENSG00000007944	C	T	0.611153	0.00319871	100.435
MYLIP	rs2142675	16138363	6	1.12e-32	0.012757	31556	-0.151864	eqtl-a-ENSG00000007944	G	C	0.314263	0.00447079	141.705
MYLIP	rs2021900	15900330	6	1.7e-116	0.0200996	31684	-0.461163	eqtl-a-ENSG00000007944	T	C	0.90678	0.0163432	526.389
MYLIP	rs7841189	19845376	8	6.86e-09	0.0184241	31684	0.106758	eqtl-a-ENSG00000007944	T	C	0.118043	0.00105859	33.5738
MYLIP	rs964184	116648917	11	1.05e-09	0.0167392	31300	0.102136	eqtl-a-ENSG00000007944	C	G	0.852011	0.00118803	37.2272
MYLIP	rs1265564	111708458	12	1.67e-09	0.0120359	31240	0.0725461	eqtl-a-ENSG00000007944	C	A	0.421923	0.0011616	36.3281
MYLIP	rs247617	56990716	16	9.37e-10	0.0127775	31569	0.0781973	eqtl-a-ENSG00000007944	A	C	0.316679	0.00118499	37.4511
E2F2	rs114352248	23737013	1	7.03e-14	0.0223143	30547	0.167078	eqtl-a-ENSG00000007968	T	C	0.0767509	0.00183192	56.0588
E2F2	rs1172130	205244953	1	5.26e-11	0.0122231	31684	0.0802265	eqtl-a-ENSG00000007968	A	G	0.383273	0.00135782	43.077
E2F2	rs11587735	118153011	1	9.05e-09	0.0156988	31569	0.0902321	eqtl-a-ENSG00000007968	C	A	0.173499	0.00104538	33.034
E2F2	rs1354034	56849749	3	1.1e-09	0.0122343	31684	-0.0745629	eqtl-a-ENSG00000007968	C	T	0.618137	0.00117095	37.1415
E2F2	rs12212092	30128442	6	1.69e-10	0.0235851	26412	-0.150645	eqtl-a-ENSG00000007968	T	C	0.068141	0.00154228	40.7945
E2F2	rs6592965	50427982	7	6.16e-33	0.0119045	31684	0.142312	eqtl-a-ENSG00000007968	A	G	0.449532	0.00449021	142.9
E2F2	rs8073060	33875262	17	9.18e-23	0.0128747	31185	0.126438	eqtl-a-ENSG00000007968	A	T	0.305723	0.00308315	96.4391
E2F2	rs35033748	27179590	17	4.85e-10	0.0144505	27324	0.0899397	eqtl-a-ENSG00000007968	C	T	0.215702	0.00141572	38.7352
E2F2	rs9944715	43831259	18	4.42e-12	0.0135605	31569	-0.0938822	eqtl-a-ENSG00000007968	G	A	0.740866	0.00151599	47.9278
E2F2	rs16989695	4505445	19	2.11e-09	0.0118919	24632	-0.0712206	eqtl-a-ENSG00000007968	A	G	0.487856	0.00145404	35.8652
E2F2	rs117963839	55966904	20	6.25e-18	0.0157011	27738	-0.135463	eqtl-a-ENSG00000007968	T	C	0.172794	0.00267635	74.4303
E2F2	rs855791	37462936	22	6.03e-09	0.0119712	27015	0.0696246	eqtl-a-ENSG00000007968	G	A	0.558409	0.00125055	33.8234
PSMB1	rs4554352	171016449	6	2.12e-15	0.012853	1575	0.101983	eqtl-a-ENSG00000008018	C	A	0.691111	0.0384365	62.8774
PSMB1	rs10946271	170764103	6	1e-200	0.0115066	31559	-0.362156	eqtl-a-ENSG00000008018	C	T	0.498471	0.0304335	990.535
PSMB1	rs9366235	170804451	6	9.88e-43	0.0123765	25240	-0.169583	eqtl-a-ENSG00000008018	T	C	0.352418	0.00738348	187.73
JARID2	rs115972027	15525604	6	1.7e-14	0.0462188	23532	-0.354568	eqtl-a-ENSG00000008083	T	G	0.0167958	0.0024947	58.8471
JARID2	rs148916699	15252083	6	5.26e-169	0.0206928	31559	-0.573402	eqtl-a-ENSG00000008083	T	C	0.0858254	0.0237529	767.808
JARID2	rs114822866	14959424	6	6.53e-11	0.0312795	30740	-0.20428	eqtl-a-ENSG00000008083	T	G	0.0375024	0.00138556	42.6485
JARID2	rs116666415	15769837	6	3.81e-08	0.0430065	27367	0.236527	eqtl-a-ENSG00000008083	C	T	0.0194913	0.00110404	30.2456
JARID2	rs149110519	144385777	6	5.73e-10	0.0266215	25735	-0.164987	eqtl-a-ENSG00000008083	T	C	0.0526158	0.00149026	38.4061
JARID2	rs112441779	15131245	6	1e-200	0.0278884	30929	-0.919173	eqtl-a-ENSG00000008083	T	C	0.0442485	0.0339305	1086.22
JARID2	rs56388170	28724374	7	8.35e-12	0.0131057	31355	0.0895459	eqtl-a-ENSG00000008083	T	G	0.289189	0.00148668	46.6813
CYTH3	rs13325613	46298373	3	2.43e-14	0.0212421	31355	-0.16198	eqtl-a-ENSG00000008256	T	G	0.0854911	0.00185104	58.1434
CYTH3	rs4502545	28303030	3	4.24e-14	0.0154746	31355	0.116886	eqtl-a-ENSG00000008256	A	G	0.179583	0.00181631	57.0504
CYTH3	rs6457374	31272261	6	1.6e-10	0.0137996	30389	0.0882553	eqtl-a-ENSG00000008256	T	C	0.754006	0.00134415	40.8997
CYTH3	rs852162	6130519	7	1.24e-16	0.0118844	31349	0.0983948	eqtl-a-ENSG00000008256	T	C	0.479764	0.00218181	68.5428
CYTH3	rs6958932	6254944	7	9.29e-57	0.0330382	29413	-0.524508	eqtl-a-ENSG00000008256	G	A	0.0329708	0.00849623	252.024
CYB561	rs13325613	46298373	3	1.3e-08	0.0212615	31355	-0.120899	eqtl-a-ENSG00000008283	T	G	0.0854911	0.00103016	32.3318
CYB561	rs6881706	35879156	5	4.08e-11	0.0134304	31355	-0.0886551	eqtl-a-ENSG00000008283	T	G	0.267155	0.00138778	43.5714
CYB561	rs1521	31350704	6	1.22e-09	0.0140613	30773	0.0854549	eqtl-a-ENSG00000008283	T	C	0.767038	0.00119876	36.9313
CYB561	rs4968775	61518766	17	1.11e-50	0.0118109	31352	-0.176842	eqtl-a-ENSG00000008283	C	G	0.505945	0.00709978	224.17
CYB561	rs2412973	30529631	22	2.19e-08	0.0119173	30492	-0.0666941	eqtl-a-ENSG00000008283	A	C	0.466354	0.00102609	31.3178
SPAG9	rs149007767	50370254	7	4.98e-11	0.0166562	29863	0.109456	eqtl-a-ENSG00000008294	T	C	0.149708	0.001444	43.1815
SPAG9	rs56388170	28724374	7	2.23e-17	0.013094	31141	0.111053	eqtl-a-ENSG00000008294	T	G	0.289189	0.00230452	71.9264
SPAG9	rs1006702	49039468	17	2.4e-19	0.049823	15425	-0.448073	eqtl-a-ENSG00000008294	G	T	0.0143961	0.00521605	80.8689
SPAG9	rs8125	49043348	17	1.75e-61	0.0213563	31355	0.353333	eqtl-a-ENSG00000008294	T	C	0.0830943	0.00865435	273.709
SPAG9	rs41456547	49246345	17	1.5e-11	0.023819	31352	0.160735	eqtl-a-ENSG00000008294	G	T	0.066683	0.00145037	45.5351
CELSR3	rs2286652	48689192	3	6.86e-85	0.018554	28168	-0.362248	eqtl-a-ENSG00000008300	A	G	0.112952	0.0133519	381.159
CELSR3	rs354033	149289464	7	1.21e-14	0.0137132	30935	0.105794	eqtl-a-ENSG00000008300	A	G	0.25016	0.00192026	59.5136
CELSR3	rs725660	46262286	19	1.38e-10	0.0125226	30935	-0.0803688	eqtl-a-ENSG00000008300	A	C	0.342629	0.00132971	41.1868
MGST1	rs1375493	182323766	2	2.92e-10	0.0119888	31569	0.0755663	eqtl-a-ENSG00000008394	A	G	0.565077	0.00125689	39.7262
MGST1	rs9880192	128297569	3	6.02e-10	0.01217	31569	-0.075331	eqtl-a-ENSG00000008394	C	G	0.392874	0.00121221	38.3124
MGST1	rs10098310	130613614	8	1.37e-14	0.0120145	31569	-0.0925011	eqtl-a-ENSG00000008394	A	G	0.575007	0.00187416	59.2727
MGST1	rs4149190	16502260	12	1.71e-135	0.0231522	31676	-0.57357	eqtl-a-ENSG00000008394	A	T	0.0679486	0.0190074	613.707
MGST1	rs35979828	54685880	12	4.53e-19	0.0255771	29836	-0.228224	eqtl-a-ENSG00000008394	T	C	0.0571059	0.00266147	79.6143
MGST1	rs2239630	23589349	14	2.1e-18	0.0118801	31569	0.103973	eqtl-a-ENSG00000008394	G	A	0.519173	0.0024204	76.5902
MGST1	rs11641016	86014881	16	2.1e-08	0.0146491	31569	0.0820861	eqtl-a-ENSG00000008394	G	C	0.207945	0.00099363	31.3971
MGST1	rs372883	30717737	21	1.07e-25	0.0118581	31684	-0.124268	eqtl-a-ENSG00000008394	C	T	0.494776	0.00345419	109.815
PGLYRP1	rs149110519	144385777	6	6.73e-42	0.0264857	25735	0.359205	eqtl-a-ENSG00000008438	T	C	0.0526158	0.00709651	183.92
PGLYRP1	rs4727027	148869277	7	5.49e-09	0.0123778	31185	-0.0721836	eqtl-a-ENSG00000008438	A	G	0.639097	0.00108936	34.0065
PGLYRP1	rs56388170	28724374	7	1.68e-45	0.0130351	31355	-0.184542	eqtl-a-ENSG00000008438	T	G	0.289189	0.00635167	200.417
PGLYRP1	rs7846314	61650831	8	8.77e-24	0.0154923	31569	-0.155767	eqtl-a-ENSG00000008438	T	A	0.178349	0.00319205	101.086
PGLYRP1	rs12264390	959111	10	1.79e-16	0.0145435	31569	-0.119773	eqtl-a-ENSG00000008438	C	T	0.21134	0.00214381	67.8192
PGLYRP1	rs8102495	46509579	19	1e-200	0.0115036	31684	0.36371	eqtl-a-ENSG00000008438	G	A	0.495678	0.0305853	999.575
PGLYRP1	rs12151345	46645202	19	4.42e-19	0.0118831	31300	0.106064	eqtl-a-ENSG00000008438	T	C	0.47653	0.0025388	79.6615
NFIX	rs6592965	50427982	7	2.44e-13	0.0119419	30935	0.0874437	eqtl-a-ENSG00000008441	A	G	0.449532	0.00173025	53.6145
NFIX	rs11881865	13098993	19	3.78e-12	0.031239	29081	-0.216961	eqtl-a-ENSG00000008441	C	G	0.0375884	0.00165592	48.2324
NFIX	rs8103751	13198701	19	2.95e-13	0.0484738	17505	0.353709	eqtl-a-ENSG00000008441	A	G	0.0152515	0.00303247	53.2388
ST3GAL1	rs16905012	134905738	8	3.57e-16	0.0315262	29498	-0.257011	eqtl-a-ENSG00000008513	A	G	0.03683	0.00224797	66.4555
ST3GAL1	rs59413766	134552618	8	2.07e-185	0.0148212	31563	-0.430404	eqtl-a-ENSG00000008513	A	C	0.187217	0.0260229	843.254
ST3GAL1	rs115758847	134477013	8	2.14e-20	0.0348689	31239	0.322711	eqtl-a-ENSG00000008513	C	G	0.0298502	0.00273442	85.6492
ST3GAL1	rs760328	134503142	8	1.17e-44	0.0272355	31238	0.381853	eqtl-a-ENSG00000008513	A	G	0.950445	0.00625337	196.559
ST3GAL1	rs8073060	33875262	17	3.26e-36	0.0128469	31185	0.161433	eqtl-a-ENSG00000008513	A	T	0.305723	0.00503789	157.892
MMP25	rs16895831	42515791	6	1.88e-08	0.0146026	27074	0.0821121	eqtl-a-ENSG00000008516	T	C	0.209742	0.00116653	31.6171
MMP25	rs149007767	50370254	7	2.94e-15	0.0166449	29328	0.131387	eqtl-a-ENSG00000008516	T	C	0.149708	0.00212001	62.3036
MMP25	rs6986779	142337790	8	4.7e-08	0.0124656	24194	-0.068091	eqtl-a-ENSG00000008516	T	C	0.349935	0.00123171	29.8344
MMP25	rs11466011	3307475	16	8.29e-49	0.0387367	23722	0.568779	eqtl-a-ENSG00000008516	T	C	0.0238193	0.00900661	215.578
MMP25	rs2257295	3065596	16	1e-200	0.011829	23101	0.411506	eqtl-a-ENSG00000008516	C	T	0.370253	0.0497794	1210.09
MMP25	rs2472684	3132026	16	1.21e-43	0.0274381	22204	0.380119	eqtl-a-ENSG00000008516	C	A	0.048803	0.00856963	191.908
MMP25	rs4794822	38156712	17	1.07e-08	0.0122467	30436	0.0700352	eqtl-a-ENSG00000008516	T	C	0.380161	0.00107335	32.7014
IL32	rs2497306	94485211	10	4.39e-09	0.011889	28533	-0.069773	eqtl-a-ENSG00000008517	C	A	0.500343	0.00120563	34.4393
IL32	rs4786364	3018953	16	2e-19	0.0120407	21968	0.108529	eqtl-a-ENSG00000008517	G	C	0.415946	0.00368463	81.236
IL32	rs56235931	3122405	16	1e-200	0.0230005	23178	0.755508	eqtl-a-ENSG00000008517	C	G	0.0666464	0.0444803	1078.86
IL32	rs12448662	3084029	16	1e-200	0.013551	24184	-0.429006	eqtl-a-ENSG00000008517	G	A	0.235646	0.0397942	1002.19
IL32	rs224197	3222361	16	3.35e-12	0.0196695	28135	0.136945	eqtl-a-ENSG00000008517	G	A	0.10156	0.00171993	48.4702
UBE3C	rs73494997	157101437	7	2.28e-15	0.0221014	31012	0.175154	eqtl-a-ENSG00000009335	G	A	0.0783335	0.00202112	62.8019
UBE3C	rs10949635	156931122	7	1e-200	0.0156418	31465	-0.486225	eqtl-a-ENSG00000009335	T	G	0.16163	0.0297946	966.214
UBE3C	rs10479648	156638317	7	8.86e-09	0.0251445	31355	-0.144608	eqtl-a-ENSG00000009335	C	T	0.0594286	0.00105374	33.0728
UBE3C	rs28712444	156851702	7	9.72e-18	0.0222406	31026	0.190762	eqtl-a-ENSG00000009335	G	A	0.0772024	0.00236557	73.5636
TRAF3IP3	rs724286	210036699	1	9.68e-45	0.0143362	31684	-0.20119	eqtl-a-ENSG00000009790	C	T	0.217126	0.00617751	196.932
TRAF3IP3	rs12086634	209880259	1	1e-200	0.0143071	31300	-0.454581	eqtl-a-ENSG00000009790	G	T	0.202517	0.0312456	1009.47
TRAF3IP3	rs766176	210512326	1	1.02e-14	0.0130117	31555	-0.10066	eqtl-a-ENSG00000009790	C	T	0.295903	0.00189302	59.8437
POMT2	rs12889974	77609298	14	1.36e-15	0.0199708	30165	-0.159555	eqtl-a-ENSG00000009830	G	C	0.0980271	0.00211159	63.8265
POMT2	rs369901	77726516	14	3.72e-20	0.0139009	30279	0.127831	eqtl-a-ENSG00000009830	G	A	0.239664	0.00278505	84.5586
POMT2	rs8177537	77787695	14	1.67e-100	0.0202325	30817	0.430591	eqtl-a-ENSG00000009830	T	G	0.0923782	0.0144845	452.9
ETV7	rs6906529	36360987	6	1e-200	0.0143978	31313	0.488714	eqtl-a-ENSG00000010030	G	A	0.803337	0.0354895	1152.1
ETV7	rs236427	36735066	6	1.05e-10	0.016294	31430	0.105256	eqtl-a-ENSG00000010030	C	T	0.842008	0.00132592	41.7264
ETV7	rs6928048	36345180	6	1e-200	0.0113692	29823	0.436349	eqtl-a-ENSG00000010030	A	G	0.542997	0.0470673	1472.92
ETV7	rs7310615	111865049	12	2.31e-15	0.0119106	28164	-0.094369	eqtl-a-ENSG00000010030	G	C	0.537476	0.00222398	62.7712
METTL13	rs75310447	171969728	1	2.41e-15	0.0462223	21753	-0.365979	eqtl-a-ENSG00000010165	A	G	0.0167886	0.00287369	62.6858
METTL13	rs2224567	172295812	1	1.18e-13	0.0118845	31352	-0.0881745	eqtl-a-ENSG00000010165	G	A	0.486826	0.00175266	55.0423
METTL13	rs10798524	171601895	1	1e-200	0.0115051	31354	0.369482	eqtl-a-ENSG00000010165	T	C	0.475352	0.0318462	1031.28
METTL13	rs7530758	171897604	1	3.17e-36	0.0123107	31354	-0.154721	eqtl-a-ENSG00000010165	C	T	0.6373	0.00501254	157.945
DYRK4	rs10849072	4569057	12	2.72e-19	0.0168575	30599	-0.151373	eqtl-a-ENSG00000010219	A	T	0.144958	0.00262821	80.6273
DYRK4	rs113449636	4917330	12	3.21e-10	0.0307065	30264	0.193095	eqtl-a-ENSG00000010219	C	T	0.0389836	0.00130493	39.5415
DYRK4	rs4766260	4706341	12	3.52e-139	0.0117027	30721	0.2939	eqtl-a-ENSG00000010219	G	A	0.450919	0.0201171	630.665
STARD3NL	rs2240832	38329013	7	7.1e-23	0.0130611	31469	-0.128604	eqtl-a-ENSG00000010270	C	T	0.290796	0.00307136	96.9442
STARD3NL	rs9785016	38373879	7	4.26e-09	0.0139405	30180	0.0818823	eqtl-a-ENSG00000010270	A	G	0.238911	0.00114185	34.4981
STARD3NL	rs149007767	50370254	7	2.19e-11	0.0166552	29863	-0.111468	eqtl-a-ENSG00000010270	T	C	0.149708	0.00149767	44.789
STARD3NL	rs9638935	38220959	7	9.4e-118	0.0137107	31355	-0.316295	eqtl-a-ENSG00000010270	C	A	0.23845	0.0166897	532.154
CD9	rs1354034	56849749	3	3.52e-121	0.0120193	31470	0.28135	eqtl-a-ENSG00000010278	C	T	0.618137	0.0171136	547.908
CD9	rs505404	243268	11	3.96e-19	0.0142801	31355	0.12764	eqtl-a-ENSG00000010278	G	T	0.222031	0.00254155	79.8883
CD9	rs216855	6085513	12	2.42e-12	0.0135937	31132	0.0952619	eqtl-a-ENSG00000010278	G	A	0.742834	0.00157497	49.1061
CD9	rs36007563	6205767	12	1e-200	0.0341255	24164	1.07694	eqtl-a-ENSG00000010278	C	T	0.0292701	0.0395836	995.839
CD9	rs11553699	122216910	12	1.47e-09	0.0190253	29817	0.115067	eqtl-a-ENSG00000010278	G	A	0.10963	0.0012253	36.5771
CD9	rs11064040	6241446	12	1e-200	0.0113585	30558	-0.58403	eqtl-a-ENSG00000010278	A	G	0.636923	0.0796282	2643.63
NCAPD2	rs10774431	6535649	12	4.54e-28	0.0118547	31017	-0.130215	eqtl-a-ENSG00000010292	C	T	0.50848	0.00387485	120.646
NCAPD2	rs7133104	6825371	12	2.55e-10	0.0471552	14458	0.298219	eqtl-a-ENSG00000010292	G	A	0.0161462	0.00275869	39.99
NCAPD2	rs12816349	6709945	12	1.09e-120	0.0137667	30902	0.321591	eqtl-a-ENSG00000010292	A	G	0.235335	0.0173524	545.657
NCAPD2	rs2286721	6562065	12	1e-200	0.0139889	31567	-0.763137	eqtl-a-ENSG00000010292	A	G	0.18298	0.0861544	2975.85
IFFO1	rs149007767	50370254	7	1.19e-15	0.0166439	29114	-0.133234	eqtl-a-ENSG00000010295	T	C	0.149708	0.00219616	64.0752
IFFO1	rs7297283	6651436	12	1e-200	0.0131617	30601	-0.422705	eqtl-a-ENSG00000010295	G	C	0.256201	0.0326075	1031.39
IFFO1	rs11064282	6721547	12	9.59e-29	0.0330113	26840	-0.367214	eqtl-a-ENSG00000010295	G	T	0.0333348	0.00458916	123.732
STAB1	rs141094656	92753336	1	1.92e-29	0.0428361	21415	-0.4826	eqtl-a-ENSG00000010327	C	T	0.0195137	0.0058921	126.915
STAB1	rs12478601	43721508	2	5.76e-10	0.0120219	31086	0.074495	eqtl-a-ENSG00000010327	T	C	0.574604	0.00123369	38.3955
STAB1	rs75482444	53268265	3	1.28e-09	0.0520193	7142	-0.315752	eqtl-a-ENSG00000010327	C	A	0.0132316	0.00513226	36.8334
STAB1	rs3821831	52853401	3	9.65e-13	0.0124944	31470	0.0891552	eqtl-a-ENSG00000010327	T	C	0.345391	0.00161534	50.9137
STAB1	rs352155	52213653	3	1e-200	0.0295219	27096	-0.976429	eqtl-a-ENSG00000010327	C	T	0.0392624	0.038806	1093.86
STAB1	rs1847472	90973159	6	1.15e-10	0.0127077	31086	0.0819187	eqtl-a-ENSG00000010327	A	C	0.323127	0.00133502	41.5532
STAB1	rs149007767	50370254	7	1.06e-24	0.0166197	29863	-0.170534	eqtl-a-ENSG00000010327	T	C	0.149708	0.00351329	105.28
STAB1	rs35979828	54685880	12	8.7e-13	0.0256028	29622	-0.183047	eqtl-a-ENSG00000010327	T	C	0.0571059	0.00172261	51.1118
STAB1	rs2239630	23589349	14	4.24e-34	0.0118502	31355	0.144269	eqtl-a-ENSG00000010327	G	A	0.519173	0.00470479	148.206
STAB1	rs13333054	86011033	16	1.51e-10	0.0145558	31470	0.0932258	eqtl-a-ENSG00000010327	T	C	0.211395	0.00130178	41.0178
STAB1	rs913678	48955424	20	1.98e-11	0.0128839	31086	0.0864178	eqtl-a-ENSG00000010327	C	T	0.306921	0.00144517	44.9867
STAB1	rs2902940	39091487	20	1.7e-22	0.0132884	31355	0.129672	eqtl-a-ENSG00000010327	G	A	0.274749	0.00302777	95.2181
ZNF200	rs12466022	43359061	2	3.63e-08	0.0135522	27185	-0.0746399	eqtl-a-ENSG00000010539	A	C	0.260124	0.00111457	30.3313
ZNF200	rs149007767	50370254	7	3.75e-13	0.0166505	29863	0.120956	eqtl-a-ENSG00000010539	T	C	0.149708	0.00176401	52.7681
ZNF200	rs7846314	61650831	8	1.9e-08	0.0155303	31355	0.0872896	eqtl-a-ENSG00000010539	T	A	0.178349	0.00100652	31.5891
ZNF200	rs6501166	3313726	16	8.69e-76	0.0118296	31347	0.217929	eqtl-a-ENSG00000010539	C	G	0.553028	0.0107107	339.361
ZNF200	rs2741916	3266552	16	1e-200	0.0115451	31470	0.350174	eqtl-a-ENSG00000010539	A	G	0.522361	0.0284028	919.909
ZNF200	rs2179016	3128428	16	3.34e-10	0.0125752	27883	-0.0790009	eqtl-a-ENSG00000010539	G	C	0.663148	0.00141345	39.4642
CD4	rs2524054	31252396	6	6.18e-10	0.0137607	30488	-0.0851221	eqtl-a-ENSG00000010610	C	A	0.751859	0.00125352	38.2627
CD4	rs7296859	6894164	12	1.55e-166	0.0125524	30902	-0.345248	eqtl-a-ENSG00000010610	G	C	0.69135	0.0238956	756.451
CD4	rs2855535	6911437	12	1.07e-22	0.0337072	29989	-0.330496	eqtl-a-ENSG00000010610	C	T	0.96801	0.00319547	96.1298
CD4	rs1050629	6857289	12	8.97e-31	0.0336857	31181	-0.3885	eqtl-a-ENSG00000010610	A	G	0.0319467	0.00424768	133.003
LRRC23	rs11064426	6953257	12	1e-200	0.0122806	29469	0.493676	eqtl-a-ENSG00000010626	C	A	0.301894	0.0519869	1615.9
LRRC23	rs11064462	7025155	12	1.18e-09	0.0319158	25331	-0.194137	eqtl-a-ENSG00000010626	A	G	0.0359795	0.00145854	36.9974
LRRC23	rs7299785	7033214	12	2.29e-11	0.0378043	28332	-0.252771	eqtl-a-ENSG00000010626	C	T	0.0253504	0.00157547	44.7035
FYN	rs1067141	112055276	6	5.69e-13	0.0144213	31184	-0.103944	eqtl-a-ENSG00000010810	C	T	0.21663	0.00166317	51.9472
FYN	rs1474466	112098264	6	4.7e-34	0.0118545	31565	-0.144223	eqtl-a-ENSG00000010810	G	A	0.47667	0.00466729	148.005
FYN	rs10423726	16444697	19	3.25e-09	0.0121119	14710	0.0716818	eqtl-a-ENSG00000010810	A	C	0.595533	0.00237546	35.0215
ELOA	rs190085468	24022108	1	2.57e-08	0.048715	10332	-0.271269	eqtl-a-ENSG00000011007	G	A	0.0151227	0.00299219	31.0021
ELOA	rs140475877	24129617	1	2.67e-18	0.0267078	25692	0.233015	eqtl-a-ENSG00000011007	T	C	0.0521098	0.00295399	76.1128
ELOA	rs11580461	23974434	1	1e-200	0.0130945	31021	-0.396317	eqtl-a-ENSG00000011007	A	T	0.26336	0.0286822	915.966
CLCN6	rs4845876	11824242	1	1.16e-64	0.0129142	31684	-0.219281	eqtl-a-ENSG00000011021	C	A	0.704574	0.00901764	288.297
CLCN6	rs17376426	11908167	1	1.09e-08	0.029199	29227	-0.16689	eqtl-a-ENSG00000011021	T	C	0.0433297	0.00111649	32.6659
CLCN6	rs114941496	11826085	1	1e-200	0.0246914	28587	0.879524	eqtl-a-ENSG00000011021	A	G	0.0565031	0.0424986	1268.74
TSPAN9	rs1434282	199010721	1	2.93e-14	0.013108	31684	-0.0996415	eqtl-a-ENSG00000011105	T	C	0.711362	0.00182044	57.7804
TSPAN9	rs4670221	38050232	2	3.23e-10	0.0126127	31684	-0.0793	eqtl-a-ENSG00000011105	G	C	0.332826	0.00124609	39.5278
TSPAN9	rs1354034	56849749	3	1e-200	0.0115581	31684	0.482322	eqtl-a-ENSG00000011105	C	T	0.618137	0.0520984	1741.3
TSPAN9	rs114694170	88180196	5	2.21e-09	0.0266956	30031	0.15969	eqtl-a-ENSG00000011105	C	T	0.0523176	0.00119012	35.7806
TSPAN9	rs7075195	65050659	10	7.78e-23	0.0120128	31569	0.118175	eqtl-a-ENSG00000011105	G	A	0.421253	0.00305614	96.7688
TSPAN9	rs11602954	202856	11	1.23e-38	0.0144814	26110	0.188257	eqtl-a-ENSG00000011105	A	G	0.211758	0.00643091	168.985
TSPAN9	rs10876550	54712308	12	3.89e-43	0.012021	31684	0.165522	eqtl-a-ENSG00000011105	A	G	0.590064	0.00594839	189.585
TSPAN9	rs11553699	122216910	12	2.7e-15	0.019008	30031	0.150241	eqtl-a-ENSG00000011105	G	A	0.10963	0.00207602	62.4705
TSPAN9	rs71577846	3390867	12	1.47e-13	0.0304673	30542	0.225166	eqtl-a-ENSG00000011105	C	T	0.0395806	0.00178511	54.6147
TSPAN9	rs2950393	57036023	12	1.3e-11	0.0127648	31569	0.0864065	eqtl-a-ENSG00000011105	A	G	0.317506	0.00144935	45.8181
TSPAN9	rs71458049	3367106	12	2.08e-24	0.025203	31231	-0.256949	eqtl-a-ENSG00000011105	A	G	0.0588202	0.00331711	103.935
TSPAN9	rs10512472	33884804	17	5.92e-134	0.015201	31684	0.374414	eqtl-a-ENSG00000011105	C	T	0.179037	0.0187881	606.642
TSPAN9	rs11082304	20720973	18	2.75e-18	0.0118718	31300	0.103537	eqtl-a-ENSG00000011105	T	G	0.50307	0.00242415	76.0554
TSPAN9	rs11696739	1600925	20	4.13e-08	0.0123461	31684	-0.0677218	eqtl-a-ENSG00000011105	A	G	0.365478	0.000948736	30.0864
TSPAN9	rs13042885	1924707	20	1.36e-14	0.0131675	31569	-0.101394	eqtl-a-ENSG00000011105	T	C	0.284247	0.00187474	59.2912
BTBD7	rs10144067	93885198	14	9.24e-14	0.0120565	30152	0.0898364	eqtl-a-ENSG00000011114	T	C	0.585198	0.00183801	55.5179
BTBD7	rs10140069	93926805	14	1.05e-21	0.0127205	30158	0.121762	eqtl-a-ENSG00000011114	G	A	0.680262	0.00302897	91.6192
BTBD7	rs10147990	93703854	14	3.61e-116	0.0116977	31684	-0.268006	eqtl-a-ENSG00000011114	A	G	0.479762	0.0162972	524.881
ABHD5	rs28498283	43360065	2	1.14e-10	0.0136471	26953	0.0879843	eqtl-a-ENSG00000011198	T	A	0.254318	0.00153976	41.5621
ABHD5	rs114302694	43705084	3	4.29e-13	0.0349808	31181	-0.253468	eqtl-a-ENSG00000011198	G	T	0.029725	0.00168099	52.5
ABHD5	rs76958399	43795043	3	1.77e-28	0.0353554	31240	-0.391352	eqtl-a-ENSG00000011198	T	G	0.0289318	0.00390672	122.517
ABHD5	rs55659203	43714796	3	6.05e-97	0.0262945	31568	-0.549402	eqtl-a-ENSG00000011198	G	A	0.0524478	0.0136408	436.539
ABHD5	rs77526211	40974023	13	9.69e-13	0.0292185	29277	-0.208468	eqtl-a-ENSG00000011198	A	G	0.0432109	0.00173573	50.9018
TTC19	rs12451376	15747613	17	6.1e-25	0.0163908	21339	-0.169051	eqtl-a-ENSG00000011295	C	G	0.154843	0.00496023	106.364
TTC19	rs2535613	15868225	17	1e-200	0.011822	26487	0.366222	eqtl-a-ENSG00000011295	G	A	0.612596	0.0349637	959.564
TTC19	rs62072376	15638786	17	3.62e-11	0.050075	8749	0.331446	eqtl-a-ENSG00000011295	A	G	0.0142873	0.0049826	43.801
LARS2	rs2138209	45493941	3	1e-200	0.0124343	31181	-0.416693	eqtl-a-ENSG00000011376	C	T	0.305644	0.0347643	1122.95
LARS2	rs114078070	45744646	3	3.3e-09	0.0423309	27709	-0.25043	eqtl-a-ENSG00000011376	G	T	0.0201246	0.0012615	34.9966
LARS2	rs77926264	45764497	3	1.38e-19	0.0347303	29272	0.314438	eqtl-a-ENSG00000011376	A	G	0.0301046	0.00279246	81.964
PIK3C2A	rs448671	16900103	11	4.95e-10	0.0135463	26196	-0.0842678	eqtl-a-ENSG00000011405	G	T	0.260231	0.00147505	38.6945
PIK3C2A	rs11024110	17028390	11	1e-200	0.0124059	26080	-0.40354	eqtl-a-ENSG00000011405	A	T	0.310554	0.0389886	1057.99
PIK3C2A	rs7108578	17458136	11	3.55e-19	0.0150334	26196	0.13455	eqtl-a-ENSG00000011405	C	T	0.193168	0.00304854	80.0977
PLAUR	rs3774937	103434253	4	2.2e-10	0.0127346	31355	0.0808199	eqtl-a-ENSG00000011422	C	T	0.320593	0.00128293	40.2753
PLAUR	rs56330463	148200011	5	4.47e-46	0.0119814	31355	-0.170737	eqtl-a-ENSG00000011422	C	T	0.582097	0.00643472	203.054
PLAUR	rs56388170	28724374	7	4.64e-13	0.0131031	31141	-0.0948046	eqtl-a-ENSG00000011422	T	G	0.289189	0.00167822	52.3459
PLAUR	rs77526211	40974023	13	5.66e-11	0.0292267	29063	0.191511	eqtl-a-ENSG00000011422	A	G	0.0432109	0.00147518	42.9337
PLAUR	rs116869386	43345165	19	1.14e-08	0.0210324	16096	0.120063	eqtl-a-ENSG00000011422	A	G	0.0875601	0.00202043	32.5827
PLAUR	rs4760	44153100	19	9.06e-31	0.017283	30333	0.199316	eqtl-a-ENSG00000011422	G	A	0.135973	0.00436547	132.99
PLAUR	rs56681946	44283031	19	3.89e-22	0.0122554	31023	0.118559	eqtl-a-ENSG00000011422	C	T	0.374685	0.00300761	93.5807
ERCC1	rs149110519	144385777	6	7.97e-09	0.0266264	25521	0.153613	eqtl-a-ENSG00000012061	T	C	0.0526158	0.00130247	33.281
ERCC1	rs4511641	45993568	19	2.56e-09	0.0120578	31141	0.0718333	eqtl-a-ENSG00000012061	C	A	0.583486	0.00113838	35.4885
ERCC1	rs3212985	45913086	19	7.83e-80	0.0146681	31350	0.277519	eqtl-a-ENSG00000012061	G	C	0.200951	0.0112894	357.94
ERCC1	rs4572514	45903766	19	1e-200	0.015998	31010	-0.495187	eqtl-a-ENSG00000012061	C	T	0.153027	0.0299703	958.03
CD22	rs17056278	158252438	5	6.78e-13	0.0243915	31569	-0.175218	eqtl-a-ENSG00000012124	G	C	0.0633351	0.00163196	51.6004
CD22	rs34794906	31237858	6	6.84e-12	0.0128421	27494	-0.0881082	eqtl-a-ENSG00000012124	C	T	0.310471	0.00170915	47.0683
CD22	rs11065987	112072424	12	3.29e-12	0.0122366	31185	-0.0852209	eqtl-a-ENSG00000012124	G	A	0.380678	0.00155292	48.5001
CD22	rs3540	91045408	15	9.32e-09	0.0128025	31684	0.0735211	eqtl-a-ENSG00000012124	A	G	0.314574	0.00103978	32.9767
CD22	rs12453507	38053207	17	7.78e-16	0.0118776	31569	-0.0957065	eqtl-a-ENSG00000012124	G	C	0.492239	0.00205245	64.9229
CD22	rs7210990	16170764	17	4e-11	0.0118929	31569	0.0785429	eqtl-a-ENSG00000012124	A	C	0.481977	0.00137968	43.6125
CD22	rs12327820	35814384	19	7.33e-60	0.0185224	26609	0.302255	eqtl-a-ENSG00000012124	C	A	0.114435	0.0099083	266.269
CD22	rs4810485	44747947	20	1.01e-17	0.013652	31300	-0.117043	eqtl-a-ENSG00000012124	G	T	0.746826	0.0023428	73.4972
LTF	rs1375493	182323766	2	7.88e-38	0.0119359	31569	0.153458	eqtl-a-ENSG00000012223	A	G	0.565077	0.00520883	165.288
LTF	rs181225830	46369762	3	1.53e-12	0.0541486	17424	-0.382933	eqtl-a-ENSG00000012223	A	G	0.0121872	0.00286206	50.0059
LTF	rs2451258	159506600	6	1.24e-26	0.0127615	31684	-0.136318	eqtl-a-ENSG00000012223	T	C	0.685013	0.00358841	114.097
LTF	rs3735485	45009341	7	8.77e-10	0.0161005	30971	-0.0987044	eqtl-a-ENSG00000012223	G	A	0.837214	0.00121203	37.5808
LTF	rs7846314	61650831	8	1.64e-09	0.0155277	31569	-0.0936351	eqtl-a-ENSG00000012223	T	A	0.178349	0.00115054	36.361
LTF	rs13289095	131466489	9	3.2e-15	0.0183072	28587	0.144319	eqtl-a-ENSG00000012223	T	G	0.119513	0.00216916	62.1402
LTF	rs1012068	32265903	22	1.18e-20	0.0132731	31300	-0.123688	eqtl-a-ENSG00000012223	G	T	0.276034	0.0027667	86.8326
EXTL3	rs10187424	85794297	2	5.71e-15	0.0120297	31684	-0.0939517	eqtl-a-ENSG00000012232	C	T	0.420816	0.00192143	60.9919
EXTL3	rs56330463	148200011	5	2.14e-10	0.0120501	31569	-0.0765348	eqtl-a-ENSG00000012232	C	T	0.582097	0.00127621	40.3375
EXTL3	rs56388170	28724374	7	1.33e-32	0.0130621	31355	-0.155306	eqtl-a-ENSG00000012232	T	G	0.289189	0.00448838	141.359
EXTL3	rs149007767	50370254	7	1.12e-25	0.0166171	30077	-0.174078	eqtl-a-ENSG00000012232	T	C	0.149708	0.00363547	109.736
EXTL3	rs13258975	28688042	8	1.25e-08	0.0162646	31560	0.0925959	eqtl-a-ENSG00000012232	A	G	0.158826	0.00102592	32.4093
EXTL3	rs2731439	51060350	12	6.51e-29	0.0124598	31569	0.139032	eqtl-a-ENSG00000012232	T	C	0.345663	0.00392859	124.503
EXTL3	rs77526211	40974023	13	7.32e-13	0.0292179	29277	-0.209589	eqtl-a-ENSG00000012232	A	G	0.0432109	0.00175449	51.4528
ELOVL5	rs45621538	52854321	6	2.51e-11	0.0252045	29078	-0.168185	eqtl-a-ENSG00000012660	C	T	0.0590759	0.00152894	44.5234
ELOVL5	rs113274699	53213479	6	4.9e-76	0.0181945	31472	0.335751	eqtl-a-ENSG00000012660	T	C	0.118536	0.0107042	340.508
ELOVL5	rs35979828	54685880	12	3.93e-08	0.0256217	29836	0.140763	eqtl-a-ENSG00000012660	T	C	0.0571059	0.0010106	30.1809
ALOX5	rs12478601	43721508	2	1.56e-08	0.0120246	31300	0.0679934	eqtl-a-ENSG00000012779	T	C	0.574604	0.00102048	31.9716
ALOX5	rs56388170	28724374	7	3.59e-18	0.0130924	31355	-0.113784	eqtl-a-ENSG00000012779	T	G	0.289189	0.0024031	75.5259
ALOX5	rs35300270	45892260	10	1.74e-53	0.0245202	31355	-0.377516	eqtl-a-ENSG00000012779	T	C	0.061758	0.00750317	237.025
ALOX5	rs117131030	45089392	10	5.43e-12	0.044054	15407	-0.303695	eqtl-a-ENSG00000012779	T	C	0.0185346	0.00307503	47.5169
ALOX5	rs61854878	45736656	10	2.09e-20	0.0434896	25548	0.402618	eqtl-a-ENSG00000012779	T	G	0.0189762	0.00334352	85.7001
ALOX5	rs4949006	46012620	10	1.45e-158	0.0118458	31684	0.31782	eqtl-a-ENSG00000012779	T	C	0.599027	0.0222145	719.791
CALCOCO1	rs9480866	108962642	6	1.32e-11	0.0161696	31684	0.109405	eqtl-a-ENSG00000012822	T	C	0.160953	0.00144281	45.7771
CALCOCO1	rs149007767	50370254	7	3.07e-20	0.0166316	30077	0.153286	eqtl-a-ENSG00000012822	T	C	0.149708	0.00281629	84.9392
CALCOCO1	rs11170657	54111151	12	4.22e-41	0.0174686	31684	-0.234542	eqtl-a-ENSG00000012822	G	A	0.132061	0.00565745	180.259
CALCOCO1	rs7210990	16170764	17	4.77e-10	0.0118949	31569	-0.0740625	eqtl-a-ENSG00000012822	A	C	0.481977	0.00122654	38.7657
EHD3	rs2365214	31418399	2	7.72e-19	0.0125696	31568	0.111414	eqtl-a-ENSG00000013016	C	T	0.664421	0.00248262	78.5614
EHD3	rs655029	31477838	2	2.29e-95	0.0132209	31234	-0.273938	eqtl-a-ENSG00000013016	A	G	0.730915	0.013559	429.294
EHD3	rs1354034	56849749	3	3.36e-125	0.0120117	31684	0.285874	eqtl-a-ENSG00000013016	C	T	0.618137	0.0175633	566.387
EHD3	rs10820606	99192919	9	3.77e-50	0.0138892	26161	-0.206823	eqtl-a-ENSG00000013016	C	A	0.236914	0.00840472	221.723
EHD3	rs505404	243268	11	1.21e-16	0.0142858	31569	0.118315	eqtl-a-ENSG00000013016	G	T	0.222031	0.00216804	68.5872
MAN2B2	rs11937713	6602648	4	1e-200	0.0201219	27274	-0.729651	eqtl-a-ENSG00000013288	T	C	0.0877292	0.0459933	1314.8
MAN2B2	rs12695	6644273	4	2.2e-21	0.0160228	31569	-0.152136	eqtl-a-ENSG00000013288	G	C	0.836001	0.00284766	90.1487
MAN2B2	rs192170695	6629414	4	4.83e-08	0.0399558	15779	0.218063	eqtl-a-ENSG00000013288	C	A	0.0226551	0.00188411	29.7817
SLC25A39	rs3896594	8762414	2	5.88e-10	0.0122637	31355	0.0759576	eqtl-a-ENSG00000013306	G	T	0.377086	0.00122197	38.3594
SLC25A39	rs1354034	56849749	3	1.29e-10	0.0122325	31470	-0.0786388	eqtl-a-ENSG00000013306	C	T	0.618137	0.00131153	41.3253
SLC25A39	rs628751	139838419	6	4.09e-13	0.0118821	31470	-0.0861752	eqtl-a-ENSG00000013306	A	C	0.505619	0.00166862	52.5957
SLC25A39	rs6592965	50427982	7	2.23e-15	0.0119381	31470	0.0946449	eqtl-a-ENSG00000013306	A	G	0.449532	0.00199324	62.8487
SLC25A39	rs8073060	33875262	17	2.02e-49	0.0128198	30971	0.189457	eqtl-a-ENSG00000013306	A	T	0.305723	0.00700248	218.389
SLC25A39	rs12601548	42406560	17	7.49e-47	0.0120339	31470	0.172981	eqtl-a-ENSG00000013306	T	C	0.405558	0.00652297	206.612
SLC25A39	rs35033748	27179590	17	1.59e-08	0.0144539	27110	-0.0816821	eqtl-a-ENSG00000013306	C	T	0.215702	0.00117664	31.9339
NUB1	rs740512	151084790	7	8.81e-15	0.0128389	26304	-0.0995718	eqtl-a-ENSG00000013374	G	A	0.689769	0.00228141	60.1429
NUB1	rs405281	151062348	7	3.17e-97	0.0118651	31256	-0.248275	eqtl-a-ENSG00000013374	A	G	0.422863	0.0138149	437.82
NUB1	rs113920358	151038887	7	4.74e-55	0.0186991	26912	-0.292219	eqtl-a-ENSG00000013374	T	C	0.112167	0.00899303	244.199
NUB1	rs11189181	99144154	10	4.39e-13	0.012995	31256	-0.0941227	eqtl-a-ENSG00000013374	G	A	0.297492	0.00167562	52.4576
NUB1	rs653178	112007756	12	2.25e-10	0.0119248	28105	-0.0756424	eqtl-a-ENSG00000013374	T	C	0.539991	0.00142963	40.2344
ANGEL1	rs6574316	77177339	14	5.56e-113	0.0121848	26606	-0.275244	eqtl-a-ENSG00000013523	T	G	0.640476	0.0188178	510.23
ANGEL1	rs10133337	77286526	14	1.27e-111	0.0130362	26488	-0.292665	eqtl-a-ENSG00000013523	T	A	0.279221	0.0186726	503.972
ANGEL1	rs4903489	77241392	14	1e-200	0.0139955	26494	0.426972	eqtl-a-ENSG00000013523	T	C	0.216558	0.0339375	930.656
RNF14	rs3761758	141488359	5	3.56e-19	0.0170055	30519	-0.152195	eqtl-a-ENSG00000013561	T	G	0.141951	0.00261766	80.0928
RNF14	rs252108	141338771	5	1e-200	0.0150924	30277	-0.530587	eqtl-a-ENSG00000013561	G	A	0.827116	0.03922	1235.86
RNF14	rs7734658	141345805	5	6.71e-136	0.0154578	30601	0.383534	eqtl-a-ENSG00000013561	C	T	0.171449	0.0197209	615.579
DDX11	rs147981800	31490051	12	9.36e-37	0.0498979	17693	-0.631902	eqtl-a-ENSG00000013573	T	C	0.0142712	0.00898286	160.356
DDX11	rs35040	31172983	12	1e-200	0.0106015	26278	-0.683836	eqtl-a-ENSG00000013573	A	T	0.4189	0.136692	4160.41
DDX11	rs33217	31066875	12	2.05e-55	0.0202894	25950	0.318152	eqtl-a-ENSG00000013573	G	C	0.906723	0.00938637	245.865
DDX11	rs35051	31161777	12	1e-200	0.013571	26395	0.444311	eqtl-a-ENSG00000013573	A	C	0.766902	0.0390248	1071.81
DDX11	rs10843987	31795208	12	1.14e-27	0.011874	26395	0.129445	eqtl-a-ENSG00000013573	T	G	0.470743	0.00448233	118.835
DDX11	rs117776622	32170435	12	2.46e-08	0.0303218	24644	0.169089	eqtl-a-ENSG00000013573	C	T	0.0400475	0.00126026	31.0946
CD6	rs6679677	114303808	1	4.51e-09	0.0192282	29781	0.112764	eqtl-a-ENSG00000013725	A	C	0.107034	0.00115351	34.3902
CD6	rs7578575	25488819	2	1.02e-19	0.0131679	31684	0.119649	eqtl-a-ENSG00000013725	A	T	0.283449	0.00259905	82.5577
CD6	rs9270965	32573471	6	1.17e-18	0.0126042	24117	-0.111135	eqtl-a-ENSG00000013725	G	A	0.668066	0.00321329	77.7383
CD6	rs72928038	90976768	6	3.51e-08	0.0162939	29113	-0.0898395	eqtl-a-ENSG00000013725	A	G	0.158151	0.00104314	30.3987
CD6	rs34383631	60793330	11	1e-200	0.0119724	31355	-0.362353	eqtl-a-ENSG00000013725	T	C	0.366096	0.028385	915.954
CD6	rs477537	60859624	11	8.89e-17	0.0122968	31231	0.102292	eqtl-a-ENSG00000013725	C	A	0.629913	0.00221081	69.1945
CD6	rs55753183	60789643	11	5.14e-36	0.0125247	31563	-0.156928	eqtl-a-ENSG00000013725	C	A	0.3367	0.00494918	156.978
TACC3	rs146594798	1766881	4	1.05e-11	0.0438034	10333	0.297845	eqtl-a-ENSG00000013810	T	C	0.0187532	0.00445451	46.2254
TACC3	rs13112920	1526026	4	3.09e-10	0.0146414	9825	0.0921605	eqtl-a-ENSG00000013810	C	T	0.208075	0.00401647	39.6128
TACC3	rs10010688	1588848	4	3.57e-24	0.0129379	10896	-0.131227	eqtl-a-ENSG00000013810	T	A	0.699776	0.00935342	102.858
TACC3	rs6852065	1684409	4	1e-200	0.011622	14263	0.378939	eqtl-a-ENSG00000013810	T	C	0.578182	0.0693657	1062.96
TACC3	rs149110519	144385777	6	1.91e-11	0.0266153	10586	-0.178663	eqtl-a-ENSG00000013810	T	C	0.0526158	0.00423867	45.0531
CAPN1	rs585210	65146496	11	2.77e-79	0.0118886	31565	0.224138	eqtl-a-ENSG00000014216	C	G	0.574368	0.0111353	355.42
CAPN1	rs2285346	64684288	11	1.78e-26	0.0144288	28576	-0.153637	eqtl-a-ENSG00000014216	A	G	0.215033	0.00395194	113.371
CAPN1	rs72932837	64876740	11	1e-200	0.0139484	31569	-0.43205	eqtl-a-ENSG00000014216	T	C	0.218012	0.0294955	959.382
ACP3	rs12466022	43359061	2	1.37e-09	0.0135491	27399	-0.0820955	eqtl-a-ENSG00000014257	A	C	0.260124	0.00133814	36.7101
ACP3	rs13067357	132688562	3	3.5e-12	0.0329357	30507	-0.229104	eqtl-a-ENSG00000014257	T	C	0.033678	0.00158359	48.3841
ACP3	rs3914905	131870878	3	1e-200	0.0155263	31569	-0.483887	eqtl-a-ENSG00000014257	G	A	0.164566	0.029849	971.235
ACP3	rs2010811	132270837	3	3.36e-40	0.0135332	31177	-0.179614	eqtl-a-ENSG00000014257	A	G	0.257164	0.00561821	176.137
ACP3	rs71315648	132062068	3	2.95e-25	0.0467148	19424	0.485068	eqtl-a-ENSG00000014257	C	T	0.0163774	0.00552018	107.808
ACP3	rs2998286	28780373	10	8.38e-10	0.0143275	31569	0.0879351	eqtl-a-ENSG00000014257	C	T	0.779099	0.0011918	37.6666
ACP3	rs7210990	16170764	17	3.46e-16	0.0118833	31569	-0.0969176	eqtl-a-ENSG00000014257	A	C	0.481977	0.0021026	66.5126
SLC30A9	rs111311484	42035678	4	7.84e-10	0.0351513	24593	0.21612	eqtl-a-ENSG00000014824	T	C	0.02946	0.00153472	37.7983
SLC30A9	rs139876401	42172494	4	3.07e-132	0.038251	23892	-0.936005	eqtl-a-ENSG00000014824	G	A	0.0237913	0.0244494	598.735
SLC30A9	rs6816870	42109339	4	3.09e-27	0.0261746	30820	0.28295	eqtl-a-ENSG00000014824	T	G	0.0542198	0.00377731	116.851
MTMR11	rs112111167	150017171	1	3.43e-35	0.022345	30538	-0.276588	eqtl-a-ENSG00000014914	A	G	0.0759533	0.0049922	153.207
MTMR11	rs72692819	149903122	1	8e-67	0.0230392	29984	0.397875	eqtl-a-ENSG00000014914	C	G	0.0702959	0.00984851	298.215
MTMR11	rs6700343	150149016	1	8.86e-09	0.0248403	31684	0.142862	eqtl-a-ENSG00000014914	A	G	0.0609944	0.00104286	33.0744
MTMR11	rs1375493	182323766	2	3.81e-10	0.011989	31569	0.075069	eqtl-a-ENSG00000014914	A	G	0.565077	0.00124038	39.2038
MTMR11	rs2228467	42906116	3	2.74e-12	0.0239885	29452	0.167694	eqtl-a-ENSG00000014914	C	T	0.0656561	0.00165651	48.8652
MTMR11	rs3733018	187456594	3	4.59e-14	0.0123854	31355	-0.0934266	eqtl-a-ENSG00000014914	C	A	0.64143	0.00181145	56.8975
MTMR11	rs2229094	31540556	6	4.75e-10	0.013335	30602	-0.0830359	eqtl-a-ENSG00000014914	C	T	0.273416	0.00126545	38.7719
MTMR11	rs4917014	50305863	7	4.54e-11	0.0127773	31300	-0.0841437	eqtl-a-ENSG00000014914	G	T	0.316454	0.00138363	43.3648
MTMR11	rs149007767	50370254	7	1.5e-11	0.0166548	30077	0.112391	eqtl-a-ENSG00000014914	T	C	0.149708	0.00151179	45.536
MTMR11	rs10098310	130613614	8	2.41e-12	0.0120188	31569	-0.0842365	eqtl-a-ENSG00000014914	A	G	0.575007	0.00155361	49.1192
MTMR11	rs10980800	113915905	9	5.39e-16	0.0142623	31684	0.115561	eqtl-a-ENSG00000014914	C	T	0.22312	0.00206778	65.6472
MTMR11	rs35979828	54685880	12	3.28e-12	0.0256052	29836	0.17834	eqtl-a-ENSG00000014914	T	C	0.0571059	0.00162329	48.5079
MTMR11	rs1800973	69744014	12	2.96e-10	0.023909	28627	0.150653	eqtl-a-ENSG00000014914	A	C	0.0661727	0.00138502	39.7011
MTMR11	rs7178572	77747190	15	8.21e-11	0.0128692	31684	0.0836086	eqtl-a-ENSG00000014914	G	A	0.691702	0.0013304	42.2057
MTMR11	rs13333054	86011033	16	2.72e-26	0.0145192	31684	-0.154026	eqtl-a-ENSG00000014914	T	C	0.211395	0.00353935	112.532
MTMR11	rs7212590	57885709	17	1.23e-22	0.0207187	31569	0.202865	eqtl-a-ENSG00000014914	T	C	0.0900785	0.00302769	95.8654
MTMR11	rs4142441	42839620	20	8.71e-26	0.016336	31599	0.171519	eqtl-a-ENSG00000014914	G	A	0.156066	0.00347654	110.231
MTMR11	rs17196752	48887268	20	7.36e-12	0.0148253	31684	-0.101558	eqtl-a-ENSG00000014914	T	C	0.20106	0.0014789	46.9239
SLC38A5	rs3896594	8762414	2	1.47e-08	0.0122664	9188	0.0694989	eqtl-a-ENSG00000017483	G	T	0.377086	0.00348166	32.0942
SLC38A5	rs6592965	50427982	7	1e-200	0.0114813	9188	-0.399928	eqtl-a-ENSG00000017483	A	G	0.449532	0.116652	1213.07
SLC38A5	rs225245	33946107	17	4.68e-30	0.0119344	9188	-0.135935	eqtl-a-ENSG00000017483	G	A	0.440335	0.0139236	129.708
RALBP1	rs2594836	173205318	5	5.3e-09	0.013722	31569	-0.0801051	eqtl-a-ENSG00000017797	A	G	0.749651	0.00107834	34.0767
RALBP1	rs72941910	9358227	18	7.15e-23	0.0254772	26376	-0.250838	eqtl-a-ENSG00000017797	A	G	0.057509	0.00366169	96.9282
RALBP1	rs117549632	9439544	18	1e-200	0.0207312	31230	1.03652	eqtl-a-ENSG00000017797	C	T	0.0757599	0.0741127	2499.65
RALBP1	rs12150726	8976685	18	3.86e-09	0.0184144	31684	0.108463	eqtl-a-ENSG00000017797	A	G	0.118174	0.00109379	34.6913
RALBP1	rs62088916	9617586	18	1.57e-52	0.0437419	25309	0.667196	eqtl-a-ENSG00000017797	T	C	0.0185579	0.00910883	232.636
RALBP1	rs11876700	9520003	18	4.33e-89	0.0226838	31569	0.453951	eqtl-a-ENSG00000017797	G	C	0.0721484	0.0125271	400.46
RALBP1	rs116953370	9677288	18	3.71e-08	0.0457846	26670	-0.252008	eqtl-a-ENSG00000017797	G	T	0.0171567	0.00113468	30.294
SLC11A1	rs62182121	219234800	2	3.13e-144	0.0371766	29949	-0.950675	eqtl-a-ENSG00000018280	C	T	0.0251266	0.0213679	653.877
SLC11A1	rs10187424	85794297	2	5.5e-19	0.0120219	31684	0.107017	eqtl-a-ENSG00000018280	C	T	0.420816	0.00249479	79.2377
SLC11A1	rs13004810	219523436	2	1.4e-13	0.0533236	7917	0.394403	eqtl-a-ENSG00000018280	T	C	0.0125679	0.00686262	54.693
SLC11A1	rs17572109	219093934	2	1e-200	0.0144185	28802	0.49284	eqtl-a-ENSG00000018280	A	G	0.195642	0.0389834	1168.27
SLC11A1	rs111995121	219234580	2	1.1e-93	0.0380815	31197	0.781912	eqtl-a-ENSG00000018280	G	T	0.024309	0.0133335	421.56
SLC11A1	rs12472559	219270097	2	4.61e-13	0.0365162	8144	0.264239	eqtl-a-ENSG00000018280	G	A	0.0272076	0.00638854	52.3499
SLC11A1	rs3774937	103434253	4	4.77e-08	0.0127393	31569	-0.0695526	eqtl-a-ENSG00000018280	C	T	0.320593	0.000943333	29.8063
SLC11A1	rs56330463	148200011	5	4.59e-08	0.0120545	31569	-0.0658972	eqtl-a-ENSG00000018280	C	T	0.582097	0.000945723	29.8819
SLC11A1	rs149110519	144385777	6	1.44e-59	0.026411	25735	0.429892	eqtl-a-ENSG00000018280	T	C	0.0526158	0.0101901	264.92
SLC11A1	rs149007767	50370254	7	1.96e-13	0.0166498	30077	-0.122404	eqtl-a-ENSG00000018280	T	C	0.149708	0.00179374	54.0436
SLC11A1	rs56388170	28724374	7	2.33e-14	0.0131003	31355	-0.0999713	eqtl-a-ENSG00000018280	T	G	0.289189	0.00185385	58.2318
SLC11A1	rs13277976	61679038	8	7.77e-14	0.014479	31569	-0.10822	eqtl-a-ENSG00000018280	T	A	0.785822	0.00176648	55.8612
TTC27	rs112802653	32910246	2	3.59e-08	0.0304712	29141	0.167899	eqtl-a-ENSG00000018699	G	A	0.039641	0.00104078	30.359
TTC27	rs3818265	32955837	2	1.57e-39	0.0132104	30847	-0.173797	eqtl-a-ENSG00000018699	T	C	0.722435	0.00557969	173.071
TTC27	rs34549288	32875084	2	1e-200	0.01728	31172	-0.578877	eqtl-a-ENSG00000018699	C	T	0.125694	0.0347504	1122.17
VSIG2	rs1354034	56849749	3	1.29e-59	0.0121369	31684	0.197632	eqtl-a-ENSG00000019102	C	T	0.618137	0.00829927	265.138
VSIG2	rs10761741	65066186	10	2.01e-12	0.0120346	31684	0.0846487	eqtl-a-ENSG00000019102	T	G	0.420816	0.00155905	49.4709
VSIG2	rs12293621	124612828	11	2.6e-29	0.0135422	31684	0.152212	eqtl-a-ENSG00000019102	C	A	0.258014	0.00397147	126.326
VSIG2	rs9915021	33976619	17	1.26e-08	0.0251996	31569	0.143416	eqtl-a-ENSG00000019102	T	C	0.0591544	0.00102495	32.3877
MARCO	rs141094656	92753336	1	1.4e-27	0.0428489	21629	-0.466286	eqtl-a-ENSG00000019169	C	T	0.0195137	0.00544525	118.409
MARCO	rs2630709	8445160	2	2.48e-12	0.0118837	31569	-0.0832371	eqtl-a-ENSG00000019169	T	A	0.493998	0.00155166	49.0572
MARCO	rs72839635	118882408	2	1.19e-25	0.0345163	27980	-0.361365	eqtl-a-ENSG00000019169	T	C	0.03043	0.0039021	109.601
MARCO	rs72834477	119530425	2	1.28e-62	0.0206241	31180	-0.344451	eqtl-a-ENSG00000019169	T	C	0.0897146	0.00886668	278.918
MARCO	rs185273710	119614709	2	1.9e-09	0.0364331	3252	0.218824	eqtl-a-ENSG00000019169	A	G	0.0273678	0.0109712	36.0521
MARCO	rs12998257	119637357	2	1e-200	0.0170289	29902	-0.621571	eqtl-a-ENSG00000019169	G	C	0.128006	0.0426556	1332.23
MARCO	rs11904650	119745127	2	2.43e-158	0.0320114	26894	-0.858242	eqtl-a-ENSG00000019169	G	A	0.0340529	0.0260315	718.75
MARCO	rs12478601	43721508	2	4.26e-22	0.0119986	31300	-0.115962	eqtl-a-ENSG00000019169	T	C	0.574604	0.00297531	93.3991
MARCO	rs66583010	119785661	2	9.69e-57	0.0246125	30077	-0.390682	eqtl-a-ENSG00000019169	T	C	0.0611951	0.00830764	251.945
MARCO	rs79321128	119861725	2	3.08e-11	0.0434131	25754	0.288376	eqtl-a-ENSG00000019169	A	G	0.0191015	0.00171036	44.1208
MARCO	rs12485444	188135783	3	3.89e-17	0.0118758	31240	0.0999475	eqtl-a-ENSG00000019169	A	T	0.509196	0.00226216	70.8256
MARCO	rs149007767	50370254	7	5.96e-18	0.0166377	30077	-0.143639	eqtl-a-ENSG00000019169	T	C	0.149708	0.002472	74.5297
MARCO	rs2157770	136921464	9	1.32e-11	0.0126139	23876	-0.0853519	eqtl-a-ENSG00000019169	G	A	0.332411	0.00191396	45.7816
PRDM11	rs1545466	45414183	11	5e-13	0.0118857	31256	0.0858765	eqtl-a-ENSG00000019485	A	G	0.51321	0.00166741	52.2001
PRDM11	rs2863165	45228847	11	1.13e-28	0.0121042	31254	0.134467	eqtl-a-ENSG00000019485	A	T	0.398422	0.00393316	123.405
PRDM11	rs12363092	45121892	11	2.04e-09	0.0137398	31255	0.082366	eqtl-a-ENSG00000019485	T	G	0.24933	0.00114846	35.9341
CD74	rs12478601	43721508	2	3.03e-08	0.0120252	31086	0.0666135	eqtl-a-ENSG00000019582	T	C	0.574604	0.000986158	30.684
CD74	rs2305480	38062196	17	8.54e-10	0.0119728	31086	-0.0734472	eqtl-a-ENSG00000019582	A	G	0.440477	0.00120912	37.6297
CD74	rs4810485	44747947	20	2.71e-09	0.0136704	31086	-0.0813184	eqtl-a-ENSG00000019582	G	T	0.746826	0.00113699	35.3824
ZRANB1	rs190117883	126598533	10	1e-200	0.0184392	27816	0.932702	eqtl-a-ENSG00000019995	T	C	0.097753	0.0842347	2558.41
ZRANB1	rs76798703	126720445	10	5.23e-12	0.0270892	31240	-0.186893	eqtl-a-ENSG00000019995	G	C	0.0506784	0.00152132	47.5955
ZRANB1	rs117385447	126556677	10	1.45e-08	0.0263312	27069	-0.149235	eqtl-a-ENSG00000019995	T	C	0.0538783	0.00118526	32.1194
ZRANB1	rs225245	33946107	17	3.99e-08	0.0119764	31355	-0.0657647	eqtl-a-ENSG00000019995	G	A	0.440335	0.000960747	30.1513
MRE11	rs2658762	93225709	11	1.71e-11	0.0123486	26609	0.0830866	eqtl-a-ENSG00000020922	G	A	0.6358	0.00169848	45.2683
MRE11	rs598645	94071745	11	1e-200	0.0117618	26483	0.406938	eqtl-a-ENSG00000020922	T	A	0.618151	0.0432456	1196.95
MRE11	rs518276	94167257	11	1e-200	0.011428	26494	0.500156	eqtl-a-ENSG00000020922	A	G	0.394297	0.0674229	1915.3
MRE11	rs476209	94332731	11	5.09e-25	0.0154406	26609	0.15952	eqtl-a-ENSG00000020922	T	G	0.179789	0.00399517	106.726
MRE11	rs77097586	94528954	11	1.4e-12	0.0218498	24061	-0.15479	eqtl-a-ENSG00000020922	T	C	0.0803998	0.00208148	50.1828
PLEKHB1	rs3177928	32412435	6	4.53e-09	0.0164249	29827	0.0963088	eqtl-a-ENSG00000021300	A	G	0.155018	0.00115137	34.3793
PLEKHB1	rs10944479	90880393	6	2.81e-09	0.0155796	28288	-0.0925774	eqtl-a-ENSG00000021300	A	G	0.176852	0.00124668	35.3075
PLEKHB1	rs917116	28172739	7	7.06e-10	0.0137217	31569	-0.0845887	eqtl-a-ENSG00000021300	G	T	0.250264	0.00120233	37.9998
PLEKHB1	rs3741147	73366751	11	5.85e-177	0.0168957	31684	0.479207	eqtl-a-ENSG00000021300	G	T	0.135856	0.0247608	804.39
PLEKHB1	rs2851712	73913949	11	4.66e-12	0.0358292	29084	0.24778	eqtl-a-ENSG00000021300	A	G	0.971698	0.00164169	47.8221
PLEKHB1	rs78735409	74148731	11	7.57e-09	0.0431891	20966	-0.249538	eqtl-a-ENSG00000021300	A	G	0.0193191	0.00158971	33.3798
PLEKHB1	rs117793089	73462481	11	2.44e-26	0.0397089	27721	-0.421649	eqtl-a-ENSG00000021300	A	G	0.0228076	0.00405093	112.744
PLEKHB1	rs111505943	73729769	11	3.05e-19	0.0239684	29253	-0.214915	eqtl-a-ENSG00000021300	C	T	0.0656175	0.0027409	80.3944
SERPINB1	rs160666	2774052	6	1.02e-19	0.012855	31684	0.116817	eqtl-a-ENSG00000021355	C	A	0.307941	0.00259955	82.5735
SERPINB1	rs6915667	2910529	6	2.07e-39	0.0181452	31562	-0.238339	eqtl-a-ENSG00000021355	G	A	0.120908	0.00543669	172.52
SERPINB1	rs15286	2833739	6	1e-200	0.0126272	31355	-0.490809	eqtl-a-ENSG00000021355	G	A	0.72207	0.0459692	1510.72
SERPINB1	rs9378712	2572650	6	2.01e-08	0.0131427	31565	-0.0737426	eqtl-a-ENSG00000021355	G	T	0.286976	0.000996389	31.4804
SERPINB1	rs3859192	38128648	17	3.9e-10	0.0119343	31684	0.0746835	eqtl-a-ENSG00000021355	T	C	0.455547	0.00123447	39.1587
SLC7A9	rs150688658	33289114	19	4.86e-08	0.0465954	6735	-0.254229	eqtl-a-ENSG00000021488	G	A	0.0165553	0.00440059	29.7601
SLC7A9	rs17238865	33349179	19	1e-200	0.0171806	30859	0.521175	eqtl-a-ENSG00000021488	A	G	0.129411	0.0289566	920.158
SLC7A9	rs7252338	33483562	19	4.65e-13	0.029678	30399	0.214729	eqtl-a-ENSG00000021488	G	A	0.041818	0.00171912	52.346
SLC7A9	rs73030677	33125043	19	2.19e-26	0.0227519	30077	-0.241823	eqtl-a-ENSG00000021488	C	T	0.0732541	0.00374194	112.962
SLC7A9	rs11667586	33338073	19	5.48e-113	0.0171581	26996	0.387594	eqtl-a-ENSG00000021488	C	T	0.134111	0.0185517	510.251
OSBPL5	rs11605446	3169388	11	3.35e-39	0.0451029	14141	-0.59078	eqtl-a-ENSG00000021762	A	G	0.0175108	0.0119874	171.546
OSBPL5	rs7933398	3102918	11	2.93e-14	0.0147129	30688	0.11184	eqtl-a-ENSG00000021762	G	C	0.204999	0.00187937	57.7789
OSBPL5	rs11026100	3261390	11	8.57e-21	0.0125475	31352	-0.117348	eqtl-a-ENSG00000021762	C	G	0.337549	0.00278203	87.46
OSBPL5	rs2056423	3142477	11	1e-200	0.0117677	22995	0.383982	eqtl-a-ENSG00000021762	A	G	0.38982	0.0442535	1064.64
RTF2	rs7846314	61650831	8	1.26e-08	0.0155299	25575	0.0883929	eqtl-a-ENSG00000022277	T	A	0.178349	0.00126512	32.3939
RTF2	rs11086548	55101530	20	2.84e-100	0.0118866	21162	0.252675	eqtl-a-ENSG00000022277	G	A	0.415946	0.0209063	451.823
RTF2	rs3761207	54986375	20	7.38e-11	0.0144617	24083	0.0941876	eqtl-a-ENSG00000022277	A	G	0.215163	0.00175822	42.4143
NLRP2	rs148656985	55545662	19	4.25e-10	0.0409279	15509	-0.255574	eqtl-a-ENSG00000022556	C	T	0.0215533	0.00250796	38.9887
NLRP2	rs55650192	55600990	19	9.14e-19	0.0223229	19406	-0.197448	eqtl-a-ENSG00000022556	A	G	0.0765555	0.00401533	78.2275
NLRP2	rs35450746	55482235	19	1e-200	0.0139825	26032	0.42524	eqtl-a-ENSG00000022556	C	T	0.217231	0.0343106	924.837
NLRP2	rs59357040	55455390	19	1e-200	0.0186168	26403	0.578572	eqtl-a-ENSG00000022556	A	G	0.10714	0.0352897	965.766
NLRP2	rs35242182	55480518	19	5.54e-14	0.0475679	7353	-0.357639	eqtl-a-ENSG00000022556	C	T	0.0158439	0.00762906	56.5124
SLC45A4	rs1134924	179126090	5	3.51e-09	0.0119039	30842	0.0702995	eqtl-a-ENSG00000022567	T	C	0.525141	0.00112952	34.8737
SLC45A4	rs16895831	42515791	6	1.77e-09	0.0146003	27510	0.0878615	eqtl-a-ENSG00000022567	T	C	0.209742	0.00131466	36.2111
SLC45A4	rs149110519	144385777	6	5.19e-15	0.0266002	25462	-0.208069	eqtl-a-ENSG00000022567	T	C	0.0526158	0.00239723	61.1802
SLC45A4	rs2063386	142081259	8	2.35e-09	0.0119638	26304	0.0714469	eqtl-a-ENSG00000022567	G	A	0.44397	0.001354	35.6612
SLC45A4	rs12544261	142236438	8	6.56e-25	0.0122814	26633	0.126583	eqtl-a-ENSG00000022567	A	C	0.369988	0.00397289	106.224
SLC45A4	rs13267647	142459474	8	3.88e-49	0.0122088	31244	-0.179887	eqtl-a-ENSG00000022567	T	G	0.373726	0.00690049	217.083
SLC45A4	rs141832319	142286963	8	6.5e-46	0.0429195	26897	0.610491	eqtl-a-ENSG00000022567	T	C	0.019332	0.00746605	202.31
SLC45A4	rs34510023	142306200	8	1e-200	0.0159885	27421	-0.509868	eqtl-a-ENSG00000022567	C	T	0.152522	0.0357604	1016.88
RNF10	rs643381	139839423	6	6.96e-09	0.0118894	30971	-0.0688623	eqtl-a-ENSG00000022840	A	C	0.501255	0.00108198	33.544
RNF10	rs12212092	30128442	6	6.46e-09	0.0235911	26412	-0.13693	eqtl-a-ENSG00000022840	T	C	0.068141	0.00127393	33.6874
RNF10	rs6592965	50427982	7	3.22e-16	0.0119364	31684	0.0974563	eqtl-a-ENSG00000022840	A	G	0.449532	0.00209952	66.657
RNF10	rs8903	120878530	12	1e-200	0.0121936	31669	0.379209	eqtl-a-ENSG00000022840	C	T	0.664417	0.0296343	967.088
RNF10	rs75268007	121627748	12	8.46e-13	0.0178992	31567	0.12804	eqtl-a-ENSG00000022840	G	C	0.126057	0.00161841	51.1678
RNF10	rs8073060	33875262	17	1.18e-200	0.0125198	31185	0.378388	eqtl-a-ENSG00000022840	A	T	0.305723	0.0284575	913.381
RNF10	rs8887	4502201	19	1.72e-11	0.0119223	27399	0.0802087	eqtl-a-ENSG00000022840	C	T	0.539821	0.00164919	45.2576
RNF10	rs6084653	4157072	20	6.7e-71	0.0122165	31569	-0.217489	eqtl-a-ENSG00000022840	G	C	0.36636	0.00993989	316.923
RNF10	rs6014993	55991637	20	2.21e-09	0.0118907	26332	0.071129	eqtl-a-ENSG00000022840	G	A	0.490224	0.00135708	35.7804
ZNF839	rs1532331	43116830	5	1.12e-09	0.0127838	31644	0.0778662	eqtl-a-ENSG00000022976	T	G	0.683885	0.00117106	37.098
ZNF839	rs2251246	102360916	14	2.27e-10	0.0186961	31643	-0.118573	eqtl-a-ENSG00000022976	A	G	0.114063	0.00126952	40.22
ZNF839	rs11626217	102866362	14	9.34e-24	0.0134528	26379	-0.13518	eqtl-a-ENSG00000022976	A	G	0.735921	0.00381313	100.964
GRAMD1B	rs10893036	123297570	11	2.2e-62	0.0157749	25738	-0.262953	eqtl-a-ENSG00000023171	A	G	0.167737	0.0106803	277.836
GRAMD1B	rs2282561	123280309	11	2e-19	0.0195633	26196	0.176336	eqtl-a-ENSG00000023171	T	C	0.10254	0.00309185	81.239
GRAMD1B	rs55837399	123330774	11	6.9e-98	0.0148475	25751	0.311765	eqtl-a-ENSG00000023171	T	A	0.193113	0.0168338	440.874
GRAMD1B	rs35923643	123355391	11	2.32e-94	0.0145061	26079	0.298945	eqtl-a-ENSG00000023171	G	A	0.20576	0.0160241	424.666
DEF6	rs1354034	56849749	3	8.47e-09	0.012236	30721	-0.070467	eqtl-a-ENSG00000023892	C	T	0.618137	0.00107842	33.1638
DEF6	rs1326757	35748253	6	2.37e-12	0.0125291	30605	-0.0878417	eqtl-a-ENSG00000023892	C	A	0.658514	0.00160351	49.1511
DEF6	rs6457834	35536195	6	3.19e-16	0.0128389	29939	0.104841	eqtl-a-ENSG00000023892	A	C	0.690034	0.0022223	66.6772
DEF6	rs2689089	34988391	6	1e-200	0.013335	30383	0.414313	eqtl-a-ENSG00000023892	A	C	0.752084	0.0307933	965.256
DEF6	rs34307089	34416441	6	3.52e-13	0.0170194	30721	0.123782	eqtl-a-ENSG00000023892	C	T	0.142001	0.00171887	52.893
DEF6	rs10947546	35408341	6	3.38e-76	0.032312	30275	-0.596905	eqtl-a-ENSG00000023892	A	G	0.0343042	0.0111463	341.235
PLEKHO1	rs16833244	150003189	1	4.28e-77	0.0241339	25827	0.44852	eqtl-a-ENSG00000023902	G	C	0.0633833	0.0131967	345.362
PLEKHO1	rs1354034	56849749	3	1.33e-10	0.0122325	26609	0.0785802	eqtl-a-ENSG00000023902	C	T	0.618137	0.00154844	41.2632
PLEKHO1	rs149110519	144385777	6	1.64e-12	0.0266108	20660	-0.187923	eqtl-a-ENSG00000023902	T	C	0.0526158	0.00240806	49.8657
PLEKHO1	rs111778408	35572163	14	3.24e-12	0.0197364	25090	-0.137498	eqtl-a-ENSG00000023902	A	G	0.100785	0.00193071	48.5313
UBR2	rs149110519	144385777	6	3.9e-14	0.0266039	10586	-0.201237	eqtl-a-ENSG00000024048	T	C	0.0526158	0.00537591	57.2062
UBR2	rs9381192	42518706	6	1.61e-18	0.0132045	14262	-0.115961	eqtl-a-ENSG00000024048	A	G	0.718957	0.00537845	77.1115
UBR2	rs12191298	42537608	6	4.98e-60	0.0274459	14261	-0.448512	eqtl-a-ENSG00000024048	G	A	0.0485052	0.0183817	267.013
UBR2	rs149007767	50370254	7	2.61e-15	0.0166448	13100	0.13163	eqtl-a-ENSG00000024048	T	C	0.149708	0.0047513	62.5297
CCDC28A	rs6915060	139100194	6	7.06e-157	0.012431	31683	0.331719	eqtl-a-ENSG00000024862	C	T	0.321745	0.0219811	712.035
CCDC28A	rs9385834	138908551	6	3.62e-13	0.0148624	31481	-0.108035	eqtl-a-ENSG00000024862	A	T	0.199614	0.00167562	52.8352
CCDC28A	rs11189181	99144154	10	1.03e-26	0.0129666	31569	-0.138731	eqtl-a-ENSG00000024862	G	A	0.297492	0.00361295	114.464
RRAGD	rs56330463	148200011	5	4.95e-09	0.0120527	31569	0.0704949	eqtl-a-ENSG00000025039	C	T	0.582097	0.00108247	34.2073
RRAGD	rs3822872	90020448	6	1e-200	0.0142362	31683	0.447276	eqtl-a-ENSG00000025039	C	T	0.205652	0.0302143	987.042
RRAGD	rs4707512	89696501	6	3.85e-17	0.011899	30902	-0.100157	eqtl-a-ENSG00000025039	G	A	0.467437	0.0022875	70.8457
RRAGD	rs4593337	90296811	6	3e-119	0.0170327	31227	-0.395468	eqtl-a-ENSG00000025039	G	A	0.863854	0.0169704	539.049
RRAGD	rs9444630	89263474	6	1.5e-08	0.0121417	31682	-0.0687339	eqtl-a-ENSG00000025039	G	A	0.39873	0.00101049	32.0447
HSF2	rs139360283	122345048	6	2.52e-25	0.0502597	24803	-0.522615	eqtl-a-ENSG00000025156	T	C	0.0141159	0.00434041	108.116
HSF2	rs12196116	123005700	6	1.48e-17	0.0144871	30941	0.123559	eqtl-a-ENSG00000025156	G	A	0.213497	0.00234548	72.7374
HSF2	rs12665320	122378500	6	1.14e-64	0.0265796	30757	-0.45134	eqtl-a-ENSG00000025156	T	G	0.0518227	0.00928783	288.325
HSF2	rs530928	122709984	6	1e-200	0.012682	31470	0.384436	eqtl-a-ENSG00000025156	T	C	0.292119	0.0283711	918.851
NR1H3	rs113083342	47077699	11	4.32e-23	0.0376715	13013	-0.372801	eqtl-a-ENSG00000025434	G	A	0.0254361	0.00746956	97.9178
NR1H3	rs143506177	47285353	11	1.54e-23	0.0402646	24973	-0.40261	eqtl-a-ENSG00000025434	C	T	0.0221882	0.00398764	99.9741
NR1H3	rs11039186	47353899	11	1.03e-19	0.0337648	26278	-0.306784	eqtl-a-ENSG00000025434	T	C	0.0319088	0.00313172	82.5475
NR1H3	rs191300557	47585758	11	1.31e-10	0.0380687	19297	0.244622	eqtl-a-ENSG00000025434	A	G	0.0249965	0.00213519	41.2867
NR1H3	rs3729949	47359954	11	4.77e-11	0.0485246	3086	-0.319185	eqtl-a-ENSG00000025434	T	C	0.0152301	0.0138267	43.2394
NR1H3	rs61914719	48059091	11	1.38e-105	0.016885	31569	-0.368493	eqtl-a-ENSG00000025434	T	C	0.139711	0.0148625	476.243
NR1H3	rs140502323	46441384	11	1.11e-13	0.0375901	25482	-0.279182	eqtl-a-ENSG00000025434	A	G	0.0256285	0.00216001	55.1561
NR1H3	rs61882680	46370636	11	1e-200	0.0337759	26376	1.15979	eqtl-a-ENSG00000025434	T	C	0.0295291	0.0427901	1178.99
TYMP	rs134774	51080760	22	1.99e-44	0.0237887	22543	-0.332628	eqtl-a-ENSG00000025708	G	A	0.933888	0.00859833	195.496
TYMP	rs73187263	50651785	22	4.48e-18	0.0195813	19634	0.169692	eqtl-a-ENSG00000025708	T	C	0.102378	0.00381042	75.0923
TYMP	rs56211323	50835954	22	6.94e-16	0.0400523	20813	-0.323282	eqtl-a-ENSG00000025708	G	A	0.0224859	0.00312044	65.1428
TYMP	rs134970	50935082	22	1e-200	0.0116358	14198	0.417931	eqtl-a-ENSG00000025708	C	T	0.601374	0.083295	1289.9
TYMP	rs56235139	50928876	22	3.12e-20	0.0359315	13738	-0.331094	eqtl-a-ENSG00000025708	A	G	0.0280605	0.0061426	84.8963
TOMM34	rs1555303	43435386	20	1e-200	0.0127084	31341	-0.440191	eqtl-a-ENSG00000025772	G	A	0.281257	0.03687	1199.7
TOMM34	rs2180292	43589633	20	1e-200	0.010919	30406	-0.566283	eqtl-a-ENSG00000025772	G	C	0.479018	0.0812699	2689.51
TOMM34	rs34485448	43370519	20	8.86e-62	0.011957	31564	-0.198313	eqtl-a-ENSG00000025772	G	T	0.416513	0.00863967	275.062
TOMM34	rs147793637	44459142	20	1.55e-12	0.0333941	29140	-0.236099	eqtl-a-ENSG00000025772	C	T	0.0327239	0.00171244	49.9826
VIM	rs1375493	182323766	2	2.16e-10	0.0119885	14263	0.0761151	eqtl-a-ENSG00000026025	A	G	0.565077	0.00281822	40.3043
VIM	rs55793580	127009395	9	2.08e-13	0.0158204	14263	-0.116173	eqtl-a-ENSG00000026025	T	C	0.169838	0.00376639	53.9156
VIM	rs2932908	17015144	10	2.27e-32	0.0124749	14263	0.147769	eqtl-a-ENSG00000026025	A	G	0.656902	0.0097416	140.292
VIM	rs165530	17281756	10	2.85e-73	0.0133396	14247	0.241527	eqtl-a-ENSG00000026025	C	A	0.735479	0.0224927	327.782
VIM	rs12261966	17143000	10	1.76e-09	0.0128936	14263	-0.0776027	eqtl-a-ENSG00000026025	T	C	0.306438	0.00253334	36.2197
VIM	rs10774624	111833788	12	1.28e-13	0.0119159	11496	0.0882755	eqtl-a-ENSG00000026025	A	G	0.538565	0.00475129	54.872
FAS	rs149007767	50370254	7	5.61e-14	0.0166483	29328	0.125149	eqtl-a-ENSG00000026103	T	C	0.149708	0.00192308	56.5048
FAS	rs56388170	28724374	7	1.11e-13	0.0131018	30606	0.0973068	eqtl-a-ENSG00000026103	T	G	0.289189	0.00179902	55.1564
FAS	rs7082101	90741615	10	1e-200	0.0113413	30817	-0.444004	eqtl-a-ENSG00000026103	A	C	0.460288	0.0473782	1532.57
FAS	rs7095848	90714791	10	2.13e-12	0.0118908	25316	0.0835399	eqtl-a-ENSG00000026103	A	G	0.51839	0.00194592	49.355
FAS	rs11202926	90777663	10	2.81e-36	0.0133084	30820	0.167387	eqtl-a-ENSG00000026103	C	T	0.271495	0.00510664	158.184
RNASET2	rs204295	167500562	6	1e-200	0.0105432	26609	0.660255	eqtl-a-ENSG00000026297	T	C	0.475178	0.128452	3921.44
RNASET2	rs118051809	167264780	6	1.65e-09	0.0469329	10732	0.282977	eqtl-a-ENSG00000026297	T	C	0.0163064	0.00337597	36.3468
RNASET2	rs17617310	167630830	6	9.15e-24	0.0493459	17566	0.495946	eqtl-a-ENSG00000026297	C	T	0.014659	0.00571747	100.999
RNASET2	rs62436418	167345772	6	1e-200	0.0118675	26280	0.507935	eqtl-a-ENSG00000026297	C	T	0.334551	0.065164	1831.74
RNASET2	rs4235920	167818102	6	3.92e-19	0.0119022	26609	-0.106398	eqtl-a-ENSG00000026297	C	T	0.536773	0.0029942	79.9061
CD44	rs1375493	182323766	2	8.1e-17	0.0119762	31569	0.0997595	eqtl-a-ENSG00000026508	A	G	0.565077	0.00219309	69.3814
CD44	rs286873	34702158	11	2.56e-09	0.018303	31682	0.109042	eqtl-a-ENSG00000026508	T	G	0.119837	0.00111904	35.4908
CD44	rs507230	35129172	11	1.77e-33	0.011872	31346	-0.143147	eqtl-a-ENSG00000026508	A	G	0.535153	0.00461663	145.375
CD44	rs927335	35250518	11	6.24e-60	0.0121706	31563	-0.198721	eqtl-a-ENSG00000026508	T	A	0.376359	0.00837592	266.585
AGPAT4	rs1375493	182323766	2	9.19e-17	0.0119763	31569	0.0995796	eqtl-a-ENSG00000026652	A	G	0.565077	0.00218517	69.1302
AGPAT4	rs112049074	161657657	6	3.49e-10	0.0394845	28527	-0.247765	eqtl-a-ENSG00000026652	T	C	0.0231963	0.00137839	39.3728
AGPAT4	rs6914451	161694612	6	2.68e-19	0.0170769	30817	0.153369	eqtl-a-ENSG00000026652	G	C	0.140529	0.00261055	80.6546
AGPAT4	rs6455707	161566909	6	1.26e-50	0.0172504	31684	0.258135	eqtl-a-ENSG00000026652	C	T	0.135556	0.00701773	223.907
AGPAT4	rs55793580	127009395	9	2.41e-12	0.0158231	31569	-0.110896	eqtl-a-ENSG00000026652	T	C	0.169838	0.0015535	49.1158
AGPAT4	rs4766578	111904371	12	4.24e-12	0.0119063	28417	0.0824988	eqtl-a-ENSG00000026652	A	T	0.531061	0.00168667	48.0077
BTN3A1	rs10946812	26344975	6	1e-200	0.0114998	31684	0.462071	eqtl-a-ENSG00000026950	C	G	0.401857	0.0484855	1614.39
BTN3A1	rs10946846	26702788	6	5.45e-31	0.016855	20879	0.195115	eqtl-a-ENSG00000026950	G	A	0.144356	0.00637728	133.993
BTN3A1	rs3804122	25579846	6	7e-09	0.012509	31568	0.0724398	eqtl-a-ENSG00000026950	G	A	0.344582	0.00106121	33.5337
BTN3A1	rs7310615	111865049	12	7.25e-10	0.0119211	28418	-0.0734409	eqtl-a-ENSG00000026950	G	C	0.537476	0.00133374	37.9501
BTN3A1	rs1532624	57005479	16	1.91e-20	0.0119625	31300	-0.11086	eqtl-a-ENSG00000026950	A	C	0.437102	0.00273635	85.8772
PRKCH	rs76537762	62015885	14	3.64e-08	0.0248458	31568	-0.136841	eqtl-a-ENSG00000027075	A	G	0.0609784	0.00095998	30.3319
PRKCH	rs767755	61874448	14	4.47e-20	0.0130328	31684	-0.11959	eqtl-a-ENSG00000027075	A	G	0.706603	0.00265046	84.1951
PRKCH	rs1088683	61978571	14	3.4e-13	0.0129155	29767	0.0939928	eqtl-a-ENSG00000027075	T	C	0.696055	0.00177607	52.9587
IFNGR1	rs2594836	173205318	5	1.09e-16	0.0137052	31569	0.113683	eqtl-a-ENSG00000027697	A	G	0.749651	0.00217477	68.8007
IFNGR1	rs9494599	137239438	6	2.51e-10	0.0119582	31567	0.075651	eqtl-a-ENSG00000027697	G	C	0.554601	0.00126624	40.0194
IFNGR1	rs11754268	137540335	6	6.62e-68	0.0138938	28704	-0.241928	eqtl-a-ENSG00000027697	T	C	0.234754	0.0104526	303.18
IFNGR1	rs56388170	28724374	7	7.82e-09	0.0131119	31355	0.0756882	eqtl-a-ENSG00000027697	T	G	0.289189	0.00106159	33.3194
IFNGR1	rs7210990	16170764	17	5.28e-09	0.0118969	31569	0.0694576	eqtl-a-ENSG00000027697	A	C	0.481977	0.00107855	34.0835
B4GALT7	rs143658086	176988579	5	1.54e-21	0.0396468	17184	-0.377929	eqtl-a-ENSG00000027847	T	C	0.0229168	0.00526004	90.856
B4GALT7	rs62398472	176997824	5	1e-200	0.0126899	27526	-0.407302	eqtl-a-ENSG00000027847	T	C	0.287894	0.0360758	1030.11
B4GALT7	rs116276523	177473975	5	4.73e-08	0.04135	26524	-0.225813	eqtl-a-ENSG00000027847	G	A	0.0211199	0.0011231	29.8204
TNFRSF1B	rs6697733	12242458	1	2.82e-76	0.0141151	31345	-0.260892	eqtl-a-ENSG00000028137	C	T	0.223582	0.0107815	341.606
TNFRSF1B	rs6684514	156255456	1	3.14e-10	0.0131353	31298	0.0826471	eqtl-a-ENSG00000028137	A	G	0.287248	0.00126331	39.5865
TNFRSF1B	rs149110519	144385777	6	3.04e-09	0.0266246	25735	0.157863	eqtl-a-ENSG00000028137	T	C	0.0526158	0.0013642	35.1529
TNFRSF1B	rs56388170	28724374	7	1.64e-08	0.0131125	31355	0.0740399	eqtl-a-ENSG00000028137	T	G	0.289189	0.00101581	31.8811
ANK1	rs12718597	50428428	7	1.6e-13	0.0123354	31185	0.0910168	eqtl-a-ENSG00000029534	A	C	0.365482	0.00174274	54.4388
ANK1	rs11989912	41616478	8	5.31e-19	0.0125468	31567	-0.111735	eqtl-a-ENSG00000029534	A	G	0.338027	0.00250605	79.3022
ANK1	rs4736819	41509915	8	1.63e-99	0.0117634	31566	0.249087	eqtl-a-ENSG00000029534	T	C	0.543505	0.0140053	448.341
ANK1	rs8073060	33875262	17	1.96e-22	0.0128753	31185	0.125453	eqtl-a-ENSG00000029534	A	T	0.305723	0.00303516	94.9335
TFB1M	rs56238103	155556797	6	1.48e-20	0.0155952	31470	0.144952	eqtl-a-ENSG00000029639	T	C	0.175598	0.00273766	86.3851
TFB1M	rs138028287	156021514	6	7.72e-12	0.0430039	1926	-0.294297	eqtl-a-ENSG00000029639	C	T	0.0194704	0.0237392	46.7848
TFB1M	rs9371371	155625104	6	2.38e-165	0.0117645	31470	-0.32241	eqtl-a-ENSG00000029639	G	A	0.5836	0.0233094	751.004
RABEP1	rs62073600	4717255	17	6.34e-09	0.0451963	17206	-0.262473	eqtl-a-ENSG00000029725	C	T	0.0176101	0.00195629	33.722
RABEP1	rs138742777	4863626	17	7.38e-14	0.0452221	19453	-0.338307	eqtl-a-ENSG00000029725	A	G	0.0175616	0.00286871	55.9598
RABEP1	rs56343966	4958757	17	1e-200	0.0189343	30902	0.574702	eqtl-a-ENSG00000029725	T	C	0.103458	0.0289496	921.21
RABEP1	rs78438561	5257792	17	2.17e-56	0.0372816	31240	0.589904	eqtl-a-ENSG00000029725	G	T	0.0257023	0.00795053	250.349
RABEP1	rs57747791	5175454	17	1e-200	0.0181124	31569	0.602905	eqtl-a-ENSG00000029725	T	A	0.112856	0.0339081	1107.95
RABEP1	rs192217367	4858330	17	3.92e-12	0.0417811	11879	-0.289961	eqtl-a-ENSG00000029725	G	A	0.0206496	0.00403815	48.1555
RABEP1	rs150231236	5270691	17	2.84e-29	0.0429623	19561	-0.482544	eqtl-a-ENSG00000029725	C	T	0.019398	0.0064079	126.14
BAK1	rs10947433	33689629	6	1.66e-37	0.0236945	14263	-0.303259	eqtl-a-ENSG00000030110	A	G	0.0668383	0.0113543	163.784
BAK1	rs2147428	33893513	6	4.55e-13	0.0304259	13432	-0.220235	eqtl-a-ENSG00000030110	G	T	0.9603	0.00388557	52.3867
BAK1	rs78117618	33895406	6	3.39e-25	0.0345962	14263	0.358777	eqtl-a-ENSG00000030110	T	C	0.0302896	0.00748375	107.53
BAK1	rs35144104	33463961	6	1e-200	0.0120743	14263	-0.409263	eqtl-a-ENSG00000030110	T	C	0.3409	0.0745461	1148.74
BAK1	rs191549504	33411673	6	2.23e-16	0.0464401	11159	0.381227	eqtl-a-ENSG00000030110	C	T	0.0166232	0.00600262	67.3757
GRN	rs7563201	43561780	2	4.87e-20	0.011895	31240	-0.109038	eqtl-a-ENSG00000030582	A	G	0.466469	0.00268256	84.0232
GRN	rs28498283	43360065	2	9.45e-09	0.0136513	26953	0.0783638	eqtl-a-ENSG00000030582	T	A	0.254318	0.00122108	32.9496
GRN	rs149110519	144385777	6	1.26e-14	0.0266018	25735	-0.205097	eqtl-a-ENSG00000030582	T	C	0.0526158	0.00230447	59.4378
GRN	rs149007767	50370254	7	6.47e-36	0.0165899	30077	-0.207559	eqtl-a-ENSG00000030582	T	C	0.149708	0.00517734	156.519
GRN	rs114641762	42417164	17	3.02e-122	0.0203497	28465	0.478479	eqtl-a-ENSG00000030582	A	C	0.0905088	0.0190522	552.814
GRN	rs12451763	42490912	17	1.97e-11	0.0360798	27921	-0.24202	eqtl-a-ENSG00000030582	T	C	0.0279042	0.00160896	44.9928
ARHGAP31	rs11914541	119023438	3	1.27e-86	0.013749	26107	-0.27122	eqtl-a-ENSG00000031081	G	A	0.239931	0.0146865	389.106
ARHGAP31	rs76136755	118738066	3	1.4e-11	0.0281427	26108	-0.190172	eqtl-a-ENSG00000031081	C	T	0.0467688	0.00174594	45.6592
ARHGAP31	rs34844599	119252208	3	2.58e-09	0.0157559	26100	-0.0938406	eqtl-a-ENSG00000031081	C	T	0.171877	0.00135727	35.4701
CENPQ	rs78140402	50225824	6	1.57e-11	0.0306403	30546	-0.20654	eqtl-a-ENSG00000031691	C	A	0.0391426	0.00148533	45.4354
CENPQ	rs9367361	49522865	6	2.61e-12	0.0130699	31684	0.0914566	eqtl-a-ENSG00000031691	T	G	0.2918	0.00154303	48.9619
CENPQ	rs6938215	49054765	6	1e-200	0.0118751	31671	-0.389617	eqtl-a-ENSG00000031691	A	G	0.628854	0.0328718	1076.4
IFT88	rs9552218	21082931	13	2.25e-18	0.0121767	25056	-0.106478	eqtl-a-ENSG00000032742	T	C	0.611256	0.00304246	76.4585
IFT88	rs7999297	21122165	13	1e-200	0.0114751	28916	0.377753	eqtl-a-ENSG00000032742	G	A	0.512877	0.0361232	1083.61
IFT88	rs9316031	21526636	13	3.07e-10	0.0203691	31557	-0.128229	eqtl-a-ENSG00000032742	T	C	0.0939695	0.00125426	39.6279
LRRC7	rs11808152	70240333	1	9.94e-15	0.0334171	17597	-0.258645	eqtl-a-ENSG00000033122	G	A	0.0326535	0.00339278	59.8992
LRRC7	rs12049210	69988363	1	1e-200	0.0127191	18572	-0.402618	eqtl-a-ENSG00000033122	G	A	0.713417	0.051191	1001.91
LRRC7	rs61782217	70083457	1	1.46e-15	0.0241965	18578	-0.193088	eqtl-a-ENSG00000033122	A	G	0.0643767	0.00341602	63.6735
ATP6V0A1	rs17081935	57823476	4	9.4e-27	0.0147477	31300	0.157911	eqtl-a-ENSG00000033627	T	C	0.202608	0.00364959	114.643
ATP6V0A1	rs6986779	142337790	8	1.07e-09	0.0124624	24943	-0.0759969	eqtl-a-ENSG00000033627	T	C	0.349935	0.00148865	37.1838
ATP6V0A1	rs3760387	40608536	17	1.19e-41	0.0230779	31684	0.312016	eqtl-a-ENSG00000033627	T	G	0.0706528	0.00573618	182.782
ATP6V0A1	rs117107843	40380203	17	3.35e-08	0.0483666	23680	-0.267076	eqtl-a-ENSG00000033627	A	G	0.0153453	0.00128599	30.4889
PIAS1	rs436903	68213895	15	1.99e-11	0.0121233	30902	0.0813024	eqtl-a-ENSG00000033800	A	G	0.598734	0.00145327	44.9715
PIAS1	rs7179875	68324830	15	1e-200	0.0115772	30902	-0.361598	eqtl-a-ENSG00000033800	A	G	0.447129	0.0306027	975.477
PIAS1	rs11072006	68619631	15	1.43e-25	0.0156659	31567	-0.163748	eqtl-a-ENSG00000033800	A	T	0.826759	0.00344911	109.248
APBA2	rs7763262	32424882	6	1.3e-10	0.012601	30211	0.0809917	eqtl-a-ENSG00000034053	C	T	0.666017	0.00136557	41.3088
APBA2	rs9420589	94450233	10	2.49e-08	0.0120132	31484	0.0669643	eqtl-a-ENSG00000034053	T	G	0.428682	0.000985941	31.07
APBA2	rs4766578	111904371	12	1.44e-09	0.0119111	28417	-0.0720764	eqtl-a-ENSG00000034053	A	T	0.531061	0.0012869	36.6144
APBA2	rs28628664	29359671	15	2.2e-09	0.0164941	31067	-0.0986759	eqtl-a-ENSG00000034053	T	C	0.153413	0.00115071	35.788
APBA2	rs12101582	29034720	15	3.86e-09	0.0119031	24814	-0.0701118	eqtl-a-ENSG00000034053	C	G	0.475556	0.00139624	34.6918
APBA2	rs1540642	29234864	15	1.05e-120	0.0174392	31185	0.407409	eqtl-a-ENSG00000034053	C	T	0.128705	0.0172	545.733
APBA2	rs10782001	30942625	16	2.54e-08	0.0122263	31185	0.0681067	eqtl-a-ENSG00000034053	A	G	0.616392	0.000994058	31.0286
MAP2K3	rs3811444	248039451	1	3.65e-43	0.012502	31470	-0.172202	eqtl-a-ENSG00000034152	T	C	0.337611	0.00599253	189.71
MAP2K3	rs1668871	205237137	1	4.14e-13	0.0122342	31470	0.0887105	eqtl-a-ENSG00000034152	C	T	0.380783	0.00166793	52.574
MAP2K3	rs766432	60719970	2	1.59e-08	0.016465	31086	-0.0930567	eqtl-a-ENSG00000034152	A	C	0.845872	0.00102651	31.9407
MAP2K3	rs875741	173287851	5	8.42e-20	0.012132	31470	0.110495	eqtl-a-ENSG00000034152	A	G	0.396388	0.00262894	82.9455
MAP2K3	rs12212092	30128442	6	1.32e-16	0.0235622	26198	-0.194906	eqtl-a-ENSG00000034152	T	C	0.068141	0.00260506	68.4204
MAP2K3	rs6592965	50427982	7	1e-200	0.0115676	31470	0.363133	eqtl-a-ENSG00000034152	A	G	0.449532	0.0303639	985.411
MAP2K3	rs4986004	21178335	17	2.88e-13	0.0125847	31141	-0.0918655	eqtl-a-ENSG00000034152	C	A	0.33516	0.00170822	53.2833
MAP2K3	rs11079018	40005650	17	1.64e-08	0.0222779	31355	0.125783	eqtl-a-ENSG00000034152	G	A	0.922832	0.00101566	31.8763
MAP2K3	rs35033748	27179590	17	2.81e-42	0.014376	27110	-0.195884	eqtl-a-ENSG00000034152	C	T	0.215702	0.00680187	185.648
MAP2K3	rs6014993	55991637	20	3.8e-08	0.011893	26118	0.0654117	eqtl-a-ENSG00000034152	G	A	0.490224	0.00115687	30.2479
SH3YL1	rs12714397	23368	2	1e-200	0.0127628	17341	0.451343	eqtl-a-ENSG00000035115	A	C	0.275878	0.0672674	1250.46
SH3YL1	rs7591830	659381	2	2.19e-32	0.0146778	30557	-0.173908	eqtl-a-ENSG00000035115	G	C	0.204713	0.00457315	140.375
SH3YL1	rs6754607	310687	2	3.01e-149	0.0155787	30746	-0.405346	eqtl-a-ENSG00000035115	G	A	0.832749	0.0215448	676.957
SH3YL1	rs6734782	661048	2	1e-12	0.0205751	31016	0.146709	eqtl-a-ENSG00000035115	C	A	0.908195	0.00163656	50.8395
SH3YL1	rs11920354	47262246	3	1.27e-08	0.0122937	28917	-0.0699535	eqtl-a-ENSG00000035115	A	C	0.372903	0.00111844	32.376
VCL	rs826415	118153977	1	7.89e-11	0.0128668	31569	0.0836692	eqtl-a-ENSG00000035403	G	T	0.308498	0.00133767	42.2827
VCL	rs1354034	56849749	3	1e-200	0.0117966	31684	0.392426	eqtl-a-ENSG00000035403	C	T	0.618137	0.0337483	1106.56
VCL	rs149110519	144385777	6	2.71e-11	0.0266159	25735	0.177302	eqtl-a-ENSG00000035403	T	C	0.0526158	0.00172136	44.3722
VCL	rs10820606	99192919	9	2.3e-22	0.0139512	26161	0.13571	eqtl-a-ENSG00000035403	C	A	0.236914	0.00360395	94.6166
VCL	rs61863650	76027514	10	2.21e-50	0.0122306	23725	0.182561	eqtl-a-ENSG00000035403	T	G	0.370107	0.00930368	222.784
VCL	rs1403629	75773362	10	1.83e-14	0.0126208	31017	0.0966983	eqtl-a-ENSG00000035403	G	C	0.668915	0.00188905	58.6997
VCL	rs2279648	75867193	10	1e-200	0.0169752	31684	-0.706367	eqtl-a-ENSG00000035403	T	G	0.125164	0.0518182	1731.42
VCL	rs505404	243268	11	2.22e-28	0.0142589	31569	0.157545	eqtl-a-ENSG00000035403	G	T	0.222031	0.00385212	122.07
VCL	rs11553699	122216910	12	1.18e-21	0.0189886	30031	0.181535	eqtl-a-ENSG00000035403	G	A	0.10963	0.00303421	91.3915
VCL	rs10876550	54712308	12	1.21e-19	0.0120663	31684	0.109414	eqtl-a-ENSG00000035403	A	G	0.590064	0.0025884	82.2186
VCL	rs8082605	33864771	17	1.26e-17	0.0290592	29836	0.248389	eqtl-a-ENSG00000035403	T	G	0.0436372	0.00244284	73.0581
VCL	rs145171343	33886764	17	3.22e-19	0.0508421	20854	0.455596	eqtl-a-ENSG00000035403	T	C	0.0138172	0.00383579	80.2918
VCL	rs11082304	20720973	18	1.03e-08	0.0118899	31300	0.0680852	eqtl-a-ENSG00000035403	T	G	0.50307	0.00104653	32.7885
VCL	rs4814779	1923271	20	1.11e-08	0.0131461	31684	-0.0751022	eqtl-a-ENSG00000035403	A	C	0.286694	0.00102902	32.635
DAPK2	rs9880192	128297569	3	9.86e-09	0.0121723	31355	0.0697888	eqtl-a-ENSG00000035664	C	G	0.392874	0.00104728	32.8699
DAPK2	rs113453908	64159176	15	9.93e-14	0.0153574	25524	0.114288	eqtl-a-ENSG00000035664	T	C	0.183153	0.00216509	55.3773
DAPK2	rs332280	64314274	15	1.74e-96	0.0164829	31352	0.343563	eqtl-a-ENSG00000035664	T	C	0.85144	0.013668	434.428
DAPK2	rs4794822	38156712	17	4.82e-10	0.0122441	30971	-0.0762182	eqtl-a-ENSG00000035664	T	C	0.380161	0.00124958	38.7468
NSMAF	rs7568458	85788175	2	1.7e-20	0.011924	31569	0.110652	eqtl-a-ENSG00000035681	A	T	0.451312	0.00272039	86.1087
NSMAF	rs74884939	59344064	8	2.11e-16	0.0402513	28620	0.33068	eqtl-a-ENSG00000035681	C	T	0.0222553	0.00235268	67.4879
NSMAF	rs10106272	59418851	8	1e-200	0.0122853	31684	0.462693	eqtl-a-ENSG00000035681	C	T	0.308354	0.0428503	1418.36
ADSS2	rs72765888	244461792	1	1e-200	0.0155668	30277	-0.635376	eqtl-a-ENSG00000035687	G	T	0.154672	0.052154	1665.84
ADSS2	rs10754823	244416723	1	7.09e-40	0.0120889	30054	0.159766	eqtl-a-ENSG00000035687	G	T	0.602826	0.00577798	174.649
ADSS2	rs4658419	244532219	1	5.67e-21	0.0137371	30601	-0.129075	eqtl-a-ENSG00000035687	T	A	0.751897	0.00287679	88.2807
ADSS2	rs900892	244512342	1	5.62e-17	0.01318	27015	0.110358	eqtl-a-ENSG00000035687	G	A	0.283001	0.00258849	70.1043
STAP1	rs7681618	68314440	4	3.74e-38	0.0120833	21335	-0.156049	eqtl-a-ENSG00000035720	G	A	0.601094	0.00775669	166.767
STAP1	rs4241679	68259882	4	8.22e-15	0.0121995	26408	-0.0947209	eqtl-a-ENSG00000035720	A	T	0.614011	0.00227762	60.2802
STAP1	rs17056278	158252438	5	4.98e-08	0.0244103	26295	-0.133083	eqtl-a-ENSG00000035720	G	C	0.0633351	0.00112911	29.7212
STAP1	rs34794906	31237858	6	5.66e-10	0.012846	22220	-0.0796374	eqtl-a-ENSG00000035720	C	T	0.310471	0.00172665	38.429
STAP1	rs8067378	38051348	17	5.84e-18	0.0118723	26026	-0.102527	eqtl-a-ENSG00000035720	G	A	0.497388	0.00285731	74.5716
STAP1	rs4810485	44747947	20	1.4e-09	0.0136698	26026	-0.0827733	eqtl-a-ENSG00000035720	G	T	0.746826	0.00140682	36.6626
TIMP2	rs13062095	101267385	3	3.4e-10	0.0124601	26280	-0.0782408	eqtl-a-ENSG00000035862	C	T	0.350092	0.00149812	39.4267
TIMP2	rs149110519	144385777	6	2.06e-19	0.0265814	20446	0.239496	eqtl-a-ENSG00000035862	T	C	0.0526158	0.00395468	81.1705
TIMP2	rs1384364	76852828	17	1e-200	0.0152049	26395	0.469469	eqtl-a-ENSG00000035862	G	A	0.826299	0.0348591	953.265
TIMP2	rs138905266	77133547	17	4.32e-09	0.04235	15875	-0.248649	eqtl-a-ENSG00000035862	T	C	0.0201069	0.00216676	34.4677
TIMP2	rs6501264	76904160	17	7.87e-16	0.0119441	25942	-0.0962231	eqtl-a-ENSG00000035862	T	C	0.446762	0.00249553	64.8961
MYOM2	rs159963	8504421	1	1.42e-08	0.0119903	31569	-0.0680019	eqtl-a-ENSG00000036448	A	C	0.564555	0.00101784	32.1628
MYOM2	rs62478453	2066477	8	1e-200	0.0202004	31569	1.02396	eqtl-a-ENSG00000036448	G	A	0.0798105	0.0752665	2569.32
MYOM2	rs71519834	2226119	8	1.54e-60	0.0372353	24719	0.611146	eqtl-a-ENSG00000036448	G	A	0.025733	0.0107806	269.367
MYOM2	rs186777105	2114805	8	3.5e-36	0.0357709	23196	-0.449279	eqtl-a-ENSG00000036448	G	A	0.0281717	0.00675485	157.738
MYOM2	rs750318	2966852	8	2.18e-09	0.016477	31684	-0.0985984	eqtl-a-ENSG00000036448	C	T	0.846199	0.00112889	35.806
MYOM2	rs4876254	1971299	8	3.32e-26	0.0119597	31017	0.126651	eqtl-a-ENSG00000036448	A	G	0.56555	0.00360255	112.137
MYOM2	rs3824184	2046002	8	1e-200	0.0161971	31564	0.59767	eqtl-a-ENSG00000036448	A	G	0.143833	0.0413537	1361.51
MYOM2	rs17693117	2391533	8	7.09e-09	0.044624	23970	-0.258315	eqtl-a-ENSG00000036448	T	C	0.0180736	0.00139601	33.5063
MYOM2	rs58084828	2522583	8	2.05e-16	0.0118994	26065	-0.0978034	eqtl-a-ENSG00000036448	A	C	0.53192	0.00258509	67.5499
MYOM2	rs111994531	2123793	8	5.36e-107	0.0356929	26395	-0.784235	eqtl-a-ENSG00000036448	G	A	0.0276501	0.0179612	482.721
SLC18A1	rs56268521	20130102	8	8.21e-16	0.02697	31529	0.217138	eqtl-a-ENSG00000036565	A	G	0.051087	0.00205167	64.816
SLC18A1	rs78299715	19905904	8	1.19e-12	0.0225041	31196	0.159939	eqtl-a-ENSG00000036565	G	C	0.0753794	0.00161653	50.5077
SLC18A1	rs73210887	20010261	8	1e-200	0.0114286	31191	0.432951	eqtl-a-ENSG00000036565	T	G	0.438179	0.0439872	1435.04
NSUN2	rs75506645	6573286	5	1.01e-89	0.0302964	29265	0.608485	eqtl-a-ENSG00000037474	A	G	0.0390451	0.0135964	403.356
NSUN2	rs34565284	6948198	5	4.35e-20	0.0119303	31483	0.109511	eqtl-a-ENSG00000037474	A	G	0.449012	0.00266917	84.253
NSUN2	rs77431911	6682677	5	2.31e-35	0.0321819	29659	-0.399371	eqtl-a-ENSG00000037474	G	C	0.0350635	0.00516564	153.993
NSUN2	rs80037445	6575251	5	1.55e-28	0.0505468	24409	-0.560109	eqtl-a-ENSG00000037474	T	C	0.0139392	0.00500528	122.778
NSUN2	rs80329314	6641556	5	2.51e-22	0.0409237	27197	-0.397721	eqtl-a-ENSG00000037474	T	C	0.0214718	0.00346083	94.4442
NSUN2	rs3776448	6599940	5	1e-200	0.0162068	31684	0.705178	eqtl-a-ENSG00000037474	T	C	0.137942	0.0563843	1893.11
NSUN2	rs575421	6585234	5	1e-200	0.0180447	31345	-0.671719	eqtl-a-ENSG00000037474	C	T	0.888504	0.042337	1385.63
MRI1	rs34596409	13899223	19	1.13e-129	0.01755	26318	-0.425201	eqtl-a-ENSG00000037757	A	G	0.126392	0.0218173	586.95
MRI1	rs435207	13865275	19	1e-200	0.0115041	27564	-0.363375	eqtl-a-ENSG00000037757	T	A	0.503304	0.0349318	997.639
MRI1	rs383243	13858096	19	4.6e-19	0.0129571	31354	-0.115594	eqtl-a-ENSG00000037757	A	T	0.299532	0.00253198	79.5843
AGA	rs55894716	178336508	4	1e-200	0.0232097	31237	-0.762272	eqtl-a-ENSG00000038002	C	T	0.065362	0.0333786	1078.58
AGA	rs4690512	178325212	4	1e-200	0.014293	30902	-0.466003	eqtl-a-ENSG00000038002	G	A	0.797905	0.0332549	1062.92
AGA	rs141292540	178633310	4	1.12e-57	0.0327652	30543	-0.524498	eqtl-a-ENSG00000038002	T	C	0.0335323	0.00831997	256.232
AGA	rs13131197	178895392	4	2.3e-25	0.0118596	31231	-0.123422	eqtl-a-ENSG00000038002	T	G	0.492124	0.00345586	108.297
AGA	rs146343140	179229358	4	2.52e-08	0.0396306	20421	-0.220818	eqtl-a-ENSG00000038002	A	G	0.0230353	0.001518	31.0431
VCAN	rs141094656	92753336	1	8.7e-09	0.0429779	21629	0.247321	eqtl-a-ENSG00000038427	C	T	0.0195137	0.00152873	33.1125
VCAN	rs1375493	182323766	2	8.63e-20	0.0119705	31569	0.10899	eqtl-a-ENSG00000038427	A	G	0.565077	0.00261908	82.8936
VCAN	rs9880192	128297569	3	5.66e-11	0.012168	31569	-0.0797284	eqtl-a-ENSG00000038427	C	G	0.392874	0.00135812	42.9299
VCAN	rs309560	82832139	5	1.41e-12	0.0118825	31569	-0.0841617	eqtl-a-ENSG00000038427	G	C	0.497509	0.00158658	50.1633
VCAN	rs7785014	137881690	7	3.34e-17	0.0126097	31240	0.10635	eqtl-a-ENSG00000038427	C	T	0.668332	0.00227178	71.1275
VCAN	rs10980797	113912553	9	6.87e-15	0.0118964	31569	-0.0926346	eqtl-a-ENSG00000038427	G	A	0.472236	0.001917	60.63
VCAN	rs35979828	54685880	12	9.24e-11	0.0256111	29836	-0.165924	eqtl-a-ENSG00000038427	T	C	0.0571059	0.00140479	41.9694
VCAN	rs77526211	40974023	13	3.22e-08	0.0292395	29277	0.161665	eqtl-a-ENSG00000038427	A	G	0.0432109	0.00104307	30.5677
VCAN	rs8022179	103847287	14	1.39e-10	0.0133535	30165	0.0856936	eqtl-a-ENSG00000038427	A	T	0.727869	0.00136336	41.1792
VCAN	rs424971	85946450	16	8.51e-16	0.0120247	31684	-0.0967559	eqtl-a-ENSG00000038427	C	T	0.421674	0.00203929	64.7409
MSR1	rs73665242	16019984	8	6.4e-85	0.0222759	31352	-0.434991	eqtl-a-ENSG00000038945	C	A	0.0751576	0.0120164	381.296
MSR1	rs75959292	16166251	8	2.07e-21	0.0452389	27283	0.429838	eqtl-a-ENSG00000038945	C	T	0.0175051	0.00329806	90.2721
MSR1	rs822284	16510222	8	1.65e-13	0.0236286	28703	0.174256	eqtl-a-ENSG00000038945	C	T	0.0678005	0.00189126	54.3838
MSR1	rs73191891	16375320	8	1e-200	0.0127181	30532	-0.395229	eqtl-a-ENSG00000038945	T	C	0.287815	0.0306601	965.661
CDH1	rs3785100	67997920	16	1.1e-09	0.0171758	31077	-0.104666	eqtl-a-ENSG00000039068	C	T	0.139114	0.00119349	37.1321
CDH1	rs36085011	68827720	16	1.25e-11	0.0330671	29616	0.224003	eqtl-a-ENSG00000039068	A	G	0.0334074	0.00154709	45.8866
CDH1	rs11642362	68811307	16	2.09e-183	0.0116795	31467	0.337312	eqtl-a-ENSG00000039068	C	T	0.569345	0.0258225	834.041
RIPOR1	rs1354034	56849749	3	1.99e-08	0.0122367	31684	-0.0686858	eqtl-a-ENSG00000039523	C	T	0.618137	0.000993422	31.5049
RIPOR1	rs149007767	50370254	7	4.49e-16	0.0166427	30077	-0.135214	eqtl-a-ENSG00000039523	T	C	0.149708	0.00218982	66.0035
RIPOR1	rs111893345	67607848	16	1.78e-128	0.0208327	31567	-0.502355	eqtl-a-ENSG00000039523	T	C	0.0857429	0.0180871	581.437
RAI14	rs13155753	34797943	5	2.93e-08	0.0119513	31558	-0.0662772	eqtl-a-ENSG00000039560	G	A	0.449647	0.000973566	30.7518
RAI14	rs12153461	34541312	5	4.39e-47	0.0158144	31355	0.227909	eqtl-a-ENSG00000039560	T	G	0.167713	0.00658027	207.678
RAI14	rs56142210	34743608	5	3.24e-68	0.0170926	31563	0.298323	eqtl-a-ENSG00000039560	A	C	0.137628	0.00955889	304.6
PNKP	rs149007767	50370254	7	2.43e-13	0.01665	29328	0.121928	eqtl-a-ENSG00000039650	T	C	0.149708	0.00182517	53.6227
PNKP	rs28413128	50300026	19	1e-200	0.0113992	23741	0.42704	eqtl-a-ENSG00000039650	G	A	0.454777	0.0558145	1403.3
PNKP	rs16981493	50362286	19	1.85e-121	0.033392	29614	-0.782562	eqtl-a-ENSG00000039650	C	T	0.0315762	0.0182085	549.191
PNKP	rs11554772	50434021	19	6.09e-11	0.0263775	29086	0.172546	eqtl-a-ENSG00000039650	T	C	0.0536349	0.00146899	42.7871
SPDL1	rs113640400	168904051	5	1e-200	0.0242304	24110	-0.796944	eqtl-a-ENSG00000040275	C	T	0.0595909	0.0429414	1081.68
SPDL1	rs140642519	169081212	5	3.47e-19	0.0375408	20308	0.336091	eqtl-a-ENSG00000040275	A	G	0.0256513	0.00393123	80.1427
SPDL1	rs255738	168900699	5	7.65e-93	0.0122906	24908	-0.251199	eqtl-a-ENSG00000040275	C	G	0.649127	0.0164941	417.691
PHF23	rs149007767	50370254	7	3.11e-09	0.0166609	30077	0.0987292	eqtl-a-ENSG00000040633	T	C	0.149708	0.00116615	35.1128
PHF23	rs72837700	7112596	17	6.71e-39	0.0338683	30546	0.441846	eqtl-a-ENSG00000040633	C	A	0.0315064	0.00554099	170.187
PHF23	rs1215	7163350	17	2.88e-110	0.0167444	31684	-0.373587	eqtl-a-ENSG00000040633	G	A	0.142283	0.015468	497.756
RAB27B	rs1354034	56849749	3	1e-200	0.011828	31256	0.378849	eqtl-a-ENSG00000041353	C	T	0.618137	0.0317797	1025.85
RAB27B	rs342293	106372219	7	1.76e-13	0.0119388	30872	0.0879376	eqtl-a-ENSG00000041353	G	C	0.450728	0.00175429	54.25
RAB27B	rs2236496	4844265	9	1.66e-08	0.0146662	31256	0.0827817	eqtl-a-ENSG00000041353	C	T	0.207279	0.00101826	31.8571
RAB27B	rs10820606	99192919	9	5.83e-23	0.0139499	25848	0.137634	eqtl-a-ENSG00000041353	C	A	0.236914	0.00375189	97.3365
RAB27B	rs11602954	202856	11	8.75e-45	0.0144671	25797	0.203135	eqtl-a-ENSG00000041353	A	G	0.211758	0.00758457	197.139
RAB27B	rs35979828	54685880	12	5.95e-11	0.0256103	29523	0.167624	eqtl-a-ENSG00000041353	T	C	0.0571059	0.00144895	42.8365
RAB27B	rs8073060	33875262	17	2.62e-16	0.012888	30872	-0.105545	eqtl-a-ENSG00000041353	A	T	0.305723	0.00216769	67.0619
RAB27B	rs7244800	52488869	18	6.56e-55	0.0133009	31256	0.207583	eqtl-a-ENSG00000041353	A	G	0.26942	0.00773245	243.553
RAB27B	rs11872375	52559705	18	4.36e-11	0.0127024	30589	-0.0837254	eqtl-a-ENSG00000041353	A	T	0.323557	0.00141828	43.4425
RAB27B	rs6136489	1923734	20	2.98e-13	0.0125022	30872	-0.0912073	eqtl-a-ENSG00000041353	G	T	0.344366	0.00172097	53.218
RAB27B	rs156356	1819280	20	4.54e-09	0.0118931	30102	0.069733	eqtl-a-ENSG00000041353	C	T	0.48686	0.00114076	34.3762
MYO16	rs58251014	109074098	13	6.23e-20	0.0205619	26494	-0.187936	eqtl-a-ENSG00000041515	T	G	0.0917	0.00314325	83.5335
MYO16	rs9301290	109004653	13	8.89e-28	0.0132823	26605	0.145091	eqtl-a-ENSG00000041515	G	C	0.274403	0.00446506	119.317
MYO16	rs9520836	108957063	13	1e-200	0.0129139	25942	0.568627	eqtl-a-ENSG00000041515	G	A	0.248516	0.06954	1938.68
LSG1	rs6437393	194354509	3	1e-200	0.0123822	25984	-0.385149	eqtl-a-ENSG00000041802	T	G	0.316214	0.0358987	967.45
LSG1	rs73890213	194418689	3	1e-200	0.0185044	26264	0.776544	eqtl-a-ENSG00000041802	T	C	0.102479	0.0628398	1760.96
LSG1	rs4677623	194430723	3	6.01e-15	0.0172687	20673	-0.134763	eqtl-a-ENSG00000041802	T	G	0.862937	0.00293725	60.8948
SPATA7	rs1532331	43116830	5	1.11e-36	0.0127286	31146	0.161028	eqtl-a-ENSG00000042317	T	G	0.683885	0.00511227	160.035
SPATA7	rs35823815	88827433	14	5.58e-160	0.014628	29735	0.394237	eqtl-a-ENSG00000042317	A	G	0.19577	0.0238449	726.299
SPATA7	rs73314274	88796823	14	1.56e-14	0.0240799	31031	0.184998	eqtl-a-ENSG00000042317	A	G	0.0650713	0.00189847	59.0197
RETSAT	rs145297992	85619423	2	7.23e-12	0.0403246	10658	0.276345	eqtl-a-ENSG00000042445	G	A	0.0222054	0.0043871	46.955
RETSAT	rs6718291	85521105	2	1e-200	0.0114249	13925	0.399322	eqtl-a-ENSG00000042445	A	C	0.484706	0.0806539	1221.46
RETSAT	rs72843861	85808087	2	1.09e-33	0.0214465	14257	-0.259438	eqtl-a-ENSG00000042445	T	C	0.0831367	0.0101599	146.317
CAPG	rs61326180	85534567	2	2.87e-26	0.0289857	14262	0.307356	eqtl-a-ENSG00000042493	A	G	0.0437422	0.00782213	112.423
CAPG	rs139922251	85519840	2	1e-200	0.0279953	14253	-0.8631	eqtl-a-ENSG00000042493	A	C	0.0443098	0.0625185	950.366
CAPG	rs139348324	85682100	2	1.27e-35	0.0508126	9924	-0.632993	eqtl-a-ENSG00000042493	T	C	0.0137599	0.0153968	155.156
CAPG	rs11674612	85658232	2	1e-200	0.0121093	14166	0.378407	eqtl-a-ENSG00000042493	G	A	0.344899	0.0644885	976.38
AP2S1	rs6592965	50427982	7	3.57e-21	0.011927	31684	-0.112642	eqtl-a-ENSG00000042753	A	G	0.449532	0.00280723	89.1889
AP2S1	rs57753335	47298001	19	3.54e-10	0.0143768	31270	0.090187	eqtl-a-ENSG00000042753	C	T	0.218763	0.00125687	39.3492
AP2S1	rs311379	47441846	19	2.44e-67	0.0118867	31562	0.206088	eqtl-a-ENSG00000042753	C	G	0.567241	0.00943413	300.577
TG	rs150349565	133685503	8	1.26e-12	0.054864	9204	0.389469	eqtl-a-ENSG00000042832	T	C	0.0118673	0.00544531	50.3821
TG	rs2069568	134108453	8	3.8e-17	0.0118935	31466	-0.100129	eqtl-a-ENSG00000042832	T	C	0.47119	0.00224741	70.8717
TG	rs2467959	133785737	8	1e-200	0.0116082	31355	0.357912	eqtl-a-ENSG00000042832	C	T	0.560901	0.0294269	950.594
ADAM28	rs149110519	144385777	6	1.28e-08	0.0266272	25735	0.15148	eqtl-a-ENSG00000042980	T	C	0.0526158	0.001256	32.3613
ADAM28	rs397667	24141928	8	1.41e-10	0.0165867	31228	-0.1064	eqtl-a-ENSG00000042980	T	C	0.848736	0.00131597	41.1467
ADAM28	rs892587	24214935	8	1.33e-126	0.0120271	31559	-0.287866	eqtl-a-ENSG00000042980	A	C	0.378908	0.0178288	572.837
ADAM28	rs3184504	111884608	12	4.46e-08	0.0119332	28418	0.0652948	eqtl-a-ENSG00000042980	C	T	0.542056	0.00105243	29.9373
LCP2	rs12652307	169735262	5	8.42e-89	0.0161428	30688	0.322516	eqtl-a-ENSG00000043462	C	G	0.156774	0.01284	399.132
LCP2	rs146319868	169540994	5	7.5e-14	0.0426333	27962	-0.318842	eqtl-a-ENSG00000043462	T	G	0.0198043	0.00199626	55.9271
LCP2	rs315773	169761334	5	8.05e-28	0.0121137	31470	0.132433	eqtl-a-ENSG00000043462	A	G	0.603085	0.00378352	119.512
TRIT1	rs80342257	40354973	1	7.86e-23	0.0352409	31120	0.346644	eqtl-a-ENSG00000043514	C	T	0.0291803	0.00309946	96.7488
TRIT1	rs150780735	40221806	1	6e-21	0.0499515	17371	0.46905	eqtl-a-ENSG00000043514	T	C	0.0143136	0.0050503	88.164
TRIT1	rs230288	40260447	1	1e-200	0.0170604	27310	0.583833	eqtl-a-ENSG00000043514	G	A	0.870969	0.0411189	1171.03
CTNNA1	rs78386494	137358317	5	4.47e-27	0.020733	29796	-0.223415	eqtl-a-ENSG00000044115	T	C	0.0897985	0.00388198	116.11
CTNNA1	rs6596446	137980855	5	1e-200	0.012065	27359	-0.367514	eqtl-a-ENSG00000044115	C	T	0.352827	0.0328026	927.815
CTNNA1	rs17286171	138055308	5	1e-200	0.0154793	31529	0.484873	eqtl-a-ENSG00000044115	T	C	0.165679	0.030181	981.128
CTNNA1	rs116346542	138472048	5	6.16e-10	0.0473239	7882	-0.29276	eqtl-a-ENSG00000044115	T	G	0.0160314	0.00483195	38.2606
CTNNA1	rs72790996	139091316	5	2.48e-09	0.032527	29707	0.193962	eqtl-a-ENSG00000044115	A	G	0.0345939	0.00119555	35.5563
CTNNA1	rs34897167	139066854	5	2.44e-85	0.020789	27095	-0.406978	eqtl-a-ENSG00000044115	A	C	0.0874433	0.0139472	383.215
CTNNA1	rs149007767	50370254	7	4.39e-19	0.0166347	30037	-0.148493	eqtl-a-ENSG00000044115	T	C	0.149708	0.00264591	79.6807
HSPA5	rs2249742	31240721	6	5.19e-10	0.0119074	30602	0.0739854	eqtl-a-ENSG00000044574	T	C	0.470933	0.00125997	38.6038
HSPA5	rs2416962	128118864	9	1.37e-56	0.0386177	25632	0.612155	eqtl-a-ENSG00000044574	G	A	0.0239091	0.00970802	251.256
HSPA5	rs11790965	127832040	9	1.04e-10	0.0183885	31562	-0.118817	eqtl-a-ENSG00000044574	C	T	0.118492	0.00132107	41.7481
HSPA5	rs56378716	56356502	17	6.12e-23	0.0461111	22060	-0.454711	eqtl-a-ENSG00000044574	G	A	0.0168293	0.00438878	97.2345
HSPA5	rs56397034	13000550	19	4.12e-13	0.0123682	31569	0.0896908	eqtl-a-ENSG00000044574	C	G	0.361095	0.00166303	52.5842
WDR37	rs149110519	144385777	6	3.79e-08	0.0266292	25521	0.146469	eqtl-a-ENSG00000047056	T	C	0.0526158	0.00118403	30.2511
WDR37	rs7100196	1096932	10	2.56e-69	0.0366664	31141	0.645248	eqtl-a-ENSG00000047056	A	G	0.026484	0.00984661	309.663
WDR37	rs57148007	1196692	10	4.29e-10	0.0233453	29907	-0.145749	eqtl-a-ENSG00000047056	T	C	0.0696718	0.00130159	38.9747
WDR37	rs10794720	1156165	10	2.96e-20	0.0224186	31086	-0.206711	eqtl-a-ENSG00000047056	C	T	0.924194	0.00272747	85.0124
YTHDC2	rs62366969	112323305	5	1.24e-12	0.0132207	27156	0.0938841	eqtl-a-ENSG00000047188	G	A	0.280784	0.00185355	50.4247
YTHDC2	rs6876848	112681830	5	2.53e-23	0.0136094	31684	0.13541	eqtl-a-ENSG00000047188	A	G	0.254895	0.00311479	98.9911
YTHDC2	rs114855595	113237169	5	2.91e-08	0.0469918	19579	0.260668	eqtl-a-ENSG00000047188	T	G	0.0162714	0.00156913	30.7671
YTHDC2	rs10063334	112760874	5	1e-200	0.014702	31569	0.448675	eqtl-a-ENSG00000047188	C	T	0.189741	0.0286565	931.287
ARAP2	rs7657166	36069805	4	2.45e-10	0.0131235	26410	-0.0830677	eqtl-a-ENSG00000047365	A	G	0.288098	0.00151474	40.062
ARAP2	rs34967438	36376074	4	2.54e-09	0.0206716	26295	-0.123172	eqtl-a-ENSG00000047365	T	C	0.090964	0.00134839	35.5012
ARAP2	rs28530750	36312542	4	6.14e-156	0.0300415	26004	-0.799213	eqtl-a-ENSG00000047365	A	G	0.0388887	0.0264959	707.699
ARAP2	rs149110519	144385777	6	6.45e-13	0.0266091	20501	0.191335	eqtl-a-ENSG00000047365	T	C	0.0526158	0.0025157	51.6995
TPR	rs10752988	186954285	1	1.23e-14	0.0120199	31565	0.0927122	eqtl-a-ENSG00000047410	C	T	0.576482	0.00188126	59.4901
TPR	rs3736597	186301050	1	1.45e-136	0.0157826	31569	-0.392565	eqtl-a-ENSG00000047410	C	G	0.162716	0.019221	618.641
TPR	rs652888	31851234	6	1.33e-08	0.0146941	30872	0.083495	eqtl-a-ENSG00000047410	G	A	0.206206	0.00104476	32.2854
TPR	rs55908509	16442019	19	1.9e-14	0.012647	22704	-0.0968368	eqtl-a-ENSG00000047410	A	G	0.3284	0.00257563	58.6229
DTNBP1	rs7756497	15441925	6	1e-200	0.0208299	31353	0.653483	eqtl-a-ENSG00000047579	T	C	0.0832516	0.0304363	984.162
DTNBP1	rs112876093	15799979	6	1.92e-26	0.0371863	27261	0.395696	eqtl-a-ENSG00000047579	T	C	0.0260937	0.00413633	113.221
DTNBP1	rs62396144	15536762	6	2.36e-61	0.0179846	31354	-0.297224	eqtl-a-ENSG00000047579	A	G	0.122429	0.00863588	273.111
XK	rs592423	139840693	6	9.51e-11	0.0119103	9188	0.0771147	eqtl-a-ENSG00000047597	C	A	0.532047	0.00454183	41.9116
XK	rs9399137	135419018	6	2.08e-08	0.0134807	9188	0.0755663	eqtl-a-ENSG00000047597	C	T	0.264393	0.00340822	31.415
XK	rs6592965	50427982	7	2.11e-18	0.0119323	9188	0.104424	eqtl-a-ENSG00000047597	A	G	0.449532	0.00826659	76.5698
XK	rs9944715	43831259	18	1.1e-08	0.0135678	9188	0.0775226	eqtl-a-ENSG00000047597	G	A	0.740866	0.0035406	32.6395
ANO2	rs1354034	56849749	3	5.87e-13	0.0122279	23703	0.0880824	eqtl-a-ENSG00000047617	C	T	0.618137	0.00218435	51.8845
ANO2	rs10849364	6072011	12	5.74e-14	0.0134646	23374	0.101172	eqtl-a-ENSG00000047617	A	G	0.26465	0.00240964	56.4542
ANO2	rs35365059	6167118	12	3.92e-08	0.0221377	23701	0.121635	eqtl-a-ENSG00000047617	T	C	0.0782501	0.00127213	30.1867
WWC3	rs12466022	43359061	2	7.6e-09	0.0135507	9188	-0.0782798	eqtl-a-ENSG00000047644	A	C	0.260124	0.00361893	33.3643
WWC3	rs149110519	144385777	6	2.58e-12	0.0266116	5511	-0.186247	eqtl-a-ENSG00000047644	T	C	0.0526158	0.00880974	48.9642
WWC3	rs149007767	50370254	7	4.76e-21	0.0166295	8025	0.156558	eqtl-a-ENSG00000047644	T	C	0.149708	0.0109239	88.6102
WWC3	rs56388170	28724374	7	2.89e-09	0.013111	9188	0.0778529	eqtl-a-ENSG00000047644	T	G	0.289189	0.00382291	35.252
WWC3	rs77526211	40974023	13	3.24e-08	0.0292395	9188	-0.161627	eqtl-a-ENSG00000047644	A	G	0.0432109	0.00331455	30.5487
NOP16	rs141048893	175815591	5	4.61e-32	0.0448517	9548	0.528627	eqtl-a-ENSG00000048162	G	A	0.0177524	0.0143402	138.883
NOP16	rs181254695	175632897	5	3.57e-11	0.0320421	21378	0.212148	eqtl-a-ENSG00000048162	A	G	0.0356675	0.00204635	43.8324
NOP16	rs1065206	175811233	5	1.3e-129	0.0239257	24702	0.579534	eqtl-a-ENSG00000048162	T	C	0.0634362	0.0232007	586.669
RRM2B	rs56388170	28724374	7	2.55e-13	0.0131025	31101	0.0958593	eqtl-a-ENSG00000048392	T	G	0.289189	0.00171806	53.522
RRM2B	rs1037700	103250775	8	9.89e-38	0.0219585	31314	-0.281927	eqtl-a-ENSG00000048392	C	G	0.0788321	0.0052366	164.832
RRM2B	rs2853231	103251997	8	3.67e-85	0.0135444	31430	-0.264871	eqtl-a-ENSG00000048392	A	G	0.251005	0.0120213	382.403
TNFRSF17	rs10484561	32665420	6	2.35e-08	0.0186529	30211	-0.10416	eqtl-a-ENSG00000048462	G	T	0.114756	0.00103109	31.1803
TNFRSF17	rs11065987	112072424	12	3.95e-08	0.0122446	31185	-0.0672607	eqtl-a-ENSG00000048462	G	A	0.380678	0.000966647	30.1721
TNFRSF17	rs12597429	12062396	16	1.54e-21	0.0123746	31684	-0.117954	eqtl-a-ENSG00000048462	C	T	0.358037	0.00285943	90.8522
SNX29	rs1894967	12615194	16	1e-200	0.0115238	25018	0.363975	eqtl-a-ENSG00000048471	G	A	0.470668	0.0383458	997.509
SNX29	rs72775264	12666356	16	4.95e-148	0.0267435	23755	0.692967	eqtl-a-ENSG00000048471	A	G	0.0497549	0.0274871	671.355
SNX29	rs7192378	12399075	16	1.43e-10	0.0280026	22701	0.179584	eqtl-a-ENSG00000048471	C	T	0.0472783	0.00180845	41.1245
SNX29	rs3902078	12594266	16	4.52e-09	0.030127	9332	0.176662	eqtl-a-ENSG00000048471	G	A	0.04058	0.00367115	34.3781
SNX29	rs79525599	12666739	16	1.85e-81	0.0388948	25852	0.743525	eqtl-a-ENSG00000048471	C	T	0.0233709	0.0139386	365.405
SNX29	rs398057	12087784	16	5.87e-30	0.0126392	25514	0.143714	eqtl-a-ENSG00000048471	A	C	0.326015	0.0050418	129.278
COL9A2	rs78453743	40778854	1	8.79e-59	0.0246616	30735	-0.398672	eqtl-a-ENSG00000049089	T	C	0.0608924	0.00843099	261.313
COL9A2	rs12478601	43721508	2	3.13e-10	0.0120214	31300	0.0756423	eqtl-a-ENSG00000049089	T	C	0.574604	0.00126336	39.5906
COL9A2	rs3774937	103434253	4	2.34e-161	0.0124341	31569	0.336566	eqtl-a-ENSG00000049089	C	T	0.320593	0.0226823	732.629
COL9A2	rs149110519	144385777	6	4.04e-11	0.0266167	25735	0.175742	eqtl-a-ENSG00000049089	T	C	0.0526158	0.00169115	43.5922
H6PD	rs6577563	9291666	1	1e-200	0.0115447	31522	-0.46313	eqtl-a-ENSG00000049239	C	T	0.393136	0.0485738	1609.21
H6PD	rs72643827	9397865	1	4.09e-12	0.0348069	30516	0.241365	eqtl-a-ENSG00000049239	C	G	0.030042	0.00157328	48.0828
H6PD	rs2275457	9427869	1	2.28e-10	0.0153441	27359	-0.0973031	eqtl-a-ENSG00000049239	A	G	0.816184	0.00146768	40.2104
H6PD	rs2986630	9121498	1	2.07e-09	0.012505	31008	0.0749347	eqtl-a-ENSG00000049239	T	C	0.344935	0.0011567	35.9063
H6PD	rs74512616	9280050	1	6.13e-22	0.0341893	26010	-0.329154	eqtl-a-ENSG00000049239	T	C	0.0310724	0.00355085	92.6797
VAMP3	rs56884865	7719903	1	3.52e-08	0.0133161	31684	0.0734185	eqtl-a-ENSG00000049245	T	C	0.274926	0.000958518	30.3969
VAMP3	rs227165	7950052	1	2.07e-28	0.0145529	31139	0.160887	eqtl-a-ENSG00000049245	A	G	0.209868	0.00390964	122.212
VAMP3	rs11590868	7833951	1	1e-200	0.0146428	31569	0.4671	eqtl-a-ENSG00000049245	G	T	0.190326	0.0312272	1017.52
PER3	rs56867169	7953531	1	1e-200	0.0355218	30924	1.12062	eqtl-a-ENSG00000049246	A	G	0.0269509	0.0311799	995.173
PER3	rs17523802	8021740	1	1.14e-46	0.0155129	28536	-0.222539	eqtl-a-ENSG00000049246	A	G	0.176091	0.00715999	205.777
PER3	rs35925924	7805588	1	1.36e-72	0.0147248	31101	0.265344	eqtl-a-ENSG00000049246	G	A	0.199505	0.0103332	324.707
PER3	rs1799884	44229068	7	3.02e-08	0.0161793	30931	-0.0896379	eqtl-a-ENSG00000049246	T	C	0.160927	0.000991378	30.6928
PER3	rs4822024	41757647	22	1.8e-19	0.0142316	31315	0.128435	eqtl-a-ENSG00000049246	A	G	0.224124	0.00259405	81.4388
UTS2	rs35731977	8014568	1	2.62e-39	0.0155525	23675	-0.204006	eqtl-a-ENSG00000049247	A	G	0.17548	0.00721524	172.048
UTS2	rs9435005	8188173	1	4.54e-16	0.0266709	26240	0.216653	eqtl-a-ENSG00000049247	C	T	0.0523021	0.00250842	65.9813
UTS2	rs60102794	7846146	1	1e-200	0.0377138	25081	1.25051	eqtl-a-ENSG00000049247	T	C	0.0236655	0.0419949	1099.36
TNFRSF9	rs4908488	8024592	1	1.19e-15	0.016412	31683	0.131395	eqtl-a-ENSG00000049249	C	T	0.154916	0.00201897	64.0925
TNFRSF9	rs17229038	8003009	1	1.65e-36	0.0314275	29097	-0.396594	eqtl-a-ENSG00000049249	T	C	0.0368204	0.0054432	159.237
TNFRSF9	rs34947804	7924023	1	3.8e-09	0.0144448	31568	0.0851175	eqtl-a-ENSG00000049249	T	C	0.216019	0.00109873	34.7206
TNFRSF9	rs9657975	7996338	1	1.78e-52	0.0379404	28236	-0.578394	eqtl-a-ENSG00000049249	T	C	0.0248262	0.00816358	232.388
TNFRSF9	rs149007767	50370254	7	4.48e-64	0.0165154	30077	-0.279113	eqtl-a-ENSG00000049249	T	C	0.149708	0.00940682	285.597
TNFRSF9	rs7210990	16170764	17	2.09e-09	0.0118961	31569	-0.0712673	eqtl-a-ENSG00000049249	A	C	0.481977	0.00113558	35.8876
LTBP1	rs1354034	56849749	3	1.91e-136	0.0119906	31684	0.298113	eqtl-a-ENSG00000049323	C	T	0.618137	0.0191359	618.091
LTBP1	rs505404	243268	11	1.77e-15	0.0142884	31569	0.11369	eqtl-a-ENSG00000049323	G	T	0.222031	0.00200146	63.3067
LTBP1	rs10876550	54712308	12	6.64e-26	0.0120542	31684	0.126866	eqtl-a-ENSG00000049323	A	G	0.590064	0.00348384	110.761
DKK3	rs9264638	31238318	6	5.79e-09	0.0127141	30872	0.074029	eqtl-a-ENSG00000050165	A	G	0.677162	0.00109696	33.9004
DKK3	rs11022069	11892816	11	6.43e-31	0.0362596	23248	0.419226	eqtl-a-ENSG00000050165	T	C	0.0274432	0.00571709	133.664
DKK3	rs12577616	12016838	11	1.15e-11	0.030684	26163	-0.208225	eqtl-a-ENSG00000050165	T	C	0.0390246	0.00175708	46.0478
DKK3	rs12790969	12145217	11	3.41e-08	0.0123485	24732	-0.0681526	eqtl-a-ENSG00000050165	G	A	0.365114	0.00123011	30.458
DKK3	rs988667	12010581	11	1e-200	0.0179361	26494	-0.7189	eqtl-a-ENSG00000050165	C	T	0.111233	0.0571698	1606.38
DKK3	rs79552561	11856341	11	2.35e-86	0.0178006	26493	-0.350591	eqtl-a-ENSG00000050165	G	A	0.12424	0.0144307	387.882
DKK3	rs71478987	12038430	11	5.1e-14	0.0450154	17602	-0.33893	eqtl-a-ENSG00000050165	T	C	0.0177253	0.00321025	56.6824
NFE2L3	rs146154536	25979561	7	1.37e-08	0.0294108	10333	0.166959	eqtl-a-ENSG00000050344	C	T	0.0426805	0.00310905	32.2197
NFE2L3	rs6960950	25908952	7	8.83e-12	0.0158618	14263	-0.108246	eqtl-a-ENSG00000050344	G	T	0.168836	0.00325456	46.5648
NFE2L3	rs35257100	26135404	7	1e-200	0.0139676	14257	-0.53013	eqtl-a-ENSG00000050344	T	C	0.208035	0.0917677	1440.32
LIMA1	rs844347	50461676	12	1e-200	0.0116634	31682	-0.353057	eqtl-a-ENSG00000050405	C	A	0.425997	0.0281089	916.246
LIMA1	rs76637716	51355243	12	5.34e-12	0.0250853	26336	0.172998	eqtl-a-ENSG00000050405	A	G	0.0596632	0.00180265	47.5566
LIMA1	rs17291650	51213433	12	5.2e-24	0.0200508	29781	-0.202631	eqtl-a-ENSG00000050405	G	A	0.0968591	0.00341761	102.122
LETMD1	rs13165424	154353012	5	1.81e-09	0.0133728	31470	0.0804267	eqtl-a-ENSG00000050426	G	A	0.271036	0.00114805	36.1683
LETMD1	rs7972608	51442616	12	9.55e-127	0.0230962	31355	0.55312	eqtl-a-ENSG00000050426	C	A	0.931494	0.017963	573.495
LETMD1	rs34498074	51546090	12	9.62e-36	0.0150418	31351	0.18772	eqtl-a-ENSG00000050426	T	C	0.191544	0.00494331	155.738
COL23A1	rs3812092	177674431	5	7.88e-17	0.0147756	14248	-0.123124	eqtl-a-ENSG00000050767	A	G	0.202443	0.00484987	69.4279
COL23A1	rs686282	177907371	5	2.32e-79	0.0125499	14256	-0.236724	eqtl-a-ENSG00000050767	G	A	0.674987	0.0243501	355.749
COL23A1	rs540371	178010868	5	4.1e-12	0.0118833	14254	0.0823988	eqtl-a-ENSG00000050767	G	A	0.499037	0.00336177	48.0736
COL23A1	rs9329048	178116343	5	3.13e-08	0.0124006	11496	0.0686287	eqtl-a-ENSG00000050767	C	T	0.358082	0.0026572	30.6232
FHIP1B	rs6426558	227175367	1	2.48e-08	0.0119202	31569	0.066454	eqtl-a-ENSG00000051009	T	G	0.464662	0.000983529	31.0776
FHIP1B	rs12365470	6307696	11	5.08e-12	0.0156829	31051	-0.108261	eqtl-a-ENSG00000051009	T	A	0.173718	0.00153232	47.65
FHIP1B	rs2615951	6224304	11	7e-123	0.022961	31568	0.541304	eqtl-a-ENSG00000051009	G	A	0.0694712	0.0173011	555.742
FHIP1B	rs61876722	6239553	11	4.91e-14	0.0485263	19568	-0.365602	eqtl-a-ENSG00000051009	C	T	0.0152142	0.0028924	56.7569
FHIP1B	rs117202587	6224357	11	1e-200	0.0256944	31240	1.37468	eqtl-a-ENSG00000051009	T	A	0.0467992	0.0839347	2862.19
HERPUD1	rs149007767	50370254	7	2.24e-08	0.0166632	30077	-0.0931821	eqtl-a-ENSG00000051108	T	C	0.149708	0.00103863	31.2694
HERPUD1	rs28728226	56927328	16	1.78e-33	0.0150963	31565	0.18202	eqtl-a-ENSG00000051108	C	A	0.189921	0.00458454	145.368
HERPUD1	rs8044753	56883438	16	1.36e-165	0.0116097	31566	-0.318404	eqtl-a-ENSG00000051108	A	G	0.522026	0.0232739	752.121
HERPUD1	rs12720918	56994212	16	4.05e-09	0.013238	31564	0.0778697	eqtl-a-ENSG00000051108	C	T	0.280097	0.00109503	34.5991
PIK3CB	rs28498283	43360065	2	1.68e-08	0.0136518	26953	0.0770235	eqtl-a-ENSG00000051382	T	A	0.254318	0.00117963	31.8298
PIK3CB	rs9809657	138605971	3	3.28e-09	0.0118916	31567	-0.07036	eqtl-a-ENSG00000051382	G	T	0.489148	0.00110779	35.0061
PIK3CB	rs12264390	959111	10	1.25e-10	0.014557	31569	0.0936541	eqtl-a-ENSG00000051382	C	T	0.21134	0.00130942	41.3888
CYBA	rs55633573	88842866	16	1.33e-08	0.0180044	13099	-0.102292	eqtl-a-ENSG00000051523	T	C	0.124538	0.00245821	32.2745
CYBA	rs1049254	88709828	16	1.22e-148	0.0119909	10094	-0.311347	eqtl-a-ENSG00000051523	G	A	0.621911	0.0626099	674.062
CYBA	rs12597572	88656044	16	2.67e-31	0.0151207	14261	-0.17596	eqtl-a-ENSG00000051523	G	A	0.189292	0.00940653	135.401
HEBP2	rs56004125	138731460	6	6.32e-47	0.0252669	31240	-0.363493	eqtl-a-ENSG00000051620	T	G	0.0580547	0.00658127	206.948
HEBP2	rs7750577	138644032	6	1e-200	0.0276264	27617	-1.03275	eqtl-a-ENSG00000051620	A	G	0.0441842	0.0481645	1397.37
HEBP2	rs76623389	138645402	6	1e-200	0.0388511	28323	-1.37365	eqtl-a-ENSG00000051620	G	A	0.0220449	0.0422716	1250.01
PLEKHA5	rs11044383	19165263	12	2.73e-28	0.0374201	25992	0.412755	eqtl-a-ENSG00000052126	G	A	0.0257442	0.00465915	121.658
PLEKHA5	rs117616506	19380247	12	2e-15	0.0467023	20651	0.370877	eqtl-a-ENSG00000052126	T	C	0.016439	0.00304451	63.0581
PLEKHA5	rs12813757	19590807	12	8.14e-11	0.0380107	28133	-0.24699	eqtl-a-ENSG00000052126	G	A	0.025073	0.00149858	42.2198
PLEKHA5	rs1514831	19303772	12	1e-200	0.0149654	31086	0.520606	eqtl-a-ENSG00000052126	C	T	0.822993	0.0374706	1210.08
RRP12	rs3731827	85806068	2	3.24e-13	0.012042	31569	0.0877149	eqtl-a-ENSG00000052749	C	T	0.418566	0.00167787	53.0545
RRP12	rs2594836	173205318	5	7.29e-10	0.0137202	31569	0.0845093	eqtl-a-ENSG00000052749	A	G	0.749651	0.00120034	37.9368
RRP12	rs56330463	148200011	5	2.16e-16	0.0120385	31569	0.098869	eqtl-a-ENSG00000052749	C	T	0.582097	0.002132	67.4447
RRP12	rs117072213	98942021	10	1.58e-16	0.041741	24363	0.344367	eqtl-a-ENSG00000052749	T	C	0.0206605	0.00278596	68.0584
RRP12	rs2817684	98838735	10	1.73e-08	0.012313	31355	0.069407	eqtl-a-ENSG00000052749	A	C	0.370091	0.00101235	31.7725
RRP12	rs10882992	99493423	10	5.31e-36	0.0118893	31231	0.148937	eqtl-a-ENSG00000052749	G	A	0.546433	0.00499954	156.915
RRP12	rs928603	99183402	10	1e-200	0.0123103	31684	-0.428733	eqtl-a-ENSG00000052749	C	T	0.313597	0.0368707	1212.86
RRP12	rs701802	98948238	10	1e-200	0.011999	29569	0.409581	eqtl-a-ENSG00000052749	A	G	0.349249	0.0379112	1165.09
RRP12	rs3184504	111884608	12	9.08e-14	0.0119224	28418	0.0888671	eqtl-a-ENSG00000052749	C	T	0.542056	0.00195125	55.5551
RRP12	rs7210990	16170764	17	3.06e-08	0.0118983	31569	0.0658905	eqtl-a-ENSG00000052749	A	C	0.481977	0.000970495	30.6654
FOXN3	rs149007767	50370254	7	1.88e-08	0.016663	30037	0.0936925	eqtl-a-ENSG00000053254	T	C	0.149708	0.00105145	31.6136
FOXN3	rs2241123	89824529	14	5.42e-16	0.0154421	30122	-0.125103	eqtl-a-ENSG00000053254	A	G	0.180412	0.00217417	65.6287
FOXN3	rs11845173	89914111	14	3.2e-12	0.0259411	29790	0.180781	eqtl-a-ENSG00000053254	C	T	0.0555443	0.00162761	48.5623
AKR7A2	rs2227295	19638309	1	1.79e-169	0.0131441	31261	0.364734	eqtl-a-ENSG00000053371	G	A	0.735737	0.0240392	769.951
AKR7A2	rs114931199	19881561	1	5.89e-13	0.032317	25906	0.232786	eqtl-a-ENSG00000053371	T	C	0.0350199	0.00199886	51.8822
AKR7A2	rs7547804	19344952	1	1.22e-23	0.0118614	31568	-0.118874	eqtl-a-ENSG00000053371	C	A	0.50134	0.00317158	100.433
AKR7A2	rs10158092	19537755	1	6.61e-12	0.0165343	31684	-0.11352	eqtl-a-ENSG00000053371	A	C	0.152354	0.00148555	47.1352
ANAPC4	rs2080213	25026195	4	6.96e-11	0.0169835	31355	0.110763	eqtl-a-ENSG00000053900	A	G	0.142846	0.00135469	42.5312
ANAPC4	rs6852497	25111387	4	1e-200	0.0114237	28917	-0.423245	eqtl-a-ENSG00000053900	A	G	0.44883	0.0453185	1372.59
ANAPC4	rs7658843	25559877	4	6.74e-12	0.0121201	29155	0.0831815	eqtl-a-ENSG00000053900	T	A	0.401723	0.00161297	47.099
ANAPC4	rs1996183	25457661	4	2.61e-35	0.0151528	30746	-0.187894	eqtl-a-ENSG00000053900	A	C	0.187936	0.00497605	153.749
ANAPC4	rs987350	25048652	4	7.81e-21	0.0188043	31231	-0.176047	eqtl-a-ENSG00000053900	T	G	0.112135	0.00279859	87.6426
PHPT1	rs945382	139621919	9	2.94e-09	0.0302856	20635	0.179742	eqtl-a-ENSG00000054148	G	C	0.959865	0.00170405	35.2196
PHPT1	rs28705707	139940653	9	1.09e-09	0.0119671	21039	-0.072943	eqtl-a-ENSG00000054148	A	C	0.442558	0.00176278	37.1491
PHPT1	rs2077581	139736198	9	1e-200	0.0144988	27310	-0.442903	eqtl-a-ENSG00000054148	C	A	0.803216	0.03304	933.085
ENTPD2	rs13289619	139936141	9	7.82e-39	0.0238306	19532	0.310615	eqtl-a-ENSG00000054179	A	G	0.0659888	0.00862317	169.875
ENTPD2	rs11794029	139969197	9	1e-200	0.0119139	21095	-0.378221	eqtl-a-ENSG00000054179	C	G	0.369351	0.0455969	1007.73
ENTPD2	rs7210990	16170764	17	8.08e-10	0.0118953	31569	-0.0730755	eqtl-a-ENSG00000054179	A	C	0.481977	0.00119402	37.7368
LY75	rs12692574	160759705	2	2.55e-58	0.0287565	25443	0.462974	eqtl-a-ENSG00000054219	C	T	0.956	0.0100849	259.183
LY75	rs76797039	160908063	2	1.1e-19	0.0390539	21459	-0.354547	eqtl-a-ENSG00000054219	T	C	0.0236498	0.003826	82.4097
LY75	rs75131375	161378675	2	5.18e-09	0.0437883	21376	0.255781	eqtl-a-ENSG00000054219	T	C	0.0187827	0.00159368	34.1177
LY75	rs62175229	160677559	2	1e-200	0.0115956	26405	0.373933	eqtl-a-ENSG00000054219	T	C	0.567998	0.0378913	1039.84
OPN3	rs72768044	241807644	1	6.78e-22	0.0340273	22600	0.327241	eqtl-a-ENSG00000054277	C	G	0.0313793	0.00407566	92.4788
OPN3	rs6660811	241905190	1	8.94e-13	0.0118862	23727	0.0849366	eqtl-a-ENSG00000054277	G	A	0.513286	0.00214747	51.0584
OPN3	rs658729	241775724	1	1e-200	0.0118505	23173	0.471522	eqtl-a-ENSG00000054277	T	C	0.652313	0.0639509	1583.04
OPN3	rs10243593	39972125	7	5.18e-09	0.0118974	23842	0.069496	eqtl-a-ENSG00000054277	A	G	0.481416	0.00142906	34.1176
SDCCAG8	rs80076701	243511901	1	1.85e-31	0.0197217	14261	0.230123	eqtl-a-ENSG00000054282	C	G	0.100256	0.00945703	136.135
SDCCAG8	rs11576569	243080833	1	8.38e-13	0.0124755	14263	0.0892623	eqtl-a-ENSG00000054282	T	C	0.34761	0.00357646	51.187
SDCCAG8	rs12093457	243207082	1	1e-200	0.0119863	10248	0.370117	eqtl-a-ENSG00000054282	T	C	0.362	0.0851202	953.286
PTPRN	rs6717249	220243295	2	2.11e-13	0.0205703	31684	0.151019	eqtl-a-ENSG00000054356	A	G	0.90817	0.00169826	53.8957
PTPRN	rs2276638	220145286	2	1e-200	0.0159429	31683	0.484302	eqtl-a-ENSG00000054356	T	C	0.154765	0.0283011	922.721
PTPRN	rs1354034	56849749	3	2.73e-09	0.012235	31684	0.0727593	eqtl-a-ENSG00000054356	C	T	0.618137	0.00111492	35.3624
PTPRN	rs10876550	54712308	12	4.18e-08	0.0120886	31684	0.0662804	eqtl-a-ENSG00000054356	A	G	0.590064	0.000947908	30.0601
PTPRN	rs16971217	33944055	17	1.38e-13	0.0155539	31185	0.115079	eqtl-a-ENSG00000054356	G	C	0.177288	0.00175229	54.7376
KIF1B	rs114227524	10199413	1	1.32e-91	0.0346489	27924	-0.703321	eqtl-a-ENSG00000054523	C	T	0.0295418	0.0145408	412
KIF1B	rs78051618	10283428	1	5.28e-33	0.0394998	24875	-0.472698	eqtl-a-ENSG00000054523	C	A	0.023005	0.00572429	143.2
KIF1B	rs144911531	10628463	1	3.49e-08	0.0355655	25546	0.196151	eqtl-a-ENSG00000054523	G	A	0.0287724	0.00118928	30.4151
KIF1B	rs74676568	10225510	1	1.24e-11	0.0504348	18215	-0.341731	eqtl-a-ENSG00000054523	A	G	0.0140791	0.00251412	45.905
KIF1B	rs74858192	10384341	1	3.52e-196	0.0446803	23188	1.33508	eqtl-a-ENSG00000054523	C	T	0.0169768	0.0370775	892.781
KIF1B	rs12406876	9983222	1	1e-200	0.031317	23975	1.06542	eqtl-a-ENSG00000054523	C	A	0.0345767	0.0460519	1157.3
KIF1B	rs12068865	10141346	1	9.28e-30	0.0275544	31239	-0.312196	eqtl-a-ENSG00000054523	A	G	0.0485973	0.00409256	128.365
KIF1B	rs6541082	10257752	1	1e-200	0.0334356	26884	1.19249	eqtl-a-ENSG00000054523	G	T	0.0299647	0.0451773	1271.92
KIF1B	rs79776554	10568140	1	2.55e-111	0.0466923	25930	1.04682	eqtl-a-ENSG00000054523	T	C	0.0159434	0.0190157	502.597
KIF1B	rs36083022	10689678	1	1.59e-15	0.0458555	20548	-0.365446	eqtl-a-ENSG00000054523	A	G	0.017062	0.00308144	63.507
KIF1B	rs56388170	28724374	7	1.9e-17	0.0130939	31355	-0.111291	eqtl-a-ENSG00000054523	T	G	0.289189	0.00229867	72.2361
SYNE2	rs56388170	28724374	7	3.62e-22	0.013084	31141	-0.126667	eqtl-a-ENSG00000054654	T	G	0.289189	0.0030006	93.7169
SYNE2	rs10774625	111910219	12	5.94e-10	0.0119106	28204	-0.0737505	eqtl-a-ENSG00000054654	G	A	0.53123	0.00135757	38.3382
SYNE2	rs1760988	64696813	14	1.86e-146	0.0117108	30836	-0.301804	eqtl-a-ENSG00000054654	G	A	0.557555	0.0210845	664.123
SYNE2	rs11158502	64173850	14	4.85e-21	0.0324512	30419	-0.30544	eqtl-a-ENSG00000054654	T	C	0.0346271	0.00290391	88.5853
SYNE2	rs147147388	63972057	14	2.27e-13	0.0419315	10541	-0.307434	eqtl-a-ENSG00000054654	T	C	0.0204903	0.00507378	53.7453
ATP9A	rs1354034	56849749	3	2.16e-49	0.0121567	26395	0.1796	eqtl-a-ENSG00000054793	C	T	0.618137	0.00820131	218.247
ATP9A	rs7961894	122365583	12	8.5e-11	0.0193738	25896	0.125765	eqtl-a-ENSG00000054793	T	C	0.105151	0.00162462	42.1363
ATP9A	rs73913735	50458823	20	4.72e-37	0.0361376	25966	-0.45958	eqtl-a-ENSG00000054793	T	C	0.0275783	0.00619016	161.722
ATP9A	rs6045615	1931582	20	6.64e-12	0.0123823	26395	-0.0850057	eqtl-a-ENSG00000054793	C	A	0.35954	0.00178237	47.126
ATP9A	rs11696348	50201820	20	7.13e-68	0.029556	25949	0.514528	eqtl-a-ENSG00000054793	A	C	0.0414134	0.0115442	303.035
ATP9A	rs13040403	50235760	20	1e-200	0.0167473	26395	0.525292	eqtl-a-ENSG00000054793	G	A	0.136777	0.0359333	983.737
ATP9A	rs13040027	50418142	20	1e-200	0.0169606	26279	-0.516708	eqtl-a-ENSG00000054793	A	G	0.133318	0.0341134	928.058
ATP9A	rs156356	1819280	20	1.78e-11	0.0118886	25086	0.0799329	eqtl-a-ENSG00000054793	C	T	0.48686	0.00179877	45.2017
RELT	rs149110519	144385777	6	1.63e-08	0.0266277	25735	0.150372	eqtl-a-ENSG00000054967	T	C	0.0526158	0.00123767	31.8884
RELT	rs12417424	73751481	11	1.64e-09	0.0152316	31684	0.0918453	eqtl-a-ENSG00000054967	T	G	0.187418	0.00114626	36.3576
RELT	rs11824050	73011106	11	1e-200	0.0136368	31684	0.477692	eqtl-a-ENSG00000054967	A	C	0.226596	0.0372846	1227
GALC	rs111291798	88589975	14	9.75e-14	0.0474316	20510	-0.353086	eqtl-a-ENSG00000054983	A	C	0.0159378	0.00269456	55.4094
GALC	rs12886434	88334447	14	2.21e-10	0.0359567	28251	0.228178	eqtl-a-ENSG00000054983	T	C	0.028111	0.00142343	40.2677
GALC	rs77593588	88391492	14	1e-200	0.0156393	30159	-0.512083	eqtl-a-ENSG00000054983	G	A	0.160301	0.0343288	1072.06
KCNH2	rs6592965	50427982	7	3.43e-41	0.0118887	31684	0.159809	eqtl-a-ENSG00000055118	A	G	0.449532	0.00567053	180.678
KCNH2	rs3735076	150557748	7	9.77e-14	0.0128116	31684	-0.0953666	eqtl-a-ENSG00000055118	A	G	0.312845	0.00174577	55.4062
KCNH2	rs2072413	150647969	7	1.78e-75	0.0135515	25857	0.249123	eqtl-a-ENSG00000055118	T	C	0.251769	0.0129014	337.924
KCNH2	rs11002791	80800318	10	2.96e-08	0.0127956	31569	0.070936	eqtl-a-ENSG00000055118	A	G	0.315303	0.000972587	30.7316
KCNH2	rs225245	33946107	17	5.17e-25	0.0119441	31355	-0.123379	eqtl-a-ENSG00000055118	G	A	0.440335	0.00339151	106.696
CYFIP2	rs1354034	56849749	3	4.04e-09	0.0122354	31684	-0.0719769	eqtl-a-ENSG00000055163	C	T	0.618137	0.00109103	34.6037
CYFIP2	rs11957485	156748889	5	1.65e-49	0.0133259	26492	0.197119	eqtl-a-ENSG00000055163	G	A	0.268553	0.00819175	218.792
CYFIP2	rs2421471	156631551	5	2.58e-09	0.012022	31566	0.0716031	eqtl-a-ENSG00000055163	G	A	0.425711	0.00112254	35.4718
CYFIP2	rs61614148	156863876	5	5.86e-13	0.0119618	26563	-0.0861681	eqtl-a-ENSG00000055163	A	G	0.442224	0.00194973	51.888
CYFIP2	rs149110519	144385777	6	6.27e-61	0.0264053	25735	0.434837	eqtl-a-ENSG00000055163	T	C	0.0526158	0.0104278	271.167
CYFIP2	rs35979828	54685880	12	9.03e-09	0.0256192	29836	0.147261	eqtl-a-ENSG00000055163	T	C	0.0571059	0.00110617	33.0381
CYFIP2	rs75009320	16430149	19	2.26e-08	0.0162896	31569	0.0910786	eqtl-a-ENSG00000055163	A	G	0.158241	0.000989284	31.2597
GINM1	rs4869923	149874899	6	1e-200	0.0114883	22592	-0.507464	eqtl-a-ENSG00000055211	G	T	0.380843	0.0795002	1951.01
GINM1	rs1886358	150493980	6	1.82e-14	0.0134282	25147	-0.102895	eqtl-a-ENSG00000055211	G	A	0.266838	0.00232945	58.7109
GINM1	rs575924	149614405	6	1.19e-10	0.0171574	21927	-0.110504	eqtl-a-ENSG00000055211	C	A	0.139419	0.00188822	41.4776
EIF2AK2	rs2372715	37049287	2	8.72e-16	0.0122607	31684	-0.0986193	eqtl-a-ENSG00000055332	A	G	0.375775	0.00203783	64.6943
EIF2AK2	rs12621276	37299145	2	1.03e-102	0.013391	31684	-0.288161	eqtl-a-ENSG00000055332	A	G	0.257657	0.0144047	463.038
EIF2AK2	rs1990760	163124051	2	5.05e-14	0.0121446	28533	0.091456	eqtl-a-ENSG00000055332	T	C	0.603866	0.00198357	56.7058
EIF2AK2	rs76830965	159637678	3	1.58e-09	0.0188589	30348	-0.113826	eqtl-a-ENSG00000055332	A	C	0.111855	0.00119895	36.4268
EIF2AK2	rs4917014	50305863	7	9.63e-21	0.0127576	31300	-0.119154	eqtl-a-ENSG00000055332	G	T	0.316454	0.00277924	87.2271
EIF2AK2	rs7045087	32455262	9	5.98e-09	0.0126722	31684	0.0737217	eqtl-a-ENSG00000055332	C	T	0.326975	0.00106705	33.8423
EIF2AK2	rs57994353	139356987	9	4.5e-17	0.0130209	27284	-0.109362	eqtl-a-ENSG00000055332	C	T	0.294804	0.00257882	70.5373
EIF2AK2	rs2663052	50069395	10	7.7e-09	0.0119267	31684	-0.0688753	eqtl-a-ENSG00000055332	A	G	0.46054	0.00105145	33.3472
EIF2AK2	rs199515	44856641	17	2.91e-09	0.0153248	31239	0.0909789	eqtl-a-ENSG00000055332	C	G	0.815503	0.00112695	35.2423
USP36	rs57816430	76905822	17	1.34e-11	0.0356375	30966	-0.241052	eqtl-a-ENSG00000055483	A	G	0.0286208	0.0014753	45.7487
USP36	rs117781742	76747208	17	2.11e-167	0.0309335	25631	-0.853047	eqtl-a-ENSG00000055483	T	G	0.0364561	0.0288154	760.421
USP36	rs139678865	76877067	17	1.56e-11	0.0382182	25266	0.257671	eqtl-a-ENSG00000055483	A	G	0.0247887	0.00179586	45.4523
USP36	rs12949190	77027877	17	1.24e-22	0.0248122	27604	-0.242916	eqtl-a-ENSG00000055483	A	G	0.0608538	0.00346022	95.8408
USP36	rs12950719	76639714	17	1e-200	0.0124575	31470	0.394238	eqtl-a-ENSG00000055483	A	G	0.307997	0.0308427	1001.45
MCOLN3	rs12119445	85467130	1	9.74e-81	0.0128492	31470	-0.244511	eqtl-a-ENSG00000055732	A	G	0.297982	0.0113757	362.09
MCOLN3	rs2911603	85070877	1	4.75e-08	0.0124533	31470	-0.0679977	eqtl-a-ENSG00000055732	C	T	0.351441	0.00094648	29.8121
MCOLN3	rs653178	112007756	12	4.37e-09	0.0119272	28204	-0.0700044	eqtl-a-ENSG00000055732	T	C	0.539991	0.00121992	34.4463
MCOLN3	rs1728785	68591230	16	9.69e-13	0.0143505	30971	-0.10239	eqtl-a-ENSG00000055732	C	A	0.780371	0.00164102	50.9041
MRPL43	rs77380815	102979243	10	1.56e-09	0.0362968	26943	-0.21916	eqtl-a-ENSG00000055950	T	C	0.027579	0.0013513	36.4547
MRPL43	rs41300237	102547376	10	2.48e-18	0.0243947	25692	-0.213036	eqtl-a-ENSG00000055950	G	A	0.0631991	0.00295958	76.2573
MRPL43	rs11595160	102643010	10	1e-200	0.0128208	31470	0.420663	eqtl-a-ENSG00000055950	A	G	0.723082	0.0330775	1076.49
MRPL43	rs10786623	102920746	10	8.03e-11	0.0141142	31141	0.0917453	eqtl-a-ENSG00000055950	G	A	0.230346	0.00135498	42.25
ITIH4	rs312485	53541364	3	5.1e-17	0.0234532	26280	0.196638	eqtl-a-ENSG00000055955	G	A	0.931183	0.00266775	70.2907
ITIH4	rs141250728	52321809	3	4.26e-65	0.0416107	18397	-0.708971	eqtl-a-ENSG00000055955	C	A	0.0204653	0.0155346	290.268
ITIH4	rs7639080	51879279	3	3.9e-12	0.0149991	25858	0.104104	eqtl-a-ENSG00000055955	G	A	0.194911	0.00185952	48.1694
ITIH4	rs11716402	52913939	3	3.25e-175	0.0326166	23557	-0.920464	eqtl-a-ENSG00000055955	T	C	0.0325806	0.0327022	796.342
ITIH4	rs6802320	52241835	3	1e-200	0.0118073	26609	0.419377	eqtl-a-ENSG00000055955	C	T	0.370551	0.045265	1261.47
TRAF1	rs182550311	123764575	9	9.97e-15	0.0217623	27182	-0.168431	eqtl-a-ENSG00000056558	C	T	0.0810494	0.00219886	59.8966
TRAF1	rs7028860	123148937	9	1.03e-17	0.0318752	29911	-0.27319	eqtl-a-ENSG00000056558	T	G	0.0359785	0.00244978	73.4505
TRAF1	rs4310279	123722148	9	2.86e-120	0.0131976	31644	0.307751	eqtl-a-ENSG00000056558	A	G	0.732741	0.0168934	543.728
IL17RB	rs2612015	53742331	3	1.44e-08	0.0124561	31684	-0.0706088	eqtl-a-ENSG00000056736	T	G	0.649029	0.00101315	32.1311
IL17RB	rs79589055	53794134	3	3.74e-21	0.0144722	30077	0.136616	eqtl-a-ENSG00000056736	A	G	0.213763	0.00295403	89.1056
IL17RB	rs709324	53899565	3	5.35e-114	0.0123378	31684	-0.279971	eqtl-a-ENSG00000056736	C	T	0.340374	0.0159922	514.9
DCBLD2	rs150747167	99394613	3	6.12e-13	0.0361523	27568	0.26022	eqtl-a-ENSG00000057019	A	C	0.0277754	0.00187581	51.8058
DCBLD2	rs114582351	98783917	3	1.29e-11	0.0431798	27571	-0.292297	eqtl-a-ENSG00000057019	C	T	0.0193103	0.00165926	45.8201
DCBLD2	rs1066357	98912719	3	4.54e-14	0.0204363	30262	-0.154179	eqtl-a-ENSG00000057019	G	A	0.0931549	0.00187729	56.9138
DCBLD2	rs56094988	98490449	3	1e-200	0.0227432	30430	0.737703	eqtl-a-ENSG00000057019	C	G	0.0684133	0.0334192	1052.04
DCBLD2	rs13071075	98585142	3	5.94e-87	0.0124055	26857	-0.245195	eqtl-a-ENSG00000057019	G	A	0.33869	0.0143372	390.627
SOAT1	rs11581659	179330173	1	4.79e-163	0.0131397	25373	-0.357548	eqtl-a-ENSG00000057252	T	C	0.265361	0.0283553	740.395
SOAT1	rs149770566	179310932	1	6.15e-55	0.0269437	28304	0.420616	eqtl-a-ENSG00000057252	G	T	0.0505187	0.00853662	243.684
SOAT1	rs111491640	178659370	1	1.25e-12	0.0416924	22002	-0.295995	eqtl-a-ENSG00000057252	A	C	0.0207361	0.00228559	50.3983
SOAT1	rs74568172	179007895	1	6.04e-63	0.0419099	25836	-0.701828	eqtl-a-ENSG00000057252	G	A	0.0201821	0.0107378	280.411
SOAT1	rs28913876	179082830	1	1e-200	0.0284894	31564	-0.86932	eqtl-a-ENSG00000057252	A	G	0.0427725	0.0286533	931.033
GDI2	rs871749	5701833	10	1e-200	0.0137212	14263	-0.475818	eqtl-a-ENSG00000057608	A	G	0.223195	0.0777558	1202.37
GDI2	rs139635806	5510684	10	9.14e-11	0.0332216	11495	-0.215289	eqtl-a-ENSG00000057608	A	G	0.0330959	0.00364007	41.9882
GDI2	rs7902987	5854393	10	1.14e-33	0.0173351	14260	0.209643	eqtl-a-ENSG00000057608	T	C	0.134857	0.0101521	146.234
GDI2	rs12780246	5898205	10	2.97e-44	0.012168	9176	-0.169793	eqtl-a-ENSG00000057608	A	G	0.381655	0.0207792	194.673
TMCC3	rs56330463	148200011	5	2.11e-17	0.0120366	31569	-0.102161	eqtl-a-ENSG00000057704	C	T	0.582097	0.00227673	72.0336
TMCC3	rs4237890	95057450	12	1e-200	0.0126894	31684	-0.414753	eqtl-a-ENSG00000057704	T	G	0.286726	0.0326178	1068.24
TMCC3	rs249162	95326129	12	4.95e-19	0.0258558	31569	0.230468	eqtl-a-ENSG00000057704	C	A	0.0558051	0.00251046	79.4471
TMCC3	rs2651980	95053135	12	8.88e-13	0.014085	31355	-0.100666	eqtl-a-ENSG00000057704	C	T	0.768493	0.00162644	51.0769
PITHD1	rs3811444	248039451	1	1.68e-18	0.0125516	25690	-0.11016	eqtl-a-ENSG00000057757	T	C	0.337611	0.00298941	77.0222
PITHD1	rs2235541	24077451	1	1.55e-09	0.0228378	24976	-0.137922	eqtl-a-ENSG00000057757	T	C	0.0730836	0.00145815	36.469
PITHD1	rs17076724	173363667	5	1.19e-08	0.012088	25690	0.0689199	eqtl-a-ENSG00000057757	T	G	0.409824	0.00126377	32.5047
PITHD1	rs592423	139840693	6	3.59e-25	0.0118829	25575	0.123164	eqtl-a-ENSG00000057757	C	A	0.532047	0.00418299	107.421
PITHD1	rs6592965	50427982	7	1.76e-18	0.0119321	25690	0.104669	eqtl-a-ENSG00000057757	A	G	0.449532	0.00298634	76.9429
PITHD1	rs225245	33946107	17	3.84e-12	0.0119687	25361	0.0831002	eqtl-a-ENSG00000057757	G	A	0.440335	0.00189723	48.2032
PITHD1	rs6084653	4157072	20	3.53e-11	0.0123338	25575	0.0816816	eqtl-a-ENSG00000057757	G	C	0.36636	0.00171196	43.8552
ATP2B4	rs16852249	203704459	1	9.46e-17	0.0153812	31017	0.12784	eqtl-a-ENSG00000058668	C	T	0.182195	0.00222222	69.0757
ATP2B4	rs7846314	61650831	8	2.76e-08	0.0155307	31355	-0.0862886	eqtl-a-ENSG00000058668	T	A	0.178349	0.000983537	30.8672
ATP2B4	rs4766578	111904371	12	9.55e-20	0.0118917	28203	0.108144	eqtl-a-ENSG00000058668	A	T	0.531061	0.00292382	82.6963
YIPF1	rs10888811	54337886	1	3.79e-57	0.0118187	31644	-0.188298	eqtl-a-ENSG00000058799	A	G	0.529633	0.00795776	253.819
YIPF1	rs12094458	54587634	1	2.88e-18	0.0479164	29219	-0.417649	eqtl-a-ENSG00000058799	T	G	0.0155888	0.00259335	75.967
YIPF1	rs4065321	38143548	17	6.01e-12	0.0119211	31643	-0.0820109	eqtl-a-ENSG00000058799	T	C	0.539612	0.00149343	47.3242
DGKG	rs2268832	185987803	3	1.32e-10	0.0121937	30847	-0.0783385	eqtl-a-ENSG00000058866	T	G	0.611594	0.00133624	41.2716
DGKG	rs149007767	50370254	7	7.56e-21	0.01663	30077	-0.155748	eqtl-a-ENSG00000058866	T	C	0.149708	0.00290778	87.7065
DGKG	rs2851391	44487404	21	4.69e-09	0.0119821	31684	0.0701873	eqtl-a-ENSG00000058866	C	T	0.562178	0.00108179	34.3102
FLYWCH1	rs4786352	2977365	16	1e-200	0.0115531	27070	0.355993	eqtl-a-ENSG00000059122	T	C	0.463492	0.0338864	949.41
FLYWCH1	rs10221115	2988670	16	1e-200	0.013783	26647	0.47941	eqtl-a-ENSG00000059122	G	C	0.220262	0.0434305	1209.75
FLYWCH1	rs2717704	3069364	16	1.76e-15	0.0125612	23849	0.0999544	eqtl-a-ENSG00000059122	C	T	0.337222	0.00264801	63.3148
TBXAS1	rs3731827	85806068	2	7.6e-10	0.0120484	31355	-0.074134	eqtl-a-ENSG00000059377	C	T	0.418566	0.00120599	37.8572
TBXAS1	rs2594836	173205318	5	2.25e-16	0.0137059	31355	-0.112498	eqtl-a-ENSG00000059377	A	G	0.749651	0.00214405	67.3669
TBXAS1	rs62491768	139919975	7	8.77e-11	0.0177133	29947	-0.114899	eqtl-a-ENSG00000059377	C	G	0.129275	0.00140304	42.0731
TBXAS1	rs740149	139645624	7	4.83e-118	0.0213682	31355	0.49357	eqtl-a-ENSG00000059377	G	A	0.0813769	0.0167312	533.499
TBXAS1	rs2240395	139718147	7	1e-200	0.0118041	31077	-0.412889	eqtl-a-ENSG00000059377	G	C	0.373303	0.0378784	1223.41
TBXAS1	rs6969911	139334182	7	5.08e-09	0.0209755	27211	0.122591	eqtl-a-ENSG00000059377	C	A	0.0880761	0.00125373	34.1555
TBXAS1	rs6986779	142337790	8	1.65e-10	0.0124608	24729	-0.079638	eqtl-a-ENSG00000059377	T	C	0.349935	0.00164902	40.8426
TARBP1	rs6697268	234607375	1	6.19e-22	0.0220461	31684	-0.212225	eqtl-a-ENSG00000059588	T	C	0.0785824	0.00291623	92.6621
TARBP1	rs594646	234456245	1	8.75e-31	0.0126	31668	0.145348	eqtl-a-ENSG00000059588	A	T	0.329824	0.00418442	133.061
TARBP1	rs12731560	234761817	1	1.37e-12	0.0149978	31553	-0.106285	eqtl-a-ENSG00000059588	A	G	0.194917	0.00158912	50.2182
TARBP1	rs500513	234610539	1	4.46e-177	0.0115851	26486	0.328695	eqtl-a-ENSG00000059588	G	C	0.482444	0.0294963	804.922
TARBP1	rs7740107	130374461	6	2e-08	0.0135848	31569	-0.0762353	eqtl-a-ENSG00000059588	A	T	0.741827	0.000996579	31.4904
GATB	rs9884140	152776374	4	5e-11	0.0172876	24612	0.1136	eqtl-a-ENSG00000059691	T	A	0.13691	0.00175137	43.1769
GATB	rs2120098	152457180	4	1e-200	0.0122138	24823	-0.3828	eqtl-a-ENSG00000059691	A	T	0.332698	0.0380657	982.217
GATB	rs74378409	152607815	4	9.04e-100	0.0128324	17591	-0.272078	eqtl-a-ENSG00000059691	G	A	0.296225	0.0249185	449.492
GATB	rs2003377	153114071	4	9.83e-10	0.033537	23497	0.204992	eqtl-a-ENSG00000059691	A	G	0.0324657	0.00158753	37.3584
MXD1	rs10187817	70128317	2	1.53e-27	0.0119475	21105	0.129917	eqtl-a-ENSG00000059728	A	G	0.437544	0.00557142	118.232
MXD1	rs56330463	148200011	5	8.28e-15	0.0120416	31355	-0.0934825	eqtl-a-ENSG00000059728	C	T	0.582097	0.00191845	60.2649
MXD1	rs149007767	50370254	7	4.04e-09	0.0166612	29863	0.0980079	eqtl-a-ENSG00000059728	T	C	0.149708	0.00115737	34.6004
SLC2A3	rs56330463	148200011	5	3.11e-14	0.0120427	28802	-0.0914498	eqtl-a-ENSG00000059804	C	T	0.582097	0.00199814	57.6617
SLC2A3	rs56388170	28724374	7	1.15e-14	0.0130997	28588	-0.101144	eqtl-a-ENSG00000059804	T	G	0.289189	0.00208099	59.6111
SLC2A3	rs7967655	8069058	12	6.08e-16	0.0150921	24516	-0.122065	eqtl-a-ENSG00000059804	A	G	0.808537	0.00266119	65.4105
SLC2A3	rs7304465	8142798	12	1.47e-163	0.0116208	28917	-0.316719	eqtl-a-ENSG00000059804	T	C	0.528336	0.0250442	742.756
YBX3	rs592423	139840693	6	4.59e-25	0.0118831	26494	0.122885	eqtl-a-ENSG00000060138	C	A	0.532047	0.00402014	106.931
YBX3	rs6592965	50427982	7	5.59e-17	0.011935	26609	-0.0999365	eqtl-a-ENSG00000060138	A	G	0.449532	0.00262804	70.1085
YBX3	rs73660574	135860412	9	2.65e-11	0.0326881	23337	0.217853	eqtl-a-ENSG00000060138	A	G	0.0342189	0.00189967	44.413
YBX3	rs7968282	10596936	12	1.84e-33	0.0149643	21104	0.180386	eqtl-a-ENSG00000060138	T	C	0.194347	0.0068383	145.295
YBX3	rs59174975	10912680	12	1.65e-12	0.018018	26156	-0.127236	eqtl-a-ENSG00000060138	C	T	0.12414	0.00190287	49.8625
YBX3	rs7302837	10867400	12	7.4e-167	0.0122292	26156	-0.336687	eqtl-a-ENSG00000060138	T	C	0.341222	0.028163	757.92
YBX3	rs11905479	55977759	20	1.02e-08	0.0148404	26493	0.0849881	eqtl-a-ENSG00000060138	A	G	0.200782	0.00123639	32.7938
YBX3	rs6084653	4157072	20	7.86e-17	0.0123226	26494	-0.102688	eqtl-a-ENSG00000060138	G	C	0.36636	0.00261427	69.4388
GNA15	rs149007767	50370254	7	1.78e-13	0.0166497	30077	-0.122615	eqtl-a-ENSG00000060558	T	C	0.149708	0.00179994	54.2307
GNA15	rs117552144	3136091	19	2.94e-17	0.0301094	19488	0.254391	eqtl-a-ENSG00000060558	T	C	0.040519	0.00364959	71.3764
GNA15	rs2074864	3155736	19	1.73e-39	0.0129703	27399	0.170542	eqtl-a-ENSG00000060558	C	T	0.295108	0.00627041	172.875
RIMBP2	rs11060939	130968456	12	1.24e-118	0.0134049	30688	0.310416	eqtl-a-ENSG00000060709	A	G	0.254888	0.0171739	536.207
RIMBP2	rs149345397	130978049	12	1.02e-08	0.028779	30966	0.164846	eqtl-a-ENSG00000060709	A	G	0.0446658	0.00105843	32.8078
RIMBP2	rs112275476	130976603	12	3.3e-30	0.0471403	23363	0.538375	eqtl-a-ENSG00000060709	A	G	0.0160523	0.00555186	130.421
QSER1	rs61889542	32923364	11	5.12e-13	0.0212617	26148	-0.153554	eqtl-a-ENSG00000060749	C	T	0.0853573	0.00199078	52.1547
QSER1	rs11031921	32674559	11	3.73e-55	0.0322243	30927	0.504074	eqtl-a-ENSG00000060749	T	A	0.0347387	0.00784985	244.677
QSER1	rs77146504	32971965	11	2.09e-20	0.0471698	15987	0.436684	eqtl-a-ENSG00000060749	C	T	0.0160832	0.00533234	85.6943
MPC1	rs34172738	166596266	6	4.28e-08	0.0200023	25357	-0.109593	eqtl-a-ENSG00000060762	C	T	0.0979426	0.00118248	30.0173
MPC1	rs2024981	166639992	6	1e-200	0.013568	25353	0.421122	eqtl-a-ENSG00000060762	T	C	0.235672	0.0366065	963.274
MPC1	rs9366006	166730737	6	1.73e-34	0.0135278	25476	0.165679	eqtl-a-ENSG00000060762	G	A	0.741798	0.00585329	149.985
MPC1	rs6935275	166725435	6	2.73e-71	0.0124507	25023	-0.222284	eqtl-a-ENSG00000060762	G	A	0.337093	0.0125774	318.709
BCAT1	rs56388170	28724374	7	1.55e-13	0.0131021	31355	-0.0967234	eqtl-a-ENSG00000060982	T	G	0.289189	0.00173508	54.4946
BCAT1	rs7966074	25301921	12	9e-10	0.015276	31179	-0.0935872	eqtl-a-ENSG00000060982	T	C	0.814013	0.00120235	37.5306
BCAT1	rs11047735	25129588	12	5.7e-106	0.0128177	31684	0.280249	eqtl-a-ENSG00000060982	T	C	0.296403	0.0148636	478.014
BCAT1	rs7305924	25066607	12	2.96e-59	0.0118305	31300	0.192042	eqtl-a-ENSG00000060982	T	G	0.539295	0.00834836	263.487
BCAT1	rs115623448	24721738	12	6.7e-19	0.0353554	29314	0.313949	eqtl-a-ENSG00000060982	T	G	0.0290235	0.00268266	78.8455
BCAT1	rs2200509	24970588	12	1e-200	0.0159014	31684	-0.680746	eqtl-a-ENSG00000060982	G	T	0.854974	0.0546812	1832.62
BCAT1	rs12608504	18389135	19	3.27e-09	0.0124646	27399	-0.0737618	eqtl-a-ENSG00000060982	G	A	0.65022	0.00127649	35.0167
BCAT1	rs2143606	42838550	20	5.75e-10	0.0118964	31684	0.0737254	eqtl-a-ENSG00000060982	G	A	0.480514	0.0012107	38.4039
HDAC7	rs56330463	148200011	5	3.59e-10	0.0120505	31569	0.0755651	eqtl-a-ENSG00000061273	C	T	0.582097	0.00124403	39.3192
HDAC7	rs56388170	28724374	7	2.49e-09	0.0131108	31355	0.0781707	eqtl-a-ENSG00000061273	T	G	0.289189	0.00113248	35.5469
HDAC7	rs11837686	48195052	12	1.72e-20	0.0274428	31240	-0.254617	eqtl-a-ENSG00000061273	C	T	0.0491687	0.00274797	86.0776
HDAC7	rs624959	47998304	12	6.29e-11	0.0119869	31684	-0.0783522	eqtl-a-ENSG00000061273	G	A	0.435116	0.00134668	42.7229
HDAC7	rs7972177	48178513	12	6.3e-17	0.0129622	31683	0.108359	eqtl-a-ENSG00000061273	G	A	0.299478	0.00220084	69.8787
NCKAP1	rs10460378	183957860	2	3.68e-23	0.0149813	31470	-0.148502	eqtl-a-ENSG00000061676	C	A	0.805385	0.00311254	98.2512
NCKAP1	rs7595276	183756014	2	6.65e-10	0.0119467	31462	-0.0737611	eqtl-a-ENSG00000061676	C	T	0.549716	0.00121017	38.1181
NCKAP1	rs62190103	183909522	2	1.79e-146	0.0130221	31351	-0.335618	eqtl-a-ENSG00000061676	T	C	0.724707	0.0207478	664.203
NCKAP1	rs1354034	56849749	3	2.89e-52	0.0121511	31470	0.184855	eqtl-a-ENSG00000061676	C	T	0.618137	0.00730049	231.421
NCKAP1	rs17655730	270715	11	4.28e-10	0.0140187	31355	0.0875299	eqtl-a-ENSG00000061676	C	T	0.234959	0.0012418	38.9825
GUCY1B1	rs1354034	56849749	3	1.79e-188	0.0118944	31684	0.348285	eqtl-a-ENSG00000061918	C	T	0.618137	0.026348	857.348
GUCY1B1	rs10820606	99192919	9	5.6e-13	0.0139722	26161	0.100738	eqtl-a-ENSG00000061918	C	A	0.236914	0.00198308	51.9785
GUCY1B1	rs7075195	65050659	10	2.19e-08	0.0120406	31569	0.0673791	eqtl-a-ENSG00000061918	G	A	0.421253	0.000990975	31.3131
GUCY1B1	rs505404	243268	11	1.76e-34	0.014245	31569	0.174448	eqtl-a-ENSG00000061918	G	T	0.222031	0.00472811	149.961
GUCY1B1	rs12589699	69212885	14	3.11e-11	0.0177925	31684	-0.118165	eqtl-a-ENSG00000061918	G	A	0.127908	0.00139014	44.1038
TNK2	rs35356378	195760234	3	6.98e-12	0.029391	21502	0.20157	eqtl-a-ENSG00000061938	G	A	0.0426937	0.00218271	47.0308
TNK2	rs2278034	195596907	3	3.41e-34	0.011843	26606	0.144397	eqtl-a-ENSG00000061938	C	T	0.508438	0.0055564	148.648
TNK2	rs113021491	195630374	3	4.93e-09	0.0335125	23430	0.196038	eqtl-a-ENSG00000061938	A	G	0.0325224	0.00145835	34.216
TNK2	rs149110519	144385777	6	1.95e-33	0.0265217	20660	0.319576	eqtl-a-ENSG00000061938	T	C	0.0526158	0.00697869	145.179
DGAT2	rs149110519	144385777	6	4.94e-08	0.0266297	25735	0.145233	eqtl-a-ENSG00000062282	T	C	0.0526158	0.00115444	29.7416
DGAT2	rs55768233	75943563	11	1.25e-08	0.0250885	29382	-0.142839	eqtl-a-ENSG00000062282	A	G	0.0597153	0.00110201	32.4127
DGAT2	rs60677263	75513888	11	1e-84	0.0195277	31569	-0.380882	eqtl-a-ENSG00000062282	G	A	0.10057	0.0119074	380.409
DGAT2	rs12600856	38163295	17	2.4e-09	0.0122492	31569	0.0731071	eqtl-a-ENSG00000062282	C	T	0.379553	0.00112708	35.6185
VMP1	rs3731827	85806068	2	2.47e-08	0.0120513	25361	-0.0671897	eqtl-a-ENSG00000062716	C	T	0.418566	0.00122416	31.0816
VMP1	rs149110519	144385777	6	4.72e-16	0.0265957	19527	-0.21592	eqtl-a-ENSG00000062716	T	C	0.0526158	0.00336406	65.905
VMP1	rs149007767	50370254	7	5.58e-09	0.0166616	23869	0.0971203	eqtl-a-ENSG00000062716	T	C	0.149708	0.00142146	33.9743
VMP1	rs7846314	61650831	8	4.19e-11	0.0155238	25361	0.102413	eqtl-a-ENSG00000062716	T	A	0.178349	0.00171318	43.5191
VMP1	rs77526211	40974023	13	2.54e-32	0.029127	23069	-0.344747	eqtl-a-ENSG00000062716	A	G	0.0432109	0.00603603	140.079
VMP1	rs2136695	57842765	17	5.74e-31	0.0164531	25476	-0.190391	eqtl-a-ENSG00000062716	T	C	0.84695	0.00522865	133.895
BICRA	rs1354034	56849749	3	5.58e-09	0.0122356	31684	-0.0713239	eqtl-a-ENSG00000063169	C	T	0.618137	0.00107131	33.9776
BICRA	rs2974225	48105080	19	2.56e-79	0.0174587	31684	-0.329227	eqtl-a-ENSG00000063169	C	T	0.869649	0.0110989	355.582
BICRA	rs148457515	47944037	19	2.27e-14	0.0324142	25543	-0.247466	eqtl-a-ENSG00000063169	A	G	0.034786	0.00227666	58.2809
EPN1	rs17649553	43994648	17	5.94e-09	0.0149948	25797	0.087249	eqtl-a-ENSG00000063245	T	C	0.195317	0.00131069	33.8537
EPN1	rs117482400	56165939	19	6.24e-98	0.0442654	25244	0.929684	eqtl-a-ENSG00000063245	A	G	0.0178492	0.0171736	441.07
EPN1	rs2287791	56162776	19	2.58e-14	0.0210168	31683	-0.160104	eqtl-a-ENSG00000063245	T	C	0.91247	0.00182831	58.0288
ADCK1	rs139791189	77909769	14	1e-200	0.03913	26580	1.2489	eqtl-a-ENSG00000063761	T	C	0.0220646	0.0369103	1018.6
ADCK1	rs10149767	78296468	14	1.4e-39	0.016244	26609	-0.213847	eqtl-a-ENSG00000063761	C	T	0.15739	0.00647101	173.296
ADCK1	rs12881619	78118334	14	3.18e-21	0.0151413	31564	0.143186	eqtl-a-ENSG00000063761	C	T	0.810582	0.00282523	89.4226
ADCK1	rs17825440	78161131	14	1e-200	0.0384507	26721	1.78783	eqtl-a-ENSG00000063761	T	C	0.0212279	0.0748518	2161.78
HAGH	rs17534202	203281175	1	1.32e-08	0.0119208	30362	-0.0677506	eqtl-a-ENSG00000063854	C	G	0.535966	0.00106273	32.2988
HAGH	rs1427407	60718043	2	6.82e-09	0.0163394	31086	0.0946901	eqtl-a-ENSG00000063854	G	T	0.842974	0.0010792	33.5822
HAGH	rs74417235	154027216	5	3.78e-09	0.0201891	31470	0.118988	eqtl-a-ENSG00000063854	G	A	0.0958886	0.00110255	34.7332
HAGH	rs628751	139838419	6	1.18e-16	0.0118754	31470	-0.098396	eqtl-a-ENSG00000063854	A	C	0.505619	0.00217678	68.6485
HAGH	rs6592965	50427982	7	2.03e-53	0.0118655	31470	0.182567	eqtl-a-ENSG00000063854	A	G	0.449532	0.00746656	236.725
HAGH	rs238678	1872722	16	1e-200	0.0164387	28703	-0.504094	eqtl-a-ENSG00000063854	G	A	0.856514	0.031722	940.281
HAGH	rs2815304	1990176	16	3.32e-32	0.0168187	19095	-0.198687	eqtl-a-ENSG00000063854	A	G	0.14504	0.00725558	139.543
HAGH	rs9944715	43831259	18	4.62e-10	0.0135649	31355	0.0845295	eqtl-a-ENSG00000063854	G	A	0.740866	0.00123691	38.829
HAGH	rs6084653	4157072	20	2.98e-28	0.0123001	31355	-0.135575	eqtl-a-ENSG00000063854	G	C	0.36636	0.00385972	121.483
CASP8	rs35627330	201643601	2	2.45e-08	0.0457655	2912	0.255225	eqtl-a-ENSG00000064012	A	G	0.0171703	0.0105673	31.0793
CASP8	rs7560328	202164837	2	7.35e-152	0.0118923	31350	0.312158	eqtl-a-ENSG00000064012	C	A	0.605761	0.0215049	688.953
CASP8	rs10931931	201994540	2	4.96e-19	0.017017	31355	-0.151674	eqtl-a-ENSG00000064012	T	C	0.14173	0.00252726	79.4381
CASP8	rs55793580	127009395	9	2.65e-10	0.0158282	31355	-0.0999981	eqtl-a-ENSG00000064012	T	C	0.169838	0.00127134	39.911
LIMCH1	rs6447061	41363729	4	2.43e-47	0.0120957	30549	0.17481	eqtl-a-ENSG00000064042	G	A	0.393167	0.0067907	208.854
LIMCH1	rs1869286	41373402	4	6.62e-22	0.0142716	30551	-0.137283	eqtl-a-ENSG00000064042	A	G	0.222124	0.0030196	92.5251
LIMCH1	rs4861123	41642833	4	2.86e-17	0.012005	30551	0.10147	eqtl-a-ENSG00000064042	G	A	0.42619	0.00233298	71.4369
TSPAN32	rs11022291	2345621	11	3.75e-73	0.0158329	30720	-0.286434	eqtl-a-ENSG00000064201	C	T	0.834505	0.0105416	327.265
TSPAN32	rs10765907	2306683	11	1e-200	0.0114432	25437	0.407269	eqtl-a-ENSG00000064201	C	T	0.54197	0.0474347	1266.58
TSPAN32	rs72845802	2427645	11	6.53e-15	0.0295294	21977	0.230134	eqtl-a-ENSG00000064201	T	C	0.0422334	0.00275604	60.7313
TSPAN32	rs77926599	2271304	11	2.7e-15	0.019445	30276	-0.153691	eqtl-a-ENSG00000064201	T	C	0.104113	0.00205915	62.4672
ST3GAL6	rs1440152	98489915	3	1e-200	0.0115808	31558	0.359434	eqtl-a-ENSG00000064225	G	C	0.44757	0.0296206	963.238
ST3GAL6	rs13071075	98585142	3	3.87e-96	0.0123874	27820	-0.257726	eqtl-a-ENSG00000064225	G	A	0.33869	0.0153212	432.838
ST3GAL6	rs1851817	98818848	3	3.21e-13	0.0127324	26892	-0.092759	eqtl-a-ENSG00000064225	C	A	0.679745	0.00196976	53.0712
ST3GAL6	rs56330463	148200011	5	5.98e-34	0.0120047	31569	0.145815	eqtl-a-ENSG00000064225	C	T	0.582097	0.00465175	147.528
TNPO3	rs2402941	128563014	7	1e-200	0.0156718	31141	-0.505162	eqtl-a-ENSG00000064419	G	A	0.840088	0.0322877	1038.95
TNPO3	rs13244090	128725297	7	1e-200	0.0122826	31355	-0.377495	eqtl-a-ENSG00000064419	G	A	0.327017	0.0292445	944.526
TNPO3	rs6946734	128823846	7	6.38e-22	0.0200827	29616	0.19326	eqtl-a-ENSG00000064419	C	T	0.0965865	0.00311715	92.5999
RFXANK	rs113564583	19545642	19	5.96e-45	0.0242888	28473	-0.341694	eqtl-a-ENSG00000064490	G	A	0.0632105	0.00690273	197.894
RFXANK	rs11671119	19286077	19	1e-200	0.0314839	31355	1.03439	eqtl-a-ENSG00000064490	T	C	0.0343798	0.0332802	1079.35
RFXANK	rs79003009	19303284	19	1.15e-12	0.0309931	27284	-0.220395	eqtl-a-ENSG00000064490	T	C	0.0382052	0.00184995	50.564
LPAR2	rs4654899	21410231	1	1.59e-13	0.0120219	31684	-0.0887122	eqtl-a-ENSG00000064547	A	C	0.42356	0.00171567	54.4494
LPAR2	rs10187424	85794297	2	4.54e-13	0.0120333	31684	-0.087102	eqtl-a-ENSG00000064547	C	T	0.420816	0.00165093	52.3913
LPAR2	rs6866344	178121599	5	2.28e-09	0.0130549	31684	0.0780263	eqtl-a-ENSG00000064547	G	T	0.293416	0.00112617	35.7197
LPAR2	rs149007767	50370254	7	3.66e-13	0.0166505	30077	0.121012	eqtl-a-ENSG00000064547	T	C	0.149708	0.0017531	52.817
LPAR2	rs72999016	19350103	19	1e-200	0.0169487	31141	-0.598327	eqtl-a-ENSG00000064547	A	G	0.130285	0.0384796	1246.17
LPAR2	rs17751021	19391045	19	4.7e-28	0.031858	28588	0.349845	eqtl-a-ENSG00000064547	A	G	0.035895	0.00420051	120.582
LPAR2	rs56408111	19793545	19	1.18e-36	0.0221722	31684	0.280391	eqtl-a-ENSG00000064547	C	T	0.0772107	0.00502208	159.913
LPAR2	rs74182633	19406707	19	1.3e-26	0.0389691	25749	0.416073	eqtl-a-ENSG00000064547	C	A	0.0237013	0.00440778	113.989
LPAR2	rs117131852	19499589	19	2.42e-31	0.0392884	24433	0.457529	eqtl-a-ENSG00000064547	T	C	0.023272	0.00551986	135.604
LPAR2	rs10415813	19689231	19	1.68e-78	0.0332074	25559	0.622885	eqtl-a-ENSG00000064547	G	A	0.967609	0.0135789	351.813
CTSA	rs61812598	154420087	1	1.43e-08	0.012309	31484	0.0697908	eqtl-a-ENSG00000064601	A	G	0.370648	0.00102004	32.1457
CTSA	rs826415	118153977	1	6.84e-11	0.0128667	31569	0.083945	eqtl-a-ENSG00000064601	G	T	0.308498	0.00134651	42.5626
CTSA	rs28498283	43360065	2	1.39e-11	0.0136451	26953	0.0922315	eqtl-a-ENSG00000064601	T	A	0.254318	0.00169224	45.6849
CTSA	rs1354034	56849749	3	1.04e-87	0.0120828	31684	0.239878	eqtl-a-ENSG00000064601	C	T	0.618137	0.0122867	394.111
CTSA	rs9399137	135419018	6	2.26e-09	0.0134787	31569	0.0805716	eqtl-a-ENSG00000064601	C	T	0.264393	0.00113062	35.7306
CTSA	rs505404	243268	11	2.5e-13	0.0142933	31569	0.104612	eqtl-a-ENSG00000064601	G	T	0.222031	0.00169395	53.5637
CTSA	rs11553699	122216910	12	1.48e-14	0.0190102	30031	0.146181	eqtl-a-ENSG00000064601	G	A	0.10963	0.0019651	59.1261
CTSA	rs35979828	54685880	12	2.89e-33	0.0255189	29836	-0.306663	eqtl-a-ENSG00000064601	T	C	0.0571059	0.00481683	144.401
CTSA	rs10512472	33884804	17	3.26e-08	0.0155075	31684	0.0857053	eqtl-a-ENSG00000064601	C	T	0.179037	0.000963104	30.5425
CTSA	rs6017717	44603963	20	4.5e-46	0.0160228	31566	0.228323	eqtl-a-ENSG00000064601	C	G	0.162395	0.00639173	203.046
SUGP2	rs12608822	19841752	19	5.72e-09	0.0261391	23513	-0.152252	eqtl-a-ENSG00000064607	T	C	0.0547144	0.00144082	33.9241
SUGP2	rs78538967	19375822	19	2.85e-08	0.0312781	22963	-0.173597	eqtl-a-ENSG00000064607	C	T	0.0375386	0.00133965	30.8011
SUGP2	rs2107263	19098258	19	1e-200	0.0130018	26490	-0.578094	eqtl-a-ENSG00000064607	A	G	0.757286	0.0694463	1976.77
CNN2	rs35979828	54685880	12	4.14e-09	0.0256178	29836	0.150602	eqtl-a-ENSG00000064666	T	C	0.0571059	0.001157	34.558
CNN2	rs11880562	1135485	19	2.12e-12	0.0239234	23284	0.168095	eqtl-a-ENSG00000064666	G	A	0.0660388	0.00211586	49.3658
CNN2	rs116977028	1005834	19	1e-200	0.0186127	20249	-0.574884	eqtl-a-ENSG00000064666	A	T	0.107289	0.044993	953.891
CNN2	rs12471	1086352	19	3.9e-36	0.0119077	19278	-0.149462	eqtl-a-ENSG00000064666	A	C	0.554179	0.00810605	157.529
ABCA7	rs113337161	1055718	19	3.62e-184	0.0220318	20500	-0.637627	eqtl-a-ENSG00000064687	T	C	0.0744293	0.0392544	837.512
ABCA7	rs150244663	1021639	19	1.1e-60	0.0420869	17396	-0.691631	eqtl-a-ENSG00000064687	T	C	0.0200239	0.0152868	270.026
ABCA7	rs117875320	1258940	19	2.14e-14	0.0418177	10464	-0.319567	eqtl-a-ENSG00000064687	T	G	0.0205975	0.00554995	58.3876
BTBD1	rs13379920	83756393	15	1.65e-45	0.0127721	31684	0.180837	eqtl-a-ENSG00000064726	G	A	0.310553	0.0062874	200.458
BTBD1	rs17158873	84205754	15	2.65e-13	0.0182661	31684	0.133547	eqtl-a-ENSG00000064726	C	T	0.120222	0.00168424	53.4502
BTBD1	rs4262914	84484897	15	1.06e-09	0.0119029	31684	-0.0726137	eqtl-a-ENSG00000064726	A	G	0.525161	0.00117323	37.2138
FAR2	rs1375493	182323766	2	2.48e-08	0.0119924	25531	0.0668494	eqtl-a-ENSG00000064763	A	G	0.565077	0.00121559	31.0705
FAR2	rs2594836	173205318	5	4.33e-10	0.0137197	25531	-0.085634	eqtl-a-ENSG00000064763	A	G	0.749651	0.00152361	38.9555
FAR2	rs4727027	148869277	7	1.25e-09	0.0123765	25147	0.0751677	eqtl-a-ENSG00000064763	A	G	0.639097	0.00146468	36.8835
FAR2	rs55793580	127009395	9	1.4e-36	0.0157618	25531	-0.199107	eqtl-a-ENSG00000064763	T	C	0.169838	0.00621137	159.561
FAR2	rs3184504	111884608	12	3.52e-14	0.0119216	22380	0.0903395	eqtl-a-ENSG00000064763	C	T	0.542056	0.00255925	57.4179
FAR2	rs3809188	29300802	12	2.26e-08	0.0123143	25531	-0.068848	eqtl-a-ENSG00000064763	A	G	0.630067	0.00122282	31.2557
CHI3L2	rs1056825	111785930	1	3.96e-71	0.0127273	30935	0.226957	eqtl-a-ENSG00000064886	C	T	0.690086	0.0101747	317.97
CHI3L2	rs76275224	111823994	1	1e-200	0.025941	30491	0.90592	eqtl-a-ENSG00000064886	T	C	0.0510606	0.0384594	1219.49
CHI3L2	rs145439981	112112140	1	1.17e-10	0.0465619	23613	-0.299989	eqtl-a-ENSG00000064886	C	T	0.0165656	0.00175483	41.5062
CHI3L2	rs1282332	111572204	1	1.28e-21	0.0127874	30818	-0.122135	eqtl-a-ENSG00000064886	G	A	0.313566	0.0029514	91.2195
CHI3L2	rs41312686	111741188	1	1e-200	0.0170641	29328	0.829542	eqtl-a-ENSG00000064886	T	C	0.118171	0.0745711	2363.09
CHI3L2	rs12404497	111842693	1	6.46e-09	0.0160273	24390	-0.0930258	eqtl-a-ENSG00000064886	A	G	0.164698	0.00137935	33.6861
BLTP3A	rs9462085	35404437	6	4.88e-101	0.0132329	25742	-0.282385	eqtl-a-ENSG00000065060	A	G	0.732441	0.0173826	455.344
BLTP3A	rs62398145	34156790	6	2.83e-21	0.0441205	23644	0.417782	eqtl-a-ENSG00000065060	C	T	0.0184218	0.00377793	89.6565
BLTP3A	rs57916801	34695221	6	1e-200	0.0228607	25750	0.839704	eqtl-a-ENSG00000065060	A	G	0.0662577	0.0497871	1349.09
BLTP3A	rs73405691	34468767	6	1e-200	0.0176206	26081	0.586265	eqtl-a-ENSG00000065060	G	A	0.120254	0.0407164	1106.91
BLTP3A	rs78691829	34115617	6	2.54e-30	0.0333246	22993	0.381344	eqtl-a-ENSG00000065060	A	G	0.0326719	0.00566294	130.938
BLTP3A	rs111314618	34966411	6	9.81e-67	0.0409873	22559	0.70735	eqtl-a-ENSG00000065060	A	G	0.0210951	0.0130303	297.805
GNAI3	rs56018934	110060710	1	2.07e-111	0.0238268	31684	0.534405	eqtl-a-ENSG00000065135	T	C	0.0643955	0.0156289	503.016
GNAI3	rs533212	109648870	1	5.24e-10	0.0154077	30744	0.0957114	eqtl-a-ENSG00000065135	G	C	0.181893	0.00125356	38.5854
GNAI3	rs7536292	109894693	1	1e-200	0.0149049	31684	-0.454845	eqtl-a-ENSG00000065135	C	T	0.183115	0.0285527	931.196
GNAI3	rs116468196	110155000	1	9.25e-95	0.0360265	30044	0.744047	eqtl-a-ENSG00000065135	A	C	0.0272338	0.0139983	426.508
OAT	rs2176139	126149715	10	1.33e-09	0.0131048	26440	-0.0794675	eqtl-a-ENSG00000065154	A	G	0.710404	0.00138884	36.7693
OAT	rs7070561	125755374	10	5.15e-09	0.0207028	31196	-0.120948	eqtl-a-ENSG00000065154	T	C	0.0906693	0.00109286	34.128
OAT	rs9422943	126084645	10	1.03e-172	0.0165711	31527	-0.464256	eqtl-a-ENSG00000065154	A	G	0.142515	0.0242913	784.847
OAT	rs2491159	126090562	10	2.45e-41	0.0118487	31528	0.159568	eqtl-a-ENSG00000065154	C	T	0.470275	0.00571956	181.352
WDR18	rs11085231	976709	19	1e-200	0.0112058	19007	-0.49275	eqtl-a-ENSG00000065268	T	A	0.543461	0.0923375	1933.4
WDR18	rs116649696	1100217	19	4.8e-26	0.026658	20129	0.281388	eqtl-a-ENSG00000065268	C	A	0.0521788	0.00550474	111.407
WDR18	rs75707890	1064054	19	9.63e-11	0.0329136	17997	-0.213037	eqtl-a-ENSG00000065268	G	A	0.0337409	0.00232247	41.8901
TRAM2	rs9474227	52340176	6	2.17e-62	0.0217403	31683	-0.362408	eqtl-a-ENSG00000065308	C	T	0.079882	0.00869452	277.867
TRAM2	rs9463800	52450963	6	1.13e-159	0.0125644	30902	0.33829	eqtl-a-ENSG00000065308	G	C	0.691234	0.0229212	724.881
TRAM2	rs143579024	52393749	6	2.78e-23	0.0287394	2434	0.285681	eqtl-a-ENSG00000065308	T	C	0.0445768	0.0390126	98.7303
ADAT1	rs28571860	75584457	16	1e-200	0.0215468	28471	0.677415	eqtl-a-ENSG00000065457	T	G	0.0772782	0.0335521	988.356
ADAT1	rs2738805	75530411	16	1e-200	0.0115229	27751	0.608618	eqtl-a-ENSG00000065457	G	A	0.334958	0.0913453	2789.55
ADAT1	rs77276355	75262638	16	1.76e-18	0.016338	31355	0.14332	eqtl-a-ENSG00000065457	A	G	0.156469	0.00244819	76.9464
TBC1D22B	rs17534202	203281175	1	7.43e-09	0.0119203	30362	-0.0689125	eqtl-a-ENSG00000065491	C	G	0.535966	0.00109955	33.419
TBC1D22B	rs1354034	56849749	3	3.62e-13	0.0122275	31470	-0.0888852	eqtl-a-ENSG00000065491	C	T	0.618137	0.00167632	52.8392
TBC1D22B	rs195413	37302075	6	5.76e-38	0.0166694	31470	-0.214719	eqtl-a-ENSG00000065491	G	A	0.147864	0.0052447	165.91
TBC1D22B	rs4895441	135426573	6	5.76e-10	0.013327	31086	-0.0825875	eqtl-a-ENSG00000065491	G	A	0.273956	0.00123385	38.4004
TBC1D22B	rs9349036	37295170	6	6.98e-15	0.0144999	25524	-0.11288	eqtl-a-ENSG00000065491	T	C	0.786769	0.00236878	60.5996
TBC1D22B	rs668887	139835780	6	6.88e-16	0.0319561	31026	-0.257975	eqtl-a-ENSG00000065491	A	G	0.964189	0.00209609	65.1658
MYLK	rs826415	118153977	1	2.11e-08	0.0128718	31569	-0.072113	eqtl-a-ENSG00000065534	G	T	0.308498	0.000993244	31.3849
MYLK	rs1354034	56849749	3	6.71e-26	0.0122026	31684	0.128417	eqtl-a-ENSG00000065534	C	T	0.618137	0.00348325	110.742
MYLK	rs56193997	123417546	3	1.23e-31	0.0205966	28801	-0.241047	eqtl-a-ENSG00000065534	C	T	0.0909761	0.00473309	136.956
MYLK	rs9399137	135419018	6	7.17e-10	0.0134776	31569	0.0830559	eqtl-a-ENSG00000065534	C	T	0.264393	0.00120152	37.9742
MYLK	rs10984466	100707992	9	8.88e-18	0.0123914	31567	0.106413	eqtl-a-ENSG00000065534	G	A	0.356829	0.00233078	73.7431
MYLK	rs10761741	65066186	10	1.75e-11	0.0120364	31684	-0.0809506	eqtl-a-ENSG00000065534	T	G	0.420816	0.00142557	45.2293
MYLK	rs11602954	202856	11	1.25e-09	0.0145488	26110	0.0883667	eqtl-a-ENSG00000065534	A	G	0.211758	0.00141092	36.8884
MYLK	rs10506328	54687232	12	2.56e-09	0.0125544	31185	0.0747926	eqtl-a-ENSG00000065534	C	A	0.660666	0.0011368	35.4893
MYLK	rs11553699	122216910	12	1.08e-30	0.0189611	30031	0.218382	eqtl-a-ENSG00000065534	G	A	0.10963	0.00439767	132.641
MYLK	rs11696739	1600925	20	1.73e-14	0.0123335	31684	-0.0945871	eqtl-a-ENSG00000065534	A	G	0.365478	0.00185287	58.8117
MYLK	rs13042885	1924707	20	4.8e-15	0.0131666	31569	-0.103119	eqtl-a-ENSG00000065534	T	C	0.284247	0.00193922	61.3342
SLK	rs360017	173207353	5	4.36e-12	0.0146907	31529	-0.101735	eqtl-a-ENSG00000065613	G	A	0.793972	0.00151875	47.9544
SLK	rs149007767	50370254	7	5.38e-15	0.0166456	30037	0.130132	eqtl-a-ENSG00000065613	T	C	0.149708	0.00203063	61.114
SLK	rs56388170	28724374	7	1.08e-09	0.0131101	31315	0.0799413	eqtl-a-ENSG00000065613	T	G	0.289189	0.00118594	37.1794
SLK	rs10883952	105723183	10	2.28e-133	0.0117083	28749	-0.287742	eqtl-a-ENSG00000065613	T	C	0.546871	0.0205763	603.933
SLK	rs590610	105998341	10	2.9e-22	0.012217	31526	0.118554	eqtl-a-ENSG00000065613	C	T	0.380676	0.0029781	94.162
SLK	rs10883931	105623955	10	2.89e-10	0.0120724	31230	0.0761129	eqtl-a-ENSG00000065613	T	C	0.412655	0.00127117	39.7467
COL17A1	rs2451258	159506600	6	7.62e-09	0.0127978	31684	-0.0739292	eqtl-a-ENSG00000065618	T	C	0.685013	0.00105212	33.3683
COL17A1	rs7846314	61650831	8	4.34e-08	0.0155312	31569	-0.0850565	eqtl-a-ENSG00000065618	T	A	0.178349	0.000949143	29.9901
COL17A1	rs13289095	131466489	9	7.45e-17	0.0183024	28587	0.152636	eqtl-a-ENSG00000065618	T	G	0.119513	0.00242702	69.5453
COL17A1	rs10883958	105736284	10	3.96e-77	0.0150872	31569	-0.280453	eqtl-a-ENSG00000065618	A	G	0.813203	0.0108272	345.522
SEC61A2	rs11257354	11883126	10	1.13e-09	0.0322458	28216	-0.196383	eqtl-a-ENSG00000065665	A	G	0.0352189	0.00131279	37.0878
SEC61A2	rs12766360	12163741	10	1e-200	0.0117018	30902	0.370922	eqtl-a-ENSG00000065665	T	A	0.59219	0.0314903	1004.69
SEC61A2	rs150536510	12089892	10	5.33e-14	0.050354	19316	0.378849	eqtl-a-ENSG00000065665	C	A	0.0141142	0.00292197	56.6004
SEC61A2	rs7897943	12239456	10	7.52e-72	0.0139134	31482	-0.249397	eqtl-a-ENSG00000065665	G	A	0.233385	0.0101028	321.283
PRKCQ	rs2007252	6614332	10	4.29e-14	0.0121313	31231	0.091613	eqtl-a-ENSG00000065675	C	T	0.601334	0.00182273	57.0258
PRKCQ	rs2255088	6625378	10	7.28e-73	0.0128848	30902	-0.232627	eqtl-a-ENSG00000065675	C	T	0.296415	0.0104381	325.939
PRKCQ	rs658230	6508563	10	7.84e-13	0.0118821	31684	-0.0851247	eqtl-a-ENSG00000065675	G	A	0.49705	0.00161727	51.3213
ASB1	rs79676909	239486566	2	9.36e-14	0.0298104	29619	0.222082	eqtl-a-ENSG00000065802	T	C	0.041421	0.00187028	55.496
ASB1	rs4663301	239203162	2	3.53e-08	0.019465	31019	-0.107303	eqtl-a-ENSG00000065802	T	A	0.104136	0.000978728	30.3869
ASB1	rs502349	239318389	2	1e-200	0.0111586	31468	0.510276	eqtl-a-ENSG00000065802	T	C	0.547112	0.0623131	2091.04
FAM107B	rs78155027	14700275	10	2.25e-61	0.0177657	30431	-0.293652	eqtl-a-ENSG00000065809	A	C	0.125972	0.00889822	273.195
FAM107B	rs7898971	14512746	10	1.5e-41	0.0173467	30935	0.234233	eqtl-a-ENSG00000065809	G	A	0.13424	0.00585949	182.32
FAM107B	rs11259263	14719488	10	1e-200	0.0143283	30805	0.484419	eqtl-a-ENSG00000065809	C	T	0.199366	0.0357774	1142.94
FAM107B	rs7092826	14553644	10	1e-200	0.0121668	30935	-0.369613	eqtl-a-ENSG00000065809	T	G	0.340655	0.0289684	922.813
FAM107B	rs35979828	54685880	12	9.48e-10	0.0256152	29087	0.156716	eqtl-a-ENSG00000065809	T	C	0.0571059	0.00128521	37.4284
TBC1D1	rs6531595	37894646	4	2.6e-09	0.0147826	27305	0.0880319	eqtl-a-ENSG00000065882	C	A	0.797161	0.0012971	35.4606
TBC1D1	rs2261414	37841430	4	1.69e-31	0.0148197	31300	0.173039	eqtl-a-ENSG00000065882	T	C	0.199581	0.00433688	136.327
TBC1D1	rs933819	38026106	4	5.13e-17	0.0118934	31299	-0.0997108	eqtl-a-ENSG00000065882	T	C	0.471418	0.00224062	70.2821
TBC1D1	rs73236866	37983981	4	7.16e-113	0.0177835	30601	0.401515	eqtl-a-ENSG00000065882	T	A	0.123311	0.0163855	509.731
YBX1	rs73660574	135860412	9	1.27e-11	0.0326865	6419	0.221346	eqtl-a-ENSG00000065978	A	G	0.0342189	0.00709329	45.8428
YBX1	rs7213285	27206029	17	3.91e-13	0.0161856	6421	0.117489	eqtl-a-ENSG00000065978	A	G	0.160464	0.00813926	52.6746
YBX1	rs6084653	4157072	20	5.1e-12	0.0123321	6421	-0.0851249	eqtl-a-ENSG00000065978	G	C	0.36636	0.0073659	47.6326
PDE4A	rs10416139	10627322	19	1.85e-12	0.0138699	30745	-0.0977132	eqtl-a-ENSG00000065989	T	C	0.242111	0.0016117	49.6285
PDE4A	rs147394556	10447203	19	2.11e-23	0.0529871	3428	0.52817	eqtl-a-ENSG00000065989	T	C	0.0126896	0.0281681	99.301
PDE4A	rs77376335	10532458	19	5.73e-62	0.0208894	31568	-0.34701	eqtl-a-ENSG00000065989	C	T	0.0872306	0.00866573	275.934
PPP2R5A	rs2970579	212097748	1	8.97e-45	0.0122414	31355	-0.171859	eqtl-a-ENSG00000066027	A	G	0.370129	0.00624675	197.086
PPP2R5A	rs61829198	212889072	1	1.76e-12	0.0282359	29143	0.199128	eqtl-a-ENSG00000066027	G	A	0.0464309	0.00170367	49.7315
PPP2R5A	rs146891838	212357282	1	6.47e-127	0.0426328	28645	1.02169	eqtl-a-ENSG00000066027	T	C	0.0190921	0.0196553	574.275
PPP2R5A	rs588058	212602590	1	3.46e-09	0.0441128	23155	0.260623	eqtl-a-ENSG00000066027	A	G	0.981499	0.00150521	34.9027
PPP2R5A	rs142218926	212442602	1	3.16e-42	0.0467711	27725	-0.636901	eqtl-a-ENSG00000066027	C	T	0.0162472	0.00664389	185.42
PPP2R5A	rs10779571	212346089	1	1e-200	0.0165249	29693	0.749767	eqtl-a-ENSG00000066027	A	G	0.130149	0.0648349	2058.48
PPP2R5A	rs183325637	212585781	1	9.26e-30	0.0430538	24986	-0.487821	eqtl-a-ENSG00000066027	T	C	0.0193109	0.00511182	128.37
PPP2R5A	rs149110519	144385777	6	1.05e-12	0.0266099	25735	0.189583	eqtl-a-ENSG00000066027	T	C	0.0526158	0.00196849	50.755
PPP2R5A	rs149007767	50370254	7	5.1e-09	0.0166615	30077	-0.097363	eqtl-a-ENSG00000066027	T	C	0.149708	0.00113405	34.1453
PPP2R5A	rs3859192	38128648	17	2.22e-09	0.0119357	31684	-0.0713827	eqtl-a-ENSG00000066027	T	C	0.455547	0.00112761	35.7654
DIP2B	rs13093110	188125120	3	6.68e-10	0.0118955	31355	-0.0734359	eqtl-a-ENSG00000066084	T	C	0.481579	0.001214	38.1087
DIP2B	rs149110519	144385777	6	2.07e-09	0.0266239	25521	-0.159538	eqtl-a-ENSG00000066084	T	C	0.0526158	0.001405	35.9047
DIP2B	rs149007767	50370254	7	6.78e-09	0.0166618	29863	0.0965817	eqtl-a-ENSG00000066084	T	C	0.149708	0.00112389	33.5983
DIP2B	rs12582683	50954191	12	1.25e-179	0.0122407	26678	-0.349815	eqtl-a-ENSG00000066084	C	A	0.337168	0.029704	816.642
DIP2B	rs9739363	50760443	12	1.91e-121	0.0124551	27100	0.291875	eqtl-a-ENSG00000066084	T	C	0.673794	0.0198617	549.12
SLC9A3	rs114991474	974606	5	7.6e-09	0.0484331	4603	-0.279808	eqtl-a-ENSG00000066230	A	G	0.0152994	0.00719875	33.3616
SLC9A3	rs140456511	972566	5	3.2e-32	0.0329592	4574	0.389476	eqtl-a-ENSG00000066230	G	A	0.0334053	0.0296245	139.578
SLC9A3	rs74533118	365662	5	9.85e-27	0.0341981	5081	-0.366019	eqtl-a-ENSG00000066230	G	A	0.0310066	0.0220481	114.507
SLC9A3	rs11750039	435631	5	9.22e-09	0.0410499	2022	-0.235799	eqtl-a-ENSG00000066230	A	G	0.0214319	0.0160564	32.9632
SLC9A3	rs116314028	187612	5	1e-200	0.0191159	5262	0.621145	eqtl-a-ENSG00000066230	T	C	0.100241	0.16712	1055.43
SLC9A3	rs77045859	502534	5	7.16e-93	0.0267695	5913	0.547211	eqtl-a-ENSG00000066230	C	A	0.050568	0.0660034	417.717
CD84	rs115503831	160567590	1	4.69e-59	0.0487382	26507	0.789779	eqtl-a-ENSG00000066294	T	C	0.014861	0.00980913	262.567
CD84	rs2050523	160471844	1	1e-200	0.022383	31315	-0.7209	eqtl-a-ENSG00000066294	G	A	0.92911	0.0320633	1037.26
CD84	rs11265403	160414093	1	9.1e-31	0.0146038	31526	0.168412	eqtl-a-ENSG00000066294	G	T	0.207674	0.00420066	132.98
SPI1	rs11570034	47375889	11	1e-200	0.0311909	27559	-1.09005	eqtl-a-ENSG00000066336	G	A	0.0347167	0.0424366	1221.25
SPI1	rs72895725	47862640	11	5.21e-09	0.0348025	21614	0.203254	eqtl-a-ENSG00000066336	G	A	0.0300804	0.00157557	34.1049
SPI1	rs72895718	47853793	11	2.08e-25	0.0271608	25631	0.282926	eqtl-a-ENSG00000066336	T	C	0.0501685	0.00421561	108.499
POLR1H	rs9260500	29920713	6	8.39e-16	0.0119445	7202	0.0961328	eqtl-a-ENSG00000066379	C	T	0.553356	0.00891385	64.757
POLR1H	rs6932091	29986501	6	7.59e-197	0.0231868	4948	0.694026	eqtl-a-ENSG00000066379	T	C	0.0663595	0.153308	895.559
POLR1H	rs2246068	29944651	6	8.08e-42	0.0119658	6784	-0.162118	eqtl-a-ENSG00000066379	C	G	0.424016	0.026345	183.506
POLR1H	rs9468618	29750776	6	1.79e-23	0.0216393	13560	0.216045	eqtl-a-ENSG00000066379	T	C	0.0818115	0.00729729	99.6639
MPPED2	rs640245	30393360	11	3.61e-12	0.0118952	31470	0.0826918	eqtl-a-ENSG00000066382	T	C	0.477526	0.00153327	48.323
MPPED2	rs3781852	30600383	11	9.03e-90	0.0133802	31340	0.268809	eqtl-a-ENSG00000066382	T	G	0.259923	0.0127147	403.585
MPPED2	rs501477	30060779	11	2.04e-10	0.0120641	31352	-0.0767024	eqtl-a-ENSG00000066382	G	A	0.414518	0.00128767	40.4204
ISOC1	rs10080172	128475248	5	2.14e-10	0.0360042	29099	-0.228648	eqtl-a-ENSG00000066583	T	G	0.0280345	0.00138404	40.3273
ISOC1	rs2112699	128525698	5	8.46e-10	0.0183273	30688	-0.112453	eqtl-a-ENSG00000066583	C	T	0.119449	0.00122531	37.6458
ISOC1	rs2577431	128280809	5	4.51e-189	0.0131769	26444	-0.386456	eqtl-a-ENSG00000066583	C	A	0.259788	0.0315025	860.084
ISOC1	rs2526206	128278704	5	1e-200	0.0128436	27602	-0.39021	eqtl-a-ENSG00000066583	C	T	0.279913	0.0323591	922.979
ISOC1	rs13181669	128107509	5	1e-200	0.012123	31343	-0.373417	eqtl-a-ENSG00000066583	G	C	0.344593	0.0293816	948.725
ISOC1	rs141844349	128370594	5	1.15e-28	0.0235855	30964	0.261981	eqtl-a-ENSG00000066583	C	A	0.0677125	0.00396886	123.373
ISOC1	rs115494457	127840356	5	6.43e-19	0.0358038	28129	0.318096	eqtl-a-ENSG00000066583	C	T	0.0282792	0.00279825	78.9273
ISOC1	rs149007767	50370254	7	1.17e-09	0.0166598	29863	0.101361	eqtl-a-ENSG00000066583	T	C	0.149708	0.00123803	37.0146
MTFR1	rs72664750	66429778	8	1e-200	0.0217017	29452	0.67349	eqtl-a-ENSG00000066855	G	T	0.0762194	0.0316654	963.042
MTFR1	rs118107026	66797673	8	6.86e-19	0.0331732	29058	-0.294485	eqtl-a-ENSG00000066855	A	G	0.0331068	0.00270464	78.7992
MTFR1	rs143568834	66839800	8	2.17e-38	0.0411466	26497	0.533108	eqtl-a-ENSG00000066855	C	T	0.0211231	0.0062954	167.853
MTFR1	rs140146852	66560488	8	1.11e-119	0.0342748	27155	0.797266	eqtl-a-ENSG00000066855	A	G	0.0299366	0.0195361	541.034
MTFR1	rs141623092	66546130	8	1.58e-65	0.0475897	25440	0.813618	eqtl-a-ENSG00000066855	A	C	0.0155659	0.0113589	292.268
STAG3	rs4502545	28303030	3	4.16e-10	0.0154844	31355	0.0967466	eqtl-a-ENSG00000066923	A	G	0.179583	0.00124347	39.0351
STAG3	rs72615157	99635967	7	1e-200	0.0154524	31141	-0.541529	eqtl-a-ENSG00000066923	A	G	0.163071	0.037942	1228.07
STAG3	rs148654444	99781192	7	8.93e-15	0.0458295	21717	0.355353	eqtl-a-ENSG00000066923	C	T	0.0170859	0.00276076	60.116
STAG3	rs80044214	99809032	7	1.04e-105	0.0294514	27566	-0.643115	eqtl-a-ENSG00000066923	T	C	0.0412024	0.0170037	476.797
STAG3	rs138791019	99767773	7	1.03e-28	0.0444061	27405	-0.493707	eqtl-a-ENSG00000066923	A	G	0.018137	0.00449024	123.601
FECH	rs17076724	173363667	5	3.21e-09	0.0120869	31684	0.0715608	eqtl-a-ENSG00000066926	T	G	0.409824	0.0011051	35.0504
FECH	rs1800562	26093141	6	2.3e-08	0.0272867	29606	-0.15247	eqtl-a-ENSG00000066926	A	G	0.0499676	0.00105349	31.2203
FECH	rs8073060	33875262	17	8.88e-15	0.0128911	31185	-0.0999605	eqtl-a-ENSG00000066926	A	T	0.305723	0.0019244	60.1242
FECH	rs144606835	55330585	18	1.88e-12	0.0431217	19720	-0.303715	eqtl-a-ENSG00000066926	A	G	0.0193581	0.00250924	49.6017
FECH	rs144609264	55401529	18	8.55e-23	0.0432746	10087	-0.42529	eqtl-a-ENSG00000066926	A	C	0.019154	0.00948426	96.5646
FECH	rs1062010	55215573	18	1e-200	0.0153511	31683	0.846972	eqtl-a-ENSG00000066926	C	A	0.144543	0.0876578	3043.91
FECH	rs35281475	55343687	18	1.79e-34	0.0388507	30508	-0.475723	eqtl-a-ENSG00000066926	T	C	0.023788	0.00489066	149.928
FECH	rs12974711	11297258	19	9.02e-10	0.0244649	31569	0.149867	eqtl-a-ENSG00000066926	C	T	0.0629954	0.00118727	37.523
FECH	rs6084653	4157072	20	1.88e-21	0.0123135	31569	0.117118	eqtl-a-ENSG00000066926	G	C	0.36636	0.00285746	90.46
FECH	rs4820268	37469591	22	5.64e-09	0.0119193	31300	-0.0694563	eqtl-a-ENSG00000066926	A	G	0.53552	0.00108369	33.9542
PFKP	rs6569648	130349119	6	3.83e-09	0.0141804	31300	-0.0835425	eqtl-a-ENSG00000067057	T	C	0.772526	0.00110768	34.7065
PFKP	rs10794966	2933379	10	7.72e-49	0.0119168	31231	0.175031	eqtl-a-ENSG00000067057	G	A	0.565683	0.00686017	215.716
PFKP	rs75961101	3135350	10	1e-200	0.0120425	31355	-0.446935	eqtl-a-ENSG00000067057	T	C	0.334304	0.0420802	1377.3
PFKP	rs730141	3167109	10	1e-200	0.0143561	31558	-0.692085	eqtl-a-ENSG00000067057	T	C	0.179965	0.0685924	2323.91
PFKP	rs58639902	3118666	10	1.39e-09	0.0166273	31354	-0.100696	eqtl-a-ENSG00000067057	G	A	0.150424	0.00116837	36.6736
PFKP	rs56969892	3230735	10	8.01e-11	0.0184416	28758	-0.119876	eqtl-a-ENSG00000067057	G	A	0.1177	0.00146714	42.251
PFKP	rs10736965	3100322	10	1e-200	0.0225714	28470	-0.938852	eqtl-a-ENSG00000067057	G	A	0.933661	0.0572886	1730
PFKP	rs9315786	41347517	13	2.61e-10	0.0131994	31569	-0.0834227	eqtl-a-ENSG00000067057	G	A	0.282623	0.00126372	39.9423
KLF6	rs55793580	127009395	9	9.43e-12	0.0158246	31569	-0.107843	eqtl-a-ENSG00000067082	T	C	0.169838	0.00146899	46.4399
KLF6	rs78616463	3818682	10	2.6e-08	0.0408165	24857	0.227213	eqtl-a-ENSG00000067082	C	T	0.0216864	0.0012451	30.9856
KLF6	rs11252145	3910816	10	2.69e-14	0.0118792	31568	-0.0904267	eqtl-a-ENSG00000067082	T	C	0.501283	0.00183221	57.9417
KLF6	rs3184504	111884608	12	2.96e-21	0.0119081	28418	0.112702	eqtl-a-ENSG00000067082	C	T	0.542056	0.00314209	89.5669
NEO1	rs74928164	72561112	15	2.27e-08	0.0529438	6612	-0.295977	eqtl-a-ENSG00000067141	C	T	0.0127727	0.00470441	31.2431
NEO1	rs2415214	73236667	15	1e-200	0.0189396	31567	0.577949	eqtl-a-ENSG00000067141	C	T	0.103314	0.0286535	931.129
NEO1	rs28462360	73365051	15	3.38e-65	0.0213299	31183	0.363718	eqtl-a-ENSG00000067141	G	A	0.083212	0.00923854	290.753
NEO1	rs145578343	73453239	15	5.39e-18	0.0477473	18767	-0.412761	eqtl-a-ENSG00000067141	T	C	0.0157026	0.00396624	74.7228
TRAM1	rs34270993	71645268	8	1.18e-152	0.0116222	31565	0.305876	eqtl-a-ENSG00000067167	C	G	0.495772	0.0214724	692.607
TRAM1	rs268590	71464172	8	2.46e-24	0.015037	30902	0.15306	eqtl-a-ENSG00000067167	C	T	0.807372	0.00334165	103.603
TRAM1	rs13255619	71666446	8	1.06e-89	0.0117371	27307	0.235703	eqtl-a-ENSG00000067167	C	T	0.501889	0.0145535	403.252
TNFRSF1A	rs1354034	56849749	3	2.84e-08	0.012237	31684	-0.0679263	eqtl-a-ENSG00000067182	C	T	0.618137	0.000971547	30.8105
TNFRSF1A	rs149110519	144385777	6	3.32e-19	0.0265823	25735	-0.238111	eqtl-a-ENSG00000067182	T	C	0.0526158	0.00310812	80.2306
TNFRSF1A	rs56388170	28724374	7	1.03e-10	0.013108	31355	0.0847115	eqtl-a-ENSG00000067182	T	G	0.289189	0.00133023	41.7623
TNFRSF1A	rs1800692	6442346	12	1e-200	0.0118546	31075	-0.37004	eqtl-a-ENSG00000067182	G	A	0.619212	0.0304021	974.306
TNFRSF1A	rs8078723	38166879	17	6.3e-09	0.0122477	31684	0.0711444	eqtl-a-ENSG00000067182	C	T	0.379928	0.00106383	33.74
METTL22	rs1354034	56849749	3	1.72e-24	0.0122053	25690	0.124663	eqtl-a-ENSG00000067365	C	T	0.618137	0.0040444	104.314
METTL22	rs6592965	50427982	7	3.09e-11	0.0119459	25690	0.0793485	eqtl-a-ENSG00000067365	A	G	0.449532	0.00171447	44.117
METTL22	rs34951641	8690917	16	3.77e-17	0.0251594	25245	-0.211835	eqtl-a-ENSG00000067365	G	A	0.0591844	0.00280028	70.886
METTL22	rs2302607	8729124	16	2.3e-123	0.013336	25306	-0.315021	eqtl-a-ENSG00000067365	A	G	0.258341	0.0215741	557.948
METTL22	rs1060541	8739977	16	1.37e-31	0.050277	5896	-0.587929	eqtl-a-ENSG00000067365	G	A	0.0140773	0.0226671	136.698
METTL22	rs8059762	8820312	16	1.12e-09	0.0144853	24908	-0.0882343	eqtl-a-ENSG00000067365	C	A	0.785689	0.00148742	37.1009
METTL22	rs36090319	8462582	16	1.46e-11	0.0120205	24908	-0.081159	eqtl-a-ENSG00000067365	C	G	0.424943	0.00182682	45.582
ROGDI	rs3896594	8762414	2	1.78e-28	0.0122274	31569	0.135345	eqtl-a-ENSG00000067836	G	T	0.377086	0.0038661	122.515
ROGDI	rs4895441	135426573	6	1.13e-36	0.0132701	31300	-0.167854	eqtl-a-ENSG00000067836	G	A	0.273956	0.00508576	159.988
ROGDI	rs6592965	50427982	7	4.12e-22	0.0119252	31684	-0.115291	eqtl-a-ENSG00000067836	A	G	0.449532	0.00294131	93.4614
ROGDI	rs12923343	4259996	16	8.38e-09	0.0253054	26235	0.145774	eqtl-a-ENSG00000067836	C	T	0.941375	0.00126329	33.1819
ROGDI	rs34860010	4482400	16	2.46e-13	0.0300028	26617	-0.219654	eqtl-a-ENSG00000067836	G	A	0.0408736	0.00200966	53.5947
ROGDI	rs58729822	4816102	16	1e-200	0.0121863	28588	0.689669	eqtl-a-ENSG00000067836	C	T	0.264237	0.100748	3202.63
ROGDI	rs11645084	4498322	16	1.49e-14	0.0328198	17937	0.252349	eqtl-a-ENSG00000067836	A	G	0.0338983	0.00328513	59.113
ROGDI	rs117837409	4631802	16	1.74e-31	0.0344077	20319	0.401666	eqtl-a-ENSG00000067836	G	A	0.0305694	0.00666214	136.262
ROGDI	rs872297	4965785	16	8.38e-138	0.013008	31554	-0.325037	eqtl-a-ENSG00000067836	A	T	0.722535	0.0194035	624.334
ROGDI	rs8073060	33875262	17	5.7e-15	0.0128907	31185	0.100683	eqtl-a-ENSG00000067836	A	T	0.305723	0.00195238	61.0002
ROGDI	rs9944715	43831259	18	1.63e-17	0.0135488	31569	0.115404	eqtl-a-ENSG00000067836	G	A	0.740866	0.00229289	72.5458
ROGDI	rs2905424	19473445	19	5.37e-10	0.0128154	31683	0.0795565	eqtl-a-ENSG00000067836	C	T	0.686812	0.00121488	38.5354
HDAC4	rs925738	240241255	2	4.01e-98	0.0119123	31683	-0.250436	eqtl-a-ENSG00000068024	T	C	0.410854	0.0137581	441.952
HDAC4	rs79040455	239970530	2	7.23e-132	0.0320312	25847	-0.782687	eqtl-a-ENSG00000068024	C	T	0.034301	0.0225788	597.03
HDAC4	rs1354034	56849749	3	2.62e-08	0.0122369	31684	-0.0680961	eqtl-a-ENSG00000068024	C	T	0.618137	0.000976422	30.9652
HDAC4	rs7911264	94436851	10	9.5e-10	0.0118933	31684	-0.0727594	eqtl-a-ENSG00000068024	C	T	0.515223	0.00117983	37.4236
RASSF1	rs11914549	50408855	3	5.49e-14	0.0374331	27650	0.28149	eqtl-a-ENSG00000068028	A	G	0.0258472	0.00204095	56.5435
RASSF1	rs2071203	50311900	3	3.09e-34	0.0279159	5878	-0.340582	eqtl-a-ENSG00000068028	T	C	0.0472099	0.0246973	148.796
RASSF1	rs34691305	50015625	3	2.99e-13	0.0334272	28215	-0.243838	eqtl-a-ENSG00000068028	A	G	0.0326491	0.00188237	53.2074
IFI35	rs7950726	5225447	11	3.6e-10	0.0176225	31684	0.110504	eqtl-a-ENSG00000068079	A	C	0.130877	0.00123949	39.3182
IFI35	rs138923296	41397048	17	2.85e-14	0.0333924	29136	-0.253942	eqtl-a-ENSG00000068079	G	A	0.0327085	0.00198099	57.8288
IFI35	rs77106873	41624590	17	3.48e-71	0.0521048	24917	-0.929523	eqtl-a-ENSG00000068079	T	C	0.0129271	0.0126112	318.222
HEATR6	rs149054239	58417413	17	3.58e-13	0.0452778	22368	-0.329183	eqtl-a-ENSG00000068097	A	G	0.0175215	0.0023575	52.8525
HEATR6	rs345168	58210784	17	1e-200	0.0255683	31355	1.30914	eqtl-a-ENSG00000068097	T	C	0.0480023	0.0771593	2621.45
HEATR6	rs72843518	58209410	17	6.26e-66	0.0494771	11611	0.848546	eqtl-a-ENSG00000068097	T	C	0.0143819	0.0247063	294.081
HEATR6	rs77913816	57788608	17	1e-200	0.0251894	30656	0.84006	eqtl-a-ENSG00000068097	A	G	0.0547477	0.03501	1112.13
HEATR6	rs12051896	57207791	17	7.19e-13	0.0123246	31562	-0.0884392	eqtl-a-ENSG00000068097	G	A	0.63282	0.00162881	51.4892
HEATR6	rs117213633	58470653	17	5.11e-13	0.0293764	26317	-0.212168	eqtl-a-ENSG00000068097	A	C	0.042722	0.00197818	52.159
MEF2A	rs149110519	144385777	6	3.55e-10	0.0266207	25735	0.166986	eqtl-a-ENSG00000068305	T	C	0.0526158	0.00152663	39.3448
MEF2A	rs149007767	50370254	7	1.74e-14	0.016647	30077	0.127656	eqtl-a-ENSG00000068305	T	C	0.149708	0.00195132	58.8006
MEF2A	rs10083668	100004180	15	1e-10	0.0188783	30935	-0.122077	eqtl-a-ENSG00000068305	C	T	0.111543	0.00134991	41.8132
MEF2A	rs8026614	100051136	15	2.32e-83	0.0117569	31300	-0.227418	eqtl-a-ENSG00000068305	T	C	0.481468	0.011813	374.142
MEF2A	rs78547437	100186866	15	1.22e-54	0.016052	31345	0.249883	eqtl-a-ENSG00000068305	C	T	0.161115	0.00767189	242.319
REEP1	rs114534559	86382938	2	1e-200	0.0369358	28586	1.12505	eqtl-a-ENSG00000068615	T	C	0.0249883	0.0314357	927.723
REEP1	rs56309153	85983820	2	6.19e-09	0.011891	20187	0.0691045	eqtl-a-ENSG00000068615	G	A	0.49153	0.00167024	33.7701
REEP1	rs192892473	87100752	2	7.71e-21	0.025455	23564	0.238356	eqtl-a-ENSG00000068615	T	C	0.0576559	0.00370718	87.6737
REEP1	rs2033770	86167829	2	1e-200	0.0130267	31684	-0.395599	eqtl-a-ENSG00000068615	T	C	0.732497	0.028284	922.177
REEP1	rs1354034	56849749	3	1.17e-15	0.0122226	31684	-0.0978702	eqtl-a-ENSG00000068615	C	T	0.618137	0.00201956	64.113
IP6K2	rs11710798	48570686	3	9.52e-49	0.0197585	28458	-0.289924	eqtl-a-ENSG00000068745	C	A	0.0992174	0.00750901	215.293
IP6K2	rs72929172	48731961	3	5.4e-162	0.0210619	28587	0.571244	eqtl-a-ENSG00000068745	G	A	0.082745	0.0250868	735.56
IP6K2	rs34008503	48382538	3	4.76e-08	0.01243	31560	-0.0678666	eqtl-a-ENSG00000068745	A	G	0.354352	0.000943676	29.8087
SRBD1	rs80089451	45899902	2	1.45e-09	0.0265528	28255	-0.160626	eqtl-a-ENSG00000068784	T	C	0.052912	0.00129346	36.5915
SRBD1	rs7566461	45662988	2	2.33e-10	0.0415252	25149	0.263195	eqtl-a-ENSG00000068784	G	A	0.0209226	0.00159484	40.1696
SRBD1	rs6717619	45571350	2	1e-200	0.0117059	31231	-0.388077	eqtl-a-ENSG00000068784	C	T	0.600818	0.0339954	1099
SRBD1	rs3184504	111884608	12	1.25e-16	0.0119169	28418	-0.0986472	eqtl-a-ENSG00000068784	C	T	0.542056	0.00240549	68.5192
KIF2A	rs1354034	56849749	3	7.41e-44	0.0121675	31684	0.168992	eqtl-a-ENSG00000068796	C	T	0.618137	0.00605137	192.887
KIF2A	rs247264	61694379	5	9.82e-58	0.0118174	31679	-0.189272	eqtl-a-ENSG00000068796	C	T	0.470456	0.00803258	256.508
KIF2A	rs10876550	54712308	12	2.95e-10	0.0120844	31684	0.0761489	eqtl-a-ENSG00000068796	A	G	0.590064	0.00125168	39.7054
KIF2A	rs16971217	33944055	17	7.41e-10	0.0155632	31185	0.095824	eqtl-a-ENSG00000068796	G	C	0.177288	0.00121416	37.9073
PSME4	rs77215245	54119870	2	3.17e-13	0.0251853	31236	0.18353	eqtl-a-ENSG00000068878	C	T	0.0591338	0.00169718	53.0997
PSME4	rs2293360	54196772	2	1.18e-157	0.0201807	31569	-0.539868	eqtl-a-ENSG00000068878	G	T	0.0910772	0.022167	715.608
PSME4	rs1354034	56849749	3	2.85e-08	0.012237	31684	-0.0679227	eqtl-a-ENSG00000068878	C	T	0.618137	0.000971444	30.8072
PPP2R5B	rs7606173	60725451	2	1.14e-33	0.0121226	31355	-0.146603	eqtl-a-ENSG00000068971	C	G	0.393094	0.00464265	146.24
PPP2R5B	rs1354034	56849749	3	1.99e-09	0.0122348	31470	-0.0733951	eqtl-a-ENSG00000068971	C	T	0.618137	0.00114221	35.9843
PPP2R5B	rs4895441	135426573	6	9.86e-15	0.0133169	31086	-0.103085	eqtl-a-ENSG00000068971	G	A	0.273956	0.0019239	59.9179
PPP2R5B	rs6592965	50427982	7	1e-200	0.0115435	31470	-0.373814	eqtl-a-ENSG00000068971	A	G	0.449532	0.032248	1048.6
PPP2R5B	rs58717149	64781891	11	4.14e-12	0.0297346	28166	-0.206129	eqtl-a-ENSG00000068971	G	T	0.0416649	0.00170329	48.0533
PPP2R5B	rs3782123	205198	11	2e-08	0.0131201	31470	-0.0736312	eqtl-a-ENSG00000068971	A	C	0.711357	0.000999812	31.4936
PPP2R5B	rs79755767	54698408	12	1.61e-13	0.0200039	30530	-0.147575	eqtl-a-ENSG00000068971	A	G	0.0977363	0.00177949	54.4212
PPP2R5B	rs35033748	27179590	17	4.25e-10	0.0144503	27110	0.0902366	eqtl-a-ENSG00000068971	C	T	0.215702	0.00143634	38.9924
PPP2R5B	rs8073060	33875262	17	1.88e-10	0.0129	30971	0.0821887	eqtl-a-ENSG00000068971	A	T	0.305723	0.00130894	40.5898
PPP2R5B	rs2905424	19473445	19	3.9e-14	0.0128069	31469	0.0968715	eqtl-a-ENSG00000068971	C	T	0.686812	0.00181481	57.2106
PPP2R5B	rs6014993	55991637	20	3.43e-13	0.0118835	26118	0.0864703	eqtl-a-ENSG00000068971	G	A	0.490224	0.00202314	52.9434
MAST4	rs10471698	66500000	5	1.87e-188	0.0129598	14263	-0.37946	eqtl-a-ENSG00000069020	G	A	0.273798	0.0566989	857.185
MAST4	rs9885568	66864214	5	2.03e-08	0.0119067	14262	0.0667896	eqtl-a-ENSG00000069020	A	G	0.47371	0.00220139	31.4611
MAST4	rs152630	66354787	5	8.71e-11	0.0161384	14263	-0.104701	eqtl-a-ENSG00000069020	G	A	0.161777	0.00294232	42.0843
SDK2	rs117431114	71778587	17	1.14e-15	0.0314221	29704	-0.25172	eqtl-a-ENSG00000069188	A	G	0.0370904	0.00215582	64.1706
SDK2	rs11657442	71542216	17	1e-200	0.0169825	31559	-0.524934	eqtl-a-ENSG00000069188	C	A	0.132627	0.0293853	955.385
SDK2	rs2661611	71708855	17	4.61e-78	0.0132455	31684	0.247742	eqtl-a-ENSG00000069188	G	T	0.269834	0.0109208	349.812
SDK2	rs9893480	71780602	17	2.76e-08	0.0140214	31183	0.0779055	eqtl-a-ENSG00000069188	C	G	0.235024	0.000989022	30.8692
NUCKS1	rs115521489	205719513	1	7.39e-20	0.029266	29981	0.266962	eqtl-a-ENSG00000069275	G	A	0.0429615	0.00276772	83.2038
NUCKS1	rs1418653	205646278	1	1e-200	0.0115251	31567	-0.354361	eqtl-a-ENSG00000069275	A	C	0.492677	0.0290773	945.311
NUCKS1	rs823122	205725028	1	9.5e-25	0.025214	26609	-0.258978	eqtl-a-ENSG00000069275	T	C	0.941242	0.00394907	105.49
BCL3	rs7210990	16170764	17	1.66e-09	0.0118959	31355	0.0717123	eqtl-a-ENSG00000069399	A	C	0.481977	0.00115766	36.3383
BCL3	rs3859192	38128648	17	1.23e-16	0.0119219	31470	0.0987122	eqtl-a-ENSG00000069399	T	C	0.455547	0.00217375	68.5525
BCL3	rs1531517	45242173	19	8.79e-09	0.024612	31351	0.141585	eqtl-a-ENSG00000069399	A	G	0.0622122	0.00105446	33.0912
RORA	rs7616215	46205686	3	4.6e-08	0.0122269	31256	0.0668323	eqtl-a-ENSG00000069667	T	C	0.616408	0.000954974	29.8753
RORA	rs62003261	60761489	15	1.75e-33	0.0158883	31254	-0.191588	eqtl-a-ENSG00000069667	C	T	0.166673	0.00463085	145.397
RORA	rs341398	61128890	15	1.41e-08	0.0121873	31256	0.0691337	eqtl-a-ENSG00000069667	A	G	0.390225	0.00102845	32.1764
DRD4	rs1439287	111871897	2	2.58e-09	0.0119022	31470	0.0708979	eqtl-a-ENSG00000069696	A	G	0.476061	0.00112623	35.4801
DRD4	rs7570971	135837906	2	2.33e-08	0.0119736	24977	-0.066882	eqtl-a-ENSG00000069696	A	C	0.441154	0.00124763	31.1985
DRD4	rs72844713	606770	11	4.02e-58	0.0243563	23973	-0.391447	eqtl-a-ENSG00000069696	T	C	0.0625523	0.0106597	258.278
TGFBR3	rs4658259	92151760	1	1.04e-15	0.0155528	31674	0.12476	eqtl-a-ENSG00000069702	C	A	0.177168	0.00202745	64.3437
TGFBR3	rs36048657	92022364	1	9.93e-33	0.0134524	31556	-0.16028	eqtl-a-ENSG00000069702	C	T	0.737076	0.00447845	141.949
TGFBR3	rs1354034	56849749	3	2.28e-11	0.012231	31684	-0.0817911	eqtl-a-ENSG00000069702	C	T	0.618137	0.0014094	44.7158
TGFBR3	rs8067378	38051348	17	2.61e-10	0.0118868	31300	-0.0751332	eqtl-a-ENSG00000069702	G	A	0.497388	0.00127478	39.949
NEDD4	rs12101804	56276168	15	1e-200	0.0258488	29788	0.964238	eqtl-a-ENSG00000069869	A	T	0.0508437	0.0446291	1391.42
NEDD4	rs117280067	56274991	15	2.65e-48	0.0318057	28960	0.464494	eqtl-a-ENSG00000069869	G	A	0.0357756	0.0073108	213.265
NEDD4	rs149350059	55591685	15	2.53e-08	0.0357727	29100	-0.1993	eqtl-a-ENSG00000069869	A	G	0.0284287	0.0010655	31.0371
NEDD4	rs17238531	56283412	15	3.03e-15	0.0487644	11218	-0.384727	eqtl-a-ENSG00000069869	T	C	0.0150578	0.00551799	62.2332
NEDD4	rs72732238	56090807	15	5.37e-12	0.0253864	30039	-0.175044	eqtl-a-ENSG00000069869	C	T	0.0581638	0.00158023	47.5405
NEDD4	rs62046379	56299233	15	5.33e-61	0.0235382	31684	0.387853	eqtl-a-ENSG00000069869	A	G	0.0672517	0.00849654	271.494
PIGB	rs6701752	236102886	1	1.38e-10	0.0201173	31569	-0.129117	eqtl-a-ENSG00000069943	A	G	0.903393	0.00130317	41.1908
PIGB	rs2158799	28277107	7	5.14e-09	0.0122846	31569	0.0717728	eqtl-a-ENSG00000069943	G	C	0.625845	0.00108011	34.1327
PIGB	rs56388170	28724374	7	1.27e-18	0.0130914	31355	0.115317	eqtl-a-ENSG00000069943	T	G	0.289189	0.00246851	77.5866
PIGB	rs55793580	127009395	9	3.26e-19	0.0158057	31569	-0.141611	eqtl-a-ENSG00000069943	T	C	0.169838	0.00253631	80.2674
PIGB	rs11065979	112059557	12	4.12e-10	0.0120469	28418	-0.0752857	eqtl-a-ENSG00000069943	T	C	0.418831	0.00137241	39.052
PIGB	rs11057065	8208244	12	3.81e-15	0.0126221	31684	0.099222	eqtl-a-ENSG00000069943	T	C	0.669185	0.00194655	61.791
PIGB	rs35979828	54685880	12	1.57e-20	0.0255711	29836	-0.237502	eqtl-a-ENSG00000069943	T	C	0.0571059	0.00288298	86.2594
PIGB	rs144664389	55616230	15	1.78e-105	0.0131468	23479	0.286763	eqtl-a-ENSG00000069943	C	T	0.272549	0.0198616	475.739
GNB5	rs1354034	56849749	3	2.01e-65	0.0121257	31684	0.20713	eqtl-a-ENSG00000069966	C	T	0.618137	0.00912538	291.773
GNB5	rs505404	243268	11	9.94e-09	0.0143038	31569	0.081988	eqtl-a-ENSG00000069966	G	T	0.222031	0.00103965	32.8526
GNB5	rs12907952	52581150	15	5.69e-52	0.0131494	22235	-0.19946	eqtl-a-ENSG00000069966	A	C	0.720036	0.0102422	230.07
GNB5	rs79774918	52408438	15	1e-200	0.0322679	27740	0.980092	eqtl-a-ENSG00000069966	C	T	0.0330245	0.0321868	922.489
HDHD5	rs9880192	128297569	3	6.51e-09	0.012172	31569	-0.0706315	eqtl-a-ENSG00000069998	C	G	0.392874	0.00106549	33.6702
HDHD5	rs71326301	17630393	22	3.79e-86	0.0272242	30662	0.535538	eqtl-a-ENSG00000069998	T	C	0.0489116	0.012463	386.939
HDHD5	rs11089393	17503161	22	3.22e-15	0.0146499	30077	0.115472	eqtl-a-ENSG00000069998	C	T	0.207303	0.00206136	62.1234
HDHD5	rs2159068	17653955	22	3.96e-129	0.0147616	31678	0.356879	eqtl-a-ENSG00000069998	G	C	0.806432	0.0181166	584.45
LRP6	rs35737962	12481460	12	1.63e-09	0.0180762	31480	-0.109007	eqtl-a-ENSG00000070018	A	G	0.123348	0.00115387	36.3636
LRP6	rs139311047	12263221	12	4.03e-19	0.0232818	27053	0.208055	eqtl-a-ENSG00000070018	A	C	0.0698653	0.00294325	79.853
LRP6	rs10845503	12428341	12	3.91e-94	0.0129188	31565	0.265906	eqtl-a-ENSG00000070018	A	G	0.290393	0.0132439	423.628
GUCY2C	rs147200159	14610674	12	2.67e-11	0.041206	25780	0.274589	eqtl-a-ENSG00000070019	A	G	0.0212486	0.00171955	44.4029
GUCY2C	rs11056020	14700233	12	1.35e-146	0.0120003	31354	0.309413	eqtl-a-ENSG00000070019	G	C	0.377194	0.0207629	664.76
GUCY2C	rs150620413	14970093	12	2.15e-10	0.048081	7459	-0.305329	eqtl-a-ENSG00000070019	C	T	0.0155201	0.00537733	40.3156
PFN2	rs9865402	149761244	3	6.28e-18	0.0319377	31138	-0.275533	eqtl-a-ENSG00000070087	C	T	0.0358298	0.00238458	74.4238
PFN2	rs7633238	149459341	3	1e-200	0.0123433	30757	-0.403643	eqtl-a-ENSG00000070087	G	A	0.684044	0.0336004	1069.31
PFN2	rs80324146	149762874	3	3.94e-43	0.0354868	28870	0.488608	eqtl-a-ENSG00000070087	A	G	0.0285726	0.00652376	189.565
PFN2	rs62268859	149789377	3	8.7e-53	0.0172853	31026	-0.264319	eqtl-a-ENSG00000070087	G	A	0.134798	0.00748025	233.816
PFN2	rs114484534	149715493	3	1.07e-10	0.0485587	23500	-0.3135	eqtl-a-ENSG00000070087	A	G	0.01521	0.00177053	41.6777
SLC44A1	rs1354034	56849749	3	1.2e-18	0.0122168	31684	0.107686	eqtl-a-ENSG00000070214	C	T	0.618137	0.00244625	77.692
SLC44A1	rs62568200	107676577	9	6.06e-10	0.0217616	26617	-0.134676	eqtl-a-ENSG00000070214	C	A	0.0811902	0.00143686	38.2971
SLC44A1	rs72736926	107758309	9	4.62e-22	0.0188734	31567	0.182253	eqtl-a-ENSG00000070214	G	A	0.111147	0.00294533	93.2441
CLTCL1	rs9268923	32432835	6	1.01e-10	0.0132872	29827	-0.0859032	eqtl-a-ENSG00000070371	T	C	0.276503	0.00139938	41.7948
CLTCL1	rs111735701	19556893	22	1.67e-08	0.0204576	31680	-0.115438	eqtl-a-ENSG00000070371	A	G	0.0931216	0.00100408	31.8391
CLTCL1	rs712951	19203078	22	1.88e-52	0.0163728	31684	-0.249543	eqtl-a-ENSG00000070371	A	G	0.153595	0.00727834	232.283
CLTCL1	rs1206470	19153717	22	1e-200	0.0116065	29498	-0.394807	eqtl-a-ENSG00000070371	T	A	0.583446	0.0377454	1157.01
DGCR2	rs149110519	144385777	6	5.28e-21	0.0265746	25735	-0.249889	eqtl-a-ENSG00000070413	T	C	0.0526158	0.00342411	88.4152
DGCR2	rs56388170	28724374	7	3.2e-08	0.0131131	31355	-0.0725169	eqtl-a-ENSG00000070413	T	G	0.289189	0.000974401	30.5802
DGCR2	rs2240112	19123075	22	1.14e-106	0.0124224	31684	0.272517	eqtl-a-ENSG00000070413	C	T	0.332613	0.014962	481.226
JMJD6	rs1663457	74905272	17	9.85e-11	0.0201443	29863	0.130317	eqtl-a-ENSG00000070495	A	G	0.0963123	0.00139945	41.8474
JMJD6	rs12951792	74609930	17	1e-200	0.0118972	29862	-0.361094	eqtl-a-ENSG00000070495	A	G	0.377245	0.0299252	921.132
JMJD6	rs57642494	74853960	17	4.43e-09	0.0308485	27159	-0.180997	eqtl-a-ENSG00000070495	C	T	0.0386252	0.00126593	34.4225
POLB	rs13164856	131813204	5	1.73e-08	0.0131962	31240	0.0743938	eqtl-a-ENSG00000070501	C	T	0.283115	0.0010163	31.7796
POLB	rs28383314	32587213	6	1.17e-09	0.0122234	27594	0.0743711	eqtl-a-ENSG00000070501	C	T	0.616346	0.00133976	37.0163
POLB	rs149007767	50370254	7	5.52e-34	0.016595	30077	0.201684	eqtl-a-ENSG00000070501	T	C	0.149708	0.00488682	147.693
POLB	rs56388170	28724374	7	7.38e-11	0.0131077	31355	0.0853701	eqtl-a-ENSG00000070501	T	G	0.289189	0.00135103	42.4161
POLB	rs2272733	42157902	8	3.74e-99	0.0174343	31300	0.368481	eqtl-a-ENSG00000070501	C	T	0.870181	0.0140709	446.677
POLB	rs7310615	111865049	12	3.12e-14	0.0119128	28418	-0.0904537	eqtl-a-ENSG00000070501	G	C	0.537476	0.00202466	57.6493
ST6GALNAC1	rs12951792	74609930	17	1e-200	0.0115885	29862	0.482417	eqtl-a-ENSG00000070526	A	G	0.377245	0.0548495	1732.85
ST6GALNAC1	rs2898621	74670533	17	3.58e-34	0.0236826	31351	-0.288661	eqtl-a-ENSG00000070526	C	T	0.933012	0.00471642	148.556
ST6GALNAC1	rs9897325	74956874	17	2.71e-09	0.0120388	26518	-0.0716054	eqtl-a-ENSG00000070526	G	T	0.421273	0.00133231	35.3747
WIPI1	rs149110519	144385777	6	6.77e-15	0.0266006	20660	0.207187	eqtl-a-ENSG00000070540	T	C	0.0526158	0.00292778	60.6597
WIPI1	rs9913897	66373803	17	7.95e-45	0.0119549	26609	0.167941	eqtl-a-ENSG00000070540	G	A	0.42542	0.0073618	197.328
WIPI1	rs142077014	66081073	17	2.06e-12	0.0293356	21981	0.20625	eqtl-a-ENSG00000070540	C	T	0.0428552	0.00224375	49.4263
WIPI1	rs145756130	66279787	17	2.65e-16	0.0427899	22504	-0.350377	eqtl-a-ENSG00000070540	T	C	0.019641	0.00297055	67.0425
WIPI1	rs12453629	66427519	17	1e-200	0.0120148	25942	0.511385	eqtl-a-ENSG00000070540	T	C	0.319655	0.0652745	1811.46
GBA2	rs147272897	35289935	9	4.11e-09	0.0467309	26987	-0.274754	eqtl-a-ENSG00000070610	T	C	0.0164522	0.00127929	34.5659
GBA2	rs7874594	36149031	9	6.42e-14	0.0132244	31684	0.0991724	eqtl-a-ENSG00000070610	G	T	0.280337	0.00177182	56.2344
GBA2	rs78395341	35933176	9	3.79e-44	0.0260447	29524	0.362983	eqtl-a-ENSG00000070610	C	T	0.0544808	0.00653598	194.225
GBA2	rs148816410	35904658	9	2.09e-11	0.0361328	20136	-0.242083	eqtl-a-ENSG00000070610	A	G	0.0278202	0.00222426	44.883
GBA2	rs3750433	35680564	9	1e-200	0.0132135	31684	0.445322	eqtl-a-ENSG00000070610	A	G	0.250554	0.034608	1135.76
NDST1	rs150949995	149898499	5	1.44e-85	0.0498334	10329	-0.976915	eqtl-a-ENSG00000070614	T	C	0.0140845	0.0358715	384.227
NDST1	rs112222266	149846995	5	1e-200	0.0284758	30364	-0.904014	eqtl-a-ENSG00000070614	T	G	0.0425877	0.0321261	1007.79
NDST1	rs111752138	149857588	5	4.09e-16	0.0246373	24471	0.200449	eqtl-a-ENSG00000070614	G	T	0.06192	0.00269772	66.189
NDST1	rs80147358	149878228	5	1.48e-174	0.0381198	26713	-1.07373	eqtl-a-ENSG00000070614	A	T	0.023639	0.028844	793.335
NDST1	rs149007767	50370254	7	7.25e-16	0.0166433	30077	-0.134246	eqtl-a-ENSG00000070614	T	C	0.149708	0.00215849	65.0571
NDST1	rs7210990	16170764	17	8.96e-10	0.0118954	31569	0.0728845	eqtl-a-ENSG00000070614	A	C	0.481977	0.00118778	37.5392
NDST1	rs4794822	38156712	17	1.17e-12	0.012239	31185	-0.0869996	eqtl-a-ENSG00000070614	T	C	0.380161	0.00161768	50.526
ASNS	rs4729402	97707731	7	8.56e-49	0.0121764	31684	-0.17876	eqtl-a-ENSG00000070669	T	C	0.378857	0.00675645	215.514
ASNS	rs72615149	97300237	7	1.85e-76	0.015406	31684	0.285101	eqtl-a-ENSG00000070669	A	G	0.177064	0.0106932	342.445
ASNS	rs2072099	97362335	7	1e-200	0.015002	31569	-0.493299	eqtl-a-ENSG00000070669	T	G	0.177814	0.0331158	1081.17
ASNS	rs61198277	97571568	7	1e-200	0.0232952	27310	-0.788779	eqtl-a-ENSG00000070669	G	A	0.0645379	0.0402899	1146.43
AP3M2	rs3129720	32663631	6	2.46e-08	0.0138362	31137	-0.0771563	eqtl-a-ENSG00000070718	C	T	0.755679	0.000997697	31.0943
AP3M2	rs10806425	90926612	6	4.07e-10	0.0122608	31300	-0.0766424	eqtl-a-ENSG00000070718	A	C	0.377483	0.00124685	39.0726
AP3M2	rs4722762	28178262	7	4.72e-08	0.0139494	31684	-0.0761863	eqtl-a-ENSG00000070718	T	G	0.23858	0.000940576	29.8274
AP3M2	rs2111807	41685166	8	9.01e-09	0.0130237	31684	0.0748639	eqtl-a-ENSG00000070718	T	G	0.704066	0.0010418	33.0407
AP3M2	rs7823824	41998778	8	1e-200	0.0115072	31556	-0.417673	eqtl-a-ENSG00000070718	A	T	0.427042	0.0400764	1317.36
ST6GALNAC2	rs12052715	160677375	2	3.85e-12	0.0130961	31569	0.0909156	eqtl-a-ENSG00000070731	G	C	0.710147	0.0015243	48.1909
ST6GALNAC2	rs149007767	50370254	7	2.35e-17	0.0166393	30077	0.141022	eqtl-a-ENSG00000070731	T	C	0.149708	0.0023825	71.8249
ST6GALNAC2	rs7846314	61650831	8	1.99e-13	0.015518	31569	0.114045	eqtl-a-ENSG00000070731	T	A	0.178349	0.00170796	54.0074
ST6GALNAC2	rs3785442	74562570	17	1e-200	0.0128183	31355	-0.44651	eqtl-a-ENSG00000070731	T	C	0.273116	0.0372568	1213.32
ST6GALNAC2	rs9900975	74206412	17	3.76e-16	0.0121074	29992	0.0986255	eqtl-a-ENSG00000070731	C	T	0.597363	0.00220755	66.351
ST6GALNAC2	rs7217431	74593616	17	1e-200	0.0256898	28588	-1.21752	eqtl-a-ENSG00000070731	G	A	0.0486752	0.0728449	2245.95
TESK2	rs3219489	45797505	1	1e-200	0.0137923	31566	0.431367	eqtl-a-ENSG00000070759	G	C	0.224586	0.0300571	978.122
TESK2	rs35645395	45987126	1	5.4e-09	0.0432696	13233	-0.252448	eqtl-a-ENSG00000070759	A	G	0.0192449	0.00256569	34.034
TESK2	rs1112471	46620886	1	7.28e-13	0.0120947	31555	0.086765	eqtl-a-ENSG00000070759	A	C	0.593391	0.00162826	51.4602
TESK2	rs149007767	50370254	7	1.14e-11	0.0166545	30077	0.113042	eqtl-a-ENSG00000070759	T	C	0.149708	0.00152939	46.0668
CDC42	rs78665342	22735745	1	7.12e-11	0.0453833	20976	0.295822	eqtl-a-ENSG00000070831	A	G	0.0174517	0.00202147	42.4842
CDC42	rs71638813	22311970	1	1e-200	0.0118144	31456	-0.357888	eqtl-a-ENSG00000070831	T	C	0.608203	0.0283452	917.579
CDC42	rs2501294	22346870	1	1.39e-91	0.0121453	18585	-0.246502	eqtl-a-ENSG00000070831	C	G	0.37091	0.0216841	411.887
CDC42	rs2744721	22487036	1	2.61e-95	0.0119667	31684	0.24787	eqtl-a-ENSG00000070831	C	T	0.599647	0.0133603	429.014
OSBPL3	rs6962912	25070204	7	1e-200	0.0117875	31139	-0.393713	eqtl-a-ENSG00000070882	C	A	0.38283	0.0345879	1115.55
OSBPL3	rs76856634	25077628	7	2.23e-16	0.0258679	27343	-0.212342	eqtl-a-ENSG00000070882	C	T	0.0558002	0.0024583	67.3779
OSBPL3	rs62451621	25193360	7	5.15e-14	0.0384625	28320	0.289545	eqtl-a-ENSG00000070882	C	T	0.0244469	0.00199708	56.6665
OSBPL3	rs34155688	24812250	7	4e-15	0.0137331	31470	-0.10787	eqtl-a-ENSG00000070882	T	G	0.249013	0.00195667	61.6931
SLC12A3	rs7570971	135837906	2	1.2e-09	0.0119711	8269	-0.0727917	eqtl-a-ENSG00000070915	A	C	0.441154	0.00445149	36.965
SLC12A3	rs56228609	56987765	16	6.11e-17	0.0128882	13925	-0.107784	eqtl-a-ENSG00000070915	T	C	0.305591	0.0049975	69.9297
SLC12A3	rs1865830	56874197	16	2.93e-10	0.0121236	14262	-0.0764091	eqtl-a-ENSG00000070915	A	G	0.401653	0.0027774	39.7161
SNX13	rs10187424	85794297	2	3.16e-08	0.0120426	31684	-0.0666196	eqtl-a-ENSG00000071189	C	T	0.420816	0.000964949	30.601
SNX13	rs2691614	17885468	7	1.8e-25	0.0178057	31684	0.185726	eqtl-a-ENSG00000071189	C	T	0.127006	0.00342215	108.793
SNX13	rs117912312	17906180	7	2.29e-10	0.045019	27844	-0.285429	eqtl-a-ENSG00000071189	G	A	0.0177434	0.00144161	40.1951
ARHGAP10	rs13109093	148983139	4	2.88e-71	0.0121379	31684	0.216666	eqtl-a-ENSG00000071205	C	A	0.378049	0.00995655	318.616
ARHGAP10	rs6855339	148514808	4	5.74e-09	0.0130477	31569	0.0759939	eqtl-a-ENSG00000071205	G	T	0.294029	0.0010734	33.9205
ARHGAP10	rs11671005	58963530	19	1.79e-30	0.0137615	30415	0.157899	eqtl-a-ENSG00000071205	A	G	0.24568	0.00430986	131.643
RPS6KA2	rs17087335	57838583	4	3.26e-10	0.0147706	31684	0.0928468	eqtl-a-ENSG00000071242	T	G	0.203202	0.00124554	39.5103
RPS6KA2	rs4709108	166667524	6	2e-15	0.0127291	31478	0.101088	eqtl-a-ENSG00000071242	T	G	0.320134	0.00199953	63.0632
RPS6KA2	rs4709112	166751839	6	9.87e-57	0.0134477	31684	0.213441	eqtl-a-ENSG00000071242	G	A	0.7399	0.00788824	251.902
RPS6KA2	rs73039162	167506274	6	4.15e-59	0.0241606	31355	0.391694	eqtl-a-ENSG00000071242	G	A	0.0636225	0.00831278	262.815
RPS6KA2	rs2769343	167359558	6	1e-200	0.0124563	31355	0.387969	eqtl-a-ENSG00000071242	T	C	0.309266	0.0300107	970.037
RPS6KA2	rs9366033	167021501	6	3.11e-11	0.0201378	27822	0.133741	eqtl-a-ENSG00000071242	C	A	0.0963644	0.00158281	44.1036
VASH1	rs8006563	77294241	14	4.67e-11	0.0131942	31569	0.0868339	eqtl-a-ENSG00000071246	C	T	0.282875	0.00137011	43.3097
VASH1	rs7160216	76955863	14	1.73e-16	0.0173998	29951	0.143367	eqtl-a-ENSG00000071246	C	T	0.134547	0.0022616	67.8861
VASH1	rs4293299	76965962	14	1.33e-28	0.0142377	28797	0.157967	eqtl-a-ENSG00000071246	G	T	0.222937	0.00425651	123.09
VASH1	rs12435580	77443155	14	2.63e-10	0.0118874	31684	0.0751176	eqtl-a-ENSG00000071246	C	A	0.49457	0.0012587	39.9284
VASH1	rs138298426	77318102	14	7.51e-47	0.0256105	28998	-0.368131	eqtl-a-ENSG00000071246	A	G	0.0564101	0.00707485	206.604
VASH1	rs4903434	77058533	14	1e-200	0.0122131	30280	-0.620509	eqtl-a-ENSG00000071246	A	G	0.721881	0.0785523	2581.16
VASH1	rs11629010	77156706	14	1e-200	0.0142196	31681	1.31737	eqtl-a-ENSG00000071246	A	G	0.124427	0.213169	8582.49
TRIB2	rs7594033	12646409	2	1.42e-45	0.0163297	26609	0.231382	eqtl-a-ENSG00000071575	A	G	0.155004	0.00748875	200.757
TRIB2	rs939221	12745420	2	1.56e-49	0.0118764	26609	0.175719	eqtl-a-ENSG00000071575	G	A	0.448119	0.00815983	218.895
TRIB2	rs77773048	12858078	2	8.22e-196	0.0144381	26080	0.431009	eqtl-a-ENSG00000071575	A	G	0.199732	0.033041	891.085
TRIB2	rs55908509	16442019	19	6.25e-09	0.0126581	22704	-0.0735386	eqtl-a-ENSG00000071575	A	G	0.3284	0.00148438	33.7486
TRIB2	rs259981	57748369	20	1.36e-19	0.012296	24140	-0.111342	eqtl-a-ENSG00000071575	A	T	0.369389	0.00338517	81.9888
CPSF1	rs150600530	145917008	8	2.28e-11	0.0440006	9549	-0.294228	eqtl-a-ENSG00000071894	T	C	0.0185842	0.00466084	44.7054
CPSF1	rs1010427	145660833	8	2.87e-86	0.011768	13925	0.231659	eqtl-a-ENSG00000071894	A	G	0.53234	0.0270755	387.463
CPSF1	rs117136674	145836523	8	7.47e-13	0.0412361	10845	-0.295687	eqtl-a-ENSG00000071894	C	T	0.0212063	0.00471873	51.4078
CPSF1	rs35535975	145571993	8	1e-200	0.0112864	13925	-0.449418	eqtl-a-ENSG00000071894	A	G	0.499977	0.102226	1585.36
CPSF1	rs10098685	145030443	8	5.07e-14	0.0315147	10840	-0.237306	eqtl-a-ENSG00000071894	A	G	0.0368844	0.00520351	56.6906
CYBRD1	rs12612105	172567568	2	2.69e-12	0.0224703	31026	-0.157139	eqtl-a-ENSG00000071967	T	C	0.0756354	0.00157377	48.9015
CYBRD1	rs12478601	43721508	2	1.14e-19	0.0120033	31086	0.108921	eqtl-a-ENSG00000071967	T	C	0.574604	0.00264185	82.3368
CYBRD1	rs11684292	172117094	2	1e-200	0.0227109	31470	0.746049	eqtl-a-ENSG00000071967	T	G	0.0684919	0.0331533	1079.04
CYBRD1	rs79908875	171928034	2	4.57e-33	0.016254	31020	-0.194708	eqtl-a-ENSG00000071967	C	T	0.157556	0.00460469	143.489
CYBRD1	rs72878665	171841182	2	1.18e-11	0.0317595	30271	-0.215403	eqtl-a-ENSG00000071967	C	A	0.0363243	0.0015173	45.9968
CYBRD1	rs56851249	172342452	2	1e-200	0.0113562	31341	0.466912	eqtl-a-ENSG00000071967	T	A	0.431439	0.0511772	1690.35
CYBRD1	rs9480866	108962642	6	2.67e-11	0.0161704	31470	0.107756	eqtl-a-ENSG00000071967	T	C	0.160953	0.00140907	44.4032
CYBRD1	rs77526211	40974023	13	4.26e-10	0.0292308	29063	-0.182523	eqtl-a-ENSG00000071967	A	G	0.0432109	0.00133977	38.9874
CYBRD1	rs2239630	23589349	14	1.7e-09	0.011897	31355	0.0716626	eqtl-a-ENSG00000071967	G	A	0.519173	0.00115585	36.2813
CYBRD1	rs749671	31088347	16	4.18e-10	0.0123349	31470	-0.0770563	eqtl-a-ENSG00000071967	A	G	0.366493	0.00123854	39.0227
PDCD2	rs118070594	170668039	6	2.95e-31	0.0420703	28353	-0.48921	eqtl-a-ENSG00000071994	T	C	0.0202337	0.00474651	135.21
PDCD2	rs9460025	170816718	6	1e-200	0.0114473	31569	0.38805	eqtl-a-ENSG00000071994	T	C	0.494565	0.0351221	1149.06
PDCD2	rs4554352	171016449	6	1.9e-09	0.0128652	1575	-0.0772643	eqtl-a-ENSG00000071994	C	A	0.691111	0.0223878	36.0224
RDH11	rs1354034	56849749	3	7.96e-48	0.0121598	31644	0.176667	eqtl-a-ENSG00000072042	C	T	0.618137	0.00662642	211.072
RDH11	rs505404	243268	11	8.56e-11	0.0142991	31529	0.0928084	eqtl-a-ENSG00000072042	G	T	0.222031	0.00133434	42.124
RDH11	rs11158688	68205235	14	2.63e-22	0.0119696	31523	0.116271	eqtl-a-ENSG00000072042	A	G	0.566313	0.00298441	94.3531
ACTN1	rs1354034	56849749	3	1.29e-44	0.012166	31470	0.170487	eqtl-a-ENSG00000072110	C	T	0.618137	0.00620138	196.363
ACTN1	rs149007767	50370254	7	1.32e-10	0.0166573	29863	0.10702	eqtl-a-ENSG00000072110	T	C	0.149708	0.00138034	41.2754
ACTN1	rs1275193	69466699	14	1.01e-39	0.012052	31355	0.158963	eqtl-a-ENSG00000072110	A	C	0.404639	0.00551778	173.959
ACTN1	rs1475033	69355447	14	1.27e-18	0.0135091	31351	0.118996	eqtl-a-ENSG00000072110	G	C	0.261344	0.00246881	77.5861
ZFYVE26	rs149007767	50370254	7	4.98e-09	0.0166614	30077	-0.0974344	eqtl-a-ENSG00000072121	T	C	0.149708	0.00113573	34.1958
ZFYVE26	rs12879105	68214788	14	2.48e-38	0.0120426	31684	-0.1559	eqtl-a-ENSG00000072121	C	T	0.407212	0.00526163	167.581
ZFYVE26	rs181563	68280848	14	4.14e-14	0.0125179	31684	0.0945901	eqtl-a-ENSG00000072121	C	A	0.342365	0.0017989	57.0954
LIMS2	rs2244880	128386644	2	1e-200	0.0117039	14254	-0.356556	eqtl-a-ENSG00000072163	C	G	0.414234	0.0611311	927.969
LIMS2	rs6723445	129010984	2	4.38e-09	0.0124656	13925	0.0731593	eqtl-a-ENSG00000072163	G	A	0.650308	0.00246743	34.439
LIMS2	rs6743697	128310380	2	1.19e-19	0.0248566	13753	-0.225447	eqtl-a-ENSG00000072163	G	C	0.0606836	0.00594591	82.2512
TFRC	rs9875719	195901976	3	1e-200	0.0143087	25827	-0.453586	eqtl-a-ENSG00000072274	G	T	0.20254	0.0374514	1004.81
TFRC	rs75070205	195604421	3	9.13e-16	0.015695	25942	-0.126155	eqtl-a-ENSG00000072274	C	T	0.173117	0.00248429	64.603
TFRC	rs12493933	195818769	3	1.32e-32	0.0201306	26409	0.239368	eqtl-a-ENSG00000072274	T	A	0.095706	0.00532535	141.379
TFRC	rs78843541	195949022	3	7.39e-13	0.0183097	26150	-0.131314	eqtl-a-ENSG00000072274	C	T	0.119579	0.00196306	51.4312
SREBF1	rs77735858	17866190	17	3.64e-13	0.0452631	15769	-0.328976	eqtl-a-ENSG00000072310	A	G	0.0175332	0.00333875	52.8183
SREBF1	rs75200848	17975300	17	5.68e-34	0.0309022	26376	-0.375487	eqtl-a-ENSG00000072310	C	T	0.0381672	0.00556644	147.631
SREBF1	rs4925109	17661802	17	1e-200	0.011995	31684	0.368065	eqtl-a-ENSG00000072310	G	A	0.638543	0.0288596	941.502
UBE2D1	rs55793580	127009395	9	3.19e-09	0.015831	14263	-0.0937399	eqtl-a-ENSG00000072401	T	C	0.169838	0.0024522	35.0567
UBE2D1	rs4948291	60100089	10	1e-200	0.0120607	14263	-0.443039	eqtl-a-ENSG00000072401	T	C	0.333496	0.086431	1349.21
UBE2D1	rs2128908	60206306	10	2.93e-104	0.0194613	12835	-0.421991	eqtl-a-ENSG00000072401	T	A	0.899357	0.035338	470.105
UBE2D1	rs12571046	60293094	10	4.66e-63	0.0196532	14255	-0.329415	eqtl-a-ENSG00000072401	C	A	0.0999018	0.0193276	280.905
UBE2D1	rs3785549	38149724	17	4.36e-08	0.0119232	10432	-0.0652877	eqtl-a-ENSG00000072401	C	T	0.536781	0.00286591	29.9774
RHOBTB1	rs78909033	241510903	2	1.05e-09	0.0186349	25378	-0.113699	eqtl-a-ENSG00000072422	A	G	0.114954	0.00146476	37.2242
RHOBTB1	rs1354034	56849749	3	3.54e-37	0.0121805	30932	0.155177	eqtl-a-ENSG00000072422	C	T	0.618137	0.00521968	162.292
RHOBTB1	rs10820606	99192919	9	2.25e-18	0.0139601	25409	-0.122067	eqtl-a-ENSG00000072422	C	A	0.236914	0.00300004	76.4514
RHOBTB1	rs7898582	62712497	10	8.63e-129	0.011669	30812	0.281736	eqtl-a-ENSG00000072422	G	T	0.513024	0.0185677	582.894
RHOBTB1	rs12254448	62572123	10	3.94e-15	0.039578	30487	-0.310948	eqtl-a-ENSG00000072422	C	T	0.0230469	0.00202057	61.7219
RHOBTB1	rs10876550	54712308	12	2.49e-25	0.0120553	30932	0.125368	eqtl-a-ENSG00000072422	A	G	0.590064	0.00348412	108.141
RHOBTB1	rs11553699	122216910	12	3.15e-08	0.0190293	29279	0.105287	eqtl-a-ENSG00000072422	G	A	0.10963	0.00104447	30.6108
RHOBTB1	rs7245983	19657632	19	1.14e-11	0.0125911	30732	0.0854673	eqtl-a-ENSG00000072422	C	A	0.334811	0.00149703	46.0728
RHOBTB1	rs4814779	1923271	20	1.19e-12	0.0131378	30932	-0.093361	eqtl-a-ENSG00000072422	A	C	0.286694	0.00162993	50.4961
RHOBTB1	rs6119267	31163914	20	1.58e-08	0.0124789	30433	0.0705344	eqtl-a-ENSG00000072422	G	C	0.348221	0.00104869	31.9463
MARK2	rs1354034	56849749	3	2.89e-08	0.012237	31470	-0.0678909	eqtl-a-ENSG00000072518	C	T	0.618137	0.000977129	30.7784
MARK2	rs72916323	63697383	11	2.07e-17	0.0218347	25692	-0.185375	eqtl-a-ENSG00000072518	A	G	0.080385	0.00279765	72.0732
MARK2	rs117532104	63552051	11	3.59e-08	0.0311758	28408	-0.171779	eqtl-a-ENSG00000072518	C	T	0.0377967	0.00106758	30.3581
FCGR2B	rs61801187	161703992	1	3.75e-163	0.0287944	26393	0.783789	eqtl-a-ENSG00000072694	G	A	0.0423902	0.0273067	740.883
FCGR2B	rs76883141	160740094	1	1.57e-13	0.0474561	22354	0.350297	eqtl-a-ENSG00000072694	C	T	0.0159221	0.00243151	54.4816
FCGR2B	rs114014204	160880144	1	4.61e-10	0.0456488	15594	0.284488	eqtl-a-ENSG00000072694	T	C	0.0172502	0.00248446	38.8341
FCGR2B	rs41270001	161040994	1	7.36e-10	0.0500977	18102	0.308517	eqtl-a-ENSG00000072694	G	A	0.0142802	0.00209068	37.9206
FCGR2B	rs4657125	161909963	1	5.34e-75	0.0133033	26394	-0.24377	eqtl-a-ENSG00000072694	T	C	0.733439	0.0125616	335.744
FCGR2B	rs141350127	161653115	1	1.86e-09	0.0561574	9045	-0.337472	eqtl-a-ENSG00000072694	T	C	0.0113322	0.0039767	36.1048
FCGR2B	rs9427039	161390516	1	1e-200	0.0159233	25728	0.52332	eqtl-a-ENSG00000072694	A	G	0.15327	0.0402905	1080.03
FCGR2B	rs149007767	50370254	7	1.05e-08	0.0166623	24903	0.0953533	eqtl-a-ENSG00000072694	T	C	0.149708	0.00131335	32.7466
TRNT1	rs1669311	3225684	3	1.41e-23	0.0427192	21453	0.427509	eqtl-a-ENSG00000072756	A	G	0.980339	0.00464658	100.139
TRNT1	rs3762759	3171022	3	1e-200	0.0139402	31561	0.652792	eqtl-a-ENSG00000072756	T	C	0.196311	0.0649663	2192.72
TRNT1	rs1669338	3199635	3	6e-76	0.0157211	30475	0.289932	eqtl-a-ENSG00000072756	C	A	0.831732	0.0110373	340.093
ACADVL	rs13331	7093466	17	1e-200	0.0120835	28503	-0.403104	eqtl-a-ENSG00000072778	G	A	0.658507	0.0375772	1112.8
ACADVL	rs142046629	7267981	17	2.29e-09	0.028273	23025	-0.168954	eqtl-a-ENSG00000072778	T	C	0.046351	0.00154853	35.7072
ACADVL	rs78173576	7217099	17	1.11e-08	0.0354605	25114	-0.202586	eqtl-a-ENSG00000072778	G	T	0.0289436	0.00129792	32.6358
ACADVL	rs4253772	46627603	22	7.52e-21	0.0197812	31185	0.185276	eqtl-a-ENSG00000072778	T	C	0.0999617	0.00280522	87.7213
STK10	rs1354034	56849749	3	8.33e-12	0.0122301	31684	-0.0835661	eqtl-a-ENSG00000072786	C	T	0.618137	0.00147137	46.6845
STK10	rs3103583	171536970	5	1.34e-98	0.0179517	31684	-0.378339	eqtl-a-ENSG00000072786	T	C	0.121275	0.013825	444.144
STK10	rs6870231	171589913	5	1.14e-46	0.0118177	31684	-0.169523	eqtl-a-ENSG00000072786	T	C	0.498177	0.00645268	205.761
STK10	rs3812020	171491697	5	3.85e-15	0.0275154	31349	-0.216255	eqtl-a-ENSG00000072786	A	G	0.0489838	0.00196654	61.7665
ACAP1	rs17805277	7201753	17	1e-200	0.0187287	14263	-0.596535	eqtl-a-ENSG00000072818	T	G	0.105307	0.0664055	1014.37
ACAP1	rs188750247	7519010	17	3.93e-15	0.0499243	8715	-0.392245	eqtl-a-ENSG00000072818	T	G	0.0143565	0.00703328	61.7151
ACAP1	rs147340918	7176614	17	1.52e-09	0.0431706	10454	0.26085	eqtl-a-ENSG00000072818	G	A	0.0193317	0.00348024	36.5025
ACAP1	rs77119333	7203259	17	3.87e-18	0.0420733	10075	-0.365306	eqtl-a-ENSG00000072818	G	A	0.0203178	0.00742707	75.3727
ACAP1	rs150181061	7204212	17	7.74e-14	0.0268296	14167	0.200543	eqtl-a-ENSG00000072818	T	G	0.0516884	0.00392825	55.8631
SIDT1	rs10934228	113099461	3	1e-200	0.0114777	26493	-0.375565	eqtl-a-ENSG00000072858	G	C	0.492017	0.0388439	1070.6
SIDT1	rs9880039	112912421	3	1.85e-08	0.022529	26485	-0.126737	eqtl-a-ENSG00000072858	A	T	0.924693	0.00119345	31.6439
SIDT1	rs9823423	113419741	3	1.42e-19	0.0124261	26486	-0.11246	eqtl-a-ENSG00000072858	G	A	0.351978	0.00308297	81.9018
NDE1	rs149110519	144385777	6	4.25e-18	0.026587	20660	-0.23056	eqtl-a-ENSG00000072864	T	C	0.0526158	0.00362678	75.1947
NDE1	rs149007767	50370254	7	6.03e-14	0.0166484	25002	0.12499	eqtl-a-ENSG00000072864	T	C	0.149708	0.00224933	56.36
NDE1	rs67212531	15731277	16	4.02e-69	0.013455	25857	0.236435	eqtl-a-ENSG00000072864	C	T	0.258093	0.0118011	308.761
NDE1	rs138482163	15865734	16	1.72e-15	0.0351994	25987	0.280184	eqtl-a-ENSG00000072864	T	C	0.0293224	0.00243222	63.3553
NDE1	rs71374758	15081995	16	1.86e-16	0.0406714	6357	-0.334746	eqtl-a-ENSG00000072864	A	G	0.021787	0.0105438	67.7198
NDE1	rs9923303	15888130	16	1.33e-08	0.0145656	26609	-0.0827629	eqtl-a-ENSG00000072864	G	A	0.211188	0.00121188	32.2836
IRAG1	rs10187424	85794297	2	1.22e-13	0.0120322	31684	0.0892118	eqtl-a-ENSG00000072952	C	T	0.420816	0.00173205	54.9702
IRAG1	rs149110519	144385777	6	7.92e-35	0.0265158	25735	0.326433	eqtl-a-ENSG00000072952	T	C	0.0526158	0.0058547	151.546
IRAG1	rs149007767	50370254	7	3.7e-25	0.0166185	30077	-0.172195	eqtl-a-ENSG00000072952	T	C	0.149708	0.00355693	107.357
IRAG1	rs7846314	61650831	8	1.83e-08	0.0155303	31569	-0.0873935	eqtl-a-ENSG00000072952	T	A	0.178349	0.00100208	31.6644
IRAG1	rs77541067	10601828	11	2.48e-126	0.0410269	31004	-0.9809	eqtl-a-ENSG00000072952	C	T	0.0206526	0.0181034	571.589
IRAG1	rs117514142	10634502	11	1.47e-25	0.0451484	20571	0.471791	eqtl-a-ENSG00000072952	C	A	0.0175529	0.00528032	109.187
IRAG1	rs74909106	10465558	11	1.42e-15	0.0259536	30470	0.207216	eqtl-a-ENSG00000072952	A	G	0.0554243	0.00208771	63.7416
IRAG1	rs142385800	10490512	11	6.79e-14	0.0439473	24092	0.329249	eqtl-a-ENSG00000072952	T	C	0.0186149	0.00232435	56.124
IRAG1	rs3741041	10521764	11	1e-200	0.0112993	31684	-0.528858	eqtl-a-ENSG00000072952	C	T	0.400879	0.0646696	2190.52
IRAG1	rs138757723	10916643	11	7.42e-09	0.0455192	6107	-0.263151	eqtl-a-ENSG00000072952	A	G	0.0173571	0.0054428	33.4102
IRAG1	rs7210990	16170764	17	1.18e-20	0.0118748	31569	0.11066	eqtl-a-ENSG00000072952	A	C	0.481977	0.00274331	86.8363
IRAG1	rs2143606	42838550	20	3.57e-11	0.0118941	31684	0.0787496	eqtl-a-ENSG00000072952	G	A	0.480514	0.00138163	43.8335
TMEM38A	rs12478601	43721508	2	2.21e-22	0.0119981	31300	-0.116764	eqtl-a-ENSG00000072954	T	C	0.574604	0.00301673	94.7033
TMEM38A	rs2293889	116599199	8	1.51e-22	0.0121111	30792	-0.118327	eqtl-a-ENSG00000072954	G	T	0.600603	0.00309043	95.4492
TMEM38A	rs73006573	16785907	19	4.67e-11	0.0388892	29612	-0.255926	eqtl-a-ENSG00000072954	A	C	0.0239231	0.00146039	43.3053
PVR	rs149110519	144385777	6	5e-10	0.0266213	25735	0.165568	eqtl-a-ENSG00000073008	T	C	0.0526158	0.00150078	38.6777
PVR	rs149007767	50370254	7	7.63e-10	0.0166593	30077	-0.102493	eqtl-a-ENSG00000073008	T	C	0.149708	0.00125688	37.8483
PVR	rs7846314	61650831	8	3.07e-10	0.0155259	31569	0.0977417	eqtl-a-ENSG00000073008	T	A	0.178349	0.00125384	39.6295
PVR	rs79572806	45122146	19	2.67e-50	0.022504	31568	-0.335622	eqtl-a-ENSG00000073008	T	C	0.074397	0.00699657	222.41
PVR	rs12971551	45070575	19	3.45e-13	0.0160718	31234	0.116934	eqtl-a-ENSG00000073008	A	G	0.16329	0.00169196	52.9328
SCARB1	rs11057851	125328779	12	1.9e-43	0.0190085	26856	-0.262712	eqtl-a-ENSG00000073060	A	G	0.108502	0.00706228	190.999
SCARB1	rs4765624	125321199	12	1e-200	0.0115313	31353	-0.370631	eqtl-a-ENSG00000073060	G	A	0.542069	0.0318984	1033
SCARB1	rs4304886	125387851	12	1.32e-17	0.0125115	31353	-0.106873	eqtl-a-ENSG00000073060	A	G	0.342292	0.00232182	72.9608
PANX2	rs10187424	85794297	2	1.28e-09	0.0120399	31684	-0.0730764	eqtl-a-ENSG00000073150	C	T	0.420816	0.00116135	36.8367
PANX2	rs12466022	43359061	2	3.04e-08	0.013552	27399	-0.07507	eqtl-a-ENSG00000073150	A	C	0.260124	0.00111868	30.6828
PANX2	rs149007767	50370254	7	2.1e-11	0.0166552	30077	0.111573	eqtl-a-ENSG00000073150	T	C	0.149708	0.00148983	44.8735
PANX2	rs2076138	50692115	22	5.82e-23	0.0171135	27490	0.168848	eqtl-a-ENSG00000073150	C	T	0.139616	0.00352862	97.338
PANX2	rs12163227	50860573	22	1.49e-12	0.0194389	30116	0.137544	eqtl-a-ENSG00000073150	C	T	0.104289	0.00165967	50.0623
PANX2	rs6010198	50610628	22	1.13e-199	0.0131921	29947	0.397716	eqtl-a-ENSG00000073150	A	G	0.742421	0.0294564	908.844
ALPK1	rs1436136	113063526	4	1e-200	0.0115733	31465	0.350215	eqtl-a-ENSG00000073331	G	A	0.459461	0.0282793	915.646
ALPK1	rs185491582	113451374	4	1.08e-09	0.0409994	24275	-0.249974	eqtl-a-ENSG00000073331	T	C	0.0214793	0.00152901	37.1705
ALPK1	rs28600749	113262195	4	2.62e-46	0.0157606	31385	-0.225177	eqtl-a-ENSG00000073331	T	C	0.169205	0.00646197	204.115
ALPK1	rs3184504	111884608	12	5.57e-10	0.0119296	28204	-0.0739861	eqtl-a-ENSG00000073331	C	T	0.542056	0.0013619	38.4607
ALPK1	rs12600856	38163295	17	9.51e-21	0.0122269	31355	0.114218	eqtl-a-ENSG00000073331	C	T	0.379553	0.00277538	87.2587
SMARCE1	rs117054360	38259443	17	2.44e-14	0.038068	27004	-0.290268	eqtl-a-ENSG00000073584	T	C	0.0249669	0.0021484	58.1361
SMARCE1	rs62066595	38724215	17	1e-200	0.0112161	30902	-0.630207	eqtl-a-ENSG00000073584	G	A	0.358985	0.0926937	3156.85
SMARCE1	rs75223106	38834500	17	4.79e-145	0.02757	25638	0.707045	eqtl-a-ENSG00000073584	T	C	0.0467101	0.0250113	657.638
SMARCE1	rs1053651	37822311	17	1.71e-14	0.0131161	31563	-0.100611	eqtl-a-ENSG00000073584	C	A	0.712002	0.00186078	58.8375
SMARCE1	rs185550275	38884550	17	1.33e-15	0.0443107	21719	-0.354114	eqtl-a-ENSG00000073584	C	T	0.0182949	0.00293193	63.86
SMARCE1	rs11653877	38624278	17	1.11e-42	0.0238735	25731	-0.32691	eqtl-a-ENSG00000073584	A	G	0.0656468	0.00723459	187.495
GSDMB	rs7217240	38105334	17	1e-200	0.0133614	31240	0.792297	eqtl-a-ENSG00000073605	T	C	0.198089	0.101167	3515.96
GSDMB	rs12453656	37226399	17	4.61e-11	0.0152931	31684	-0.100673	eqtl-a-ENSG00000073605	G	A	0.185351	0.00136585	43.3319
GSDMB	rs571825	37303712	17	1.39e-26	0.0182711	31565	-0.194968	eqtl-a-ENSG00000073605	G	A	0.119555	0.00359441	113.86
GSDMB	rs75957101	38297985	17	3.71e-69	0.0314944	26240	-0.553568	eqtl-a-ENSG00000073605	G	T	0.0362627	0.0116367	308.917
GSDMB	rs34473775	37396201	17	1e-200	0.0130651	28326	-0.522319	eqtl-a-ENSG00000073605	T	G	0.752161	0.05341	1598.14
KDM5A	rs56124146	609329	12	2.89e-22	0.0229022	31529	-0.222247	eqtl-a-ENSG00000073614	G	A	0.0723183	0.00297791	94.1651
KDM5A	rs487252	357104	12	1e-200	0.0122591	31191	-0.389643	eqtl-a-ENSG00000073614	C	G	0.326694	0.0313721	1010.16
KDM5A	rs11835796	334342	12	3.21e-28	0.0131528	31644	-0.144884	eqtl-a-ENSG00000073614	T	C	0.28325	0.00381989	121.332
DHRS9	rs4668124	170066977	2	2.04e-21	0.0145176	31565	0.137964	eqtl-a-ENSG00000073737	A	C	0.21191	0.00285296	90.3055
DHRS9	rs3770586	169828995	2	1e-200	0.0115124	31684	-0.360602	eqtl-a-ENSG00000073737	T	C	0.490191	0.0300359	981.063
DHRS9	rs10192264	169965624	2	1.04e-85	0.0211264	31355	0.414506	eqtl-a-ENSG00000073737	T	C	0.0843798	0.0121284	384.931
DHRS9	rs56330463	148200011	5	2.74e-16	0.0120387	31569	0.0985287	eqtl-a-ENSG00000073737	C	T	0.582097	0.00211731	66.979
DHRS9	rs149110519	144385777	6	6.22e-58	0.0264179	25735	-0.42387	eqtl-a-ENSG00000073737	T	C	0.0526158	0.00990426	257.416
DHRS9	rs2158799	28277107	7	1.82e-10	0.0122818	31569	0.078311	eqtl-a-ENSG00000073737	G	C	0.625845	0.00128618	40.6531
DHRS9	rs149007767	50370254	7	8.05e-25	0.0166194	30077	0.170969	eqtl-a-ENSG00000073737	T	C	0.149708	0.00350626	105.822
DHRS9	rs7846314	61650831	8	5.94e-23	0.0154944	31569	0.152844	eqtl-a-ENSG00000073737	T	A	0.178349	0.00307291	97.3015
DHRS9	rs2998286	28780373	10	2.18e-10	0.0143262	31569	0.0909426	eqtl-a-ENSG00000073737	C	T	0.779099	0.00127485	40.2944
DHRS9	rs7310615	111865049	12	8.29e-14	0.0119136	28418	-0.0889408	eqtl-a-ENSG00000073737	G	C	0.537476	0.00195736	55.7295
DHRS9	rs77526211	40974023	13	6.12e-30	0.0291381	29277	-0.331207	eqtl-a-ENSG00000073737	A	G	0.0432109	0.00439377	129.195
PTGS2	rs689470	186641058	1	2.71e-188	0.0381208	30227	-1.11569	eqtl-a-ENSG00000073756	A	G	0.0235354	0.027557	856.514
PTGS2	rs35180943	186802791	1	2.55e-14	0.0147238	31141	0.112183	eqtl-a-ENSG00000073756	A	G	0.204585	0.00186068	58.0479
PTGS2	rs12037836	186966849	1	2.21e-92	0.0118529	31470	0.241636	eqtl-a-ENSG00000073756	C	T	0.571235	0.0130341	415.572
[truncated: 24,154 more rows]
