# Supplementary material for: Mendelian randomization based on genome-wide association studies and expression quantitative trait loci, predicting gene targets for the complexity of osteoarthritis as well as the clinical prognosis of the condition
Source: Front Med (Lausanne). 2024 Jun 26;11:1409439. doi: 10.3389/fmed.2024.1409439 (PMC11238174; doi:10.3389/fmed.2024.1409439)
Supplement: Supplementary file 5 [file Table_2.xls]

## Sheet: Table S2
Table S2. Summary results of the association of SNPs with OA.
SNP	effect_allele.exposure	other_allele.exposure	effect_allele.outcome	other_allele.outcome	beta.exposure	beta.outcome	eaf.exposure	eaf.outcome	id.outcome	chr	pos	se.outcome	samplesize.outcome	pval.outcome	outcome	originalname.outcome	pos.exposure	pval.exposure	se.exposure	samplesize.exposure	chr.exposure	id.exposure	exposure
rs10000290	G	A	G	A	0.148937	-0.0023	0.143801	0.1457	ebi-a-GCST007090	4	15753299	0.0132	403124	0.8618	Osteoarthritis	Knee osteoarthritis	15753299	1.31e-18	0.0169156	31349	4	eqtl-a-ENSG00000004468	CD38
rs151181	C	T	C	T	-0.066781	0.0056	0.407827	0.4113	ebi-a-GCST007090	16	28490517	0.0094	403124	0.5516	Osteoarthritis	Knee osteoarthritis	28490517	3.39e-08	0.012098	30476	16	eqtl-a-ENSG00000004468	CD38
rs2497306	C	A	C	A	0.0740464	0.0127	0.500343	0.4944	ebi-a-GCST007090	10	94485211	0.0093	403124	0.1709	Osteoarthritis	Knee osteoarthritis	94485211	4.69e-10	0.0118872	31086	10	eqtl-a-ENSG00000004468	CD38
rs2617170	C	T	C	T	-0.0879154	0.024	0.668027	0.6941	ebi-a-GCST007090	12	10560957	0.0101	403124	0.0170498	Osteoarthritis	Knee osteoarthritis	10560957	3.22e-12	0.0126168	31086	12	eqtl-a-ENSG00000004468	CD38
rs10000649	C	T	C	T	0.499693	0.003	0.247276	0.24	ebi-a-GCST007090	4	17533838	0.0109	403124	0.784701	Osteoarthritis	Knee osteoarthritis	17533838	1e-200	0.0131387	31232	4	eqtl-a-ENSG00000151552	QDPR
rs11728568	C	T	C	T	-0.0918095	-0.0174	0.501262	0.5068	ebi-a-GCST007090	4	17376758	0.0093	403124	0.0609004	Osteoarthritis	Knee osteoarthritis	17376758	1.08e-14	0.0118784	31231	4	eqtl-a-ENSG00000151552	QDPR
rs13131947	C	T	C	T	-0.155267	-0.0094	0.402178	0.4403	ebi-a-GCST007090	4	17712784	0.0094	403124	0.3161	Osteoarthritis	Knee osteoarthritis	17712784	6.94e-38	0.0120675	31567	4	eqtl-a-ENSG00000151552	QDPR
rs67076516	G	A	G	A	-0.738109	-0.0107	0.154639	0.155	ebi-a-GCST007090	4	17468004	0.0128	403124	0.4048	Osteoarthritis	Knee osteoarthritis	17468004	1e-200	0.0152439	31569	4	eqtl-a-ENSG00000151552	QDPR
rs78471118	T	G	T	G	-0.483681	-0.0164	0.0215389	0.0168	ebi-a-GCST007090	4	18249987	0.0374	403124	0.6614	Osteoarthritis	Knee osteoarthritis	18249987	1.99e-32	0.0407952	24505	4	eqtl-a-ENSG00000151552	QDPR
rs10001055	C	A	C	A	-0.328371	0.0018	0.0181833	0.0219	ebi-a-GCST007090	4	102245853	0.0326	403124	0.9556	Osteoarthritis	Knee osteoarthritis	102245853	1.51e-13	0.0444585	16294	4	eqtl-a-ENSG00000254531	FLJ20021
rs112571942	A	G	A	G	0.265289	-0.0233	0.0184377	0.013	ebi-a-GCST007090	4	102462540	0.0438	403124	0.5938	Osteoarthritis	Knee osteoarthritis	102462540	1.93e-09	0.0441853	13999	4	eqtl-a-ENSG00000254531	FLJ20021
rs112938626	T	C	T	C	-0.69681	0.039	0.0233264	0.0266	ebi-a-GCST007090	4	102264870	0.0288	403124	0.1752	Osteoarthritis	Knee osteoarthritis	102264870	2.01e-71	0.0389931	19320	4	eqtl-a-ENSG00000254531	FLJ20021
rs12499786	T	C	T	C	0.451636	0.0165	0.0469003	0.0495	ebi-a-GCST007090	4	102427242	0.0215	403124	0.4416	Osteoarthritis	Knee osteoarthritis	102427242	5.76e-59	0.0278927	21417	4	eqtl-a-ENSG00000254531	FLJ20021
rs142189356	A	C	A	C	0.434846	-0.054	0.0206594	0.0285	ebi-a-GCST007090	4	102112467	0.0284	403124	0.0572598	Osteoarthritis	Knee osteoarthritis	102112467	1.76e-25	0.0416822	19099	4	eqtl-a-ENSG00000254531	FLJ20021
rs144134393	A	G	A	G	0.273351	0.0346	0.0153259	0.0134	ebi-a-GCST007090	4	102506258	0.0426	403124	0.4173	Osteoarthritis	Knee osteoarthritis	102506258	1.62e-08	0.0483944	9071	4	eqtl-a-ENSG00000254531	FLJ20021
rs145576289	T	G	T	G	0.299313	-0.0113	0.014158	0.0134	ebi-a-GCST007090	4	102552899	0.0428	403124	0.792	Osteoarthritis	Knee osteoarthritis	102552899	2.7e-09	0.0503149	14313	4	eqtl-a-ENSG00000254531	FLJ20021
rs149059927	T	C	T	C	0.30248	-0.0649	0.0138584	0.0087	ebi-a-GCST007090	4	102112043	0.053	403124	0.2202	Osteoarthritis	Knee osteoarthritis	102112043	2.7e-09	0.0508481	13787	4	eqtl-a-ENSG00000254531	FLJ20021
rs183328239	T	C	T	C	0.251497	-0.1211	0.0210273	0.0041	ebi-a-GCST007090	4	102587764	0.0759	403124	0.1106	Osteoarthritis	Knee osteoarthritis	102587764	1.28e-09	0.0414287	3329	4	eqtl-a-ENSG00000254531	FLJ20021
rs36111918	A	G	A	G	0.29543	0.0333	0.0198729	0.0131	ebi-a-GCST007090	4	102148818	0.0428	403124	0.4358	Osteoarthritis	Knee osteoarthritis	102148818	3.94e-12	0.0425729	17793	4	eqtl-a-ENSG00000254531	FLJ20021
rs62305938	T	C	T	C	-0.639125	0.0321	0.0828528	0.0892	ebi-a-GCST007090	4	102089733	0.0163	403124	0.0486194	Osteoarthritis	Knee osteoarthritis	102089733	1e-200	0.02091	21437	4	eqtl-a-ENSG00000254531	FLJ20021
rs72682930	G	A	G	A	0.390509	0.0398	0.0195558	0.0219	ebi-a-GCST007090	4	102393104	0.0317	403124	0.2103	Osteoarthritis	Knee osteoarthritis	102393104	8.1e-20	0.042857	17842	4	eqtl-a-ENSG00000254531	FLJ20021
rs7669914	G	A	G	A	-0.23027	-0.0169	0.979567	0.9713	ebi-a-GCST007090	4	102573779	0.0282	403124	0.5474	Osteoarthritis	Knee osteoarthritis	102573779	4.27e-08	0.042024	18484	4	eqtl-a-ENSG00000254531	FLJ20021
rs79717287	C	T	C	T	-0.856356	0.0014	0.0246983	0.0234	ebi-a-GCST007090	4	102301991	0.0312	403124	0.9639	Osteoarthritis	Knee osteoarthritis	102301991	1.95e-114	0.0376644	21156	4	eqtl-a-ENSG00000254531	FLJ20021
rs1000107	C	T	C	T	0.357323	-0.0158	0.0212422	0.0234	ebi-a-GCST007090	10	91036277	0.031	403124	0.611	Osteoarthritis	Knee osteoarthritis	91036277	3.97e-18	0.0411672	29178	10	eqtl-a-ENSG00000107798	LIPA
rs11203143	T	C	T	C	0.238116	-0.0015	0.12786	0.1126	ebi-a-GCST007090	10	91237203	0.0147	403124	0.918	Osteoarthritis	Knee osteoarthritis	91237203	3.29e-41	0.0177101	31565	10	eqtl-a-ENSG00000107798	LIPA
rs117376141	T	C	T	C	0.720192	0.0531	0.0244873	0.0348	ebi-a-GCST007090	10	91212538	0.0257	403124	0.0390499	Osteoarthritis	Knee osteoarthritis	91212538	5.55e-80	0.0380285	25943	10	eqtl-a-ENSG00000107798	LIPA
rs13330176	A	T	A	T	-0.0974153	0.0241	0.21644	0.2381	ebi-a-GCST007090	16	86019087	0.011	403124	0.0276401	Osteoarthritis	Knee osteoarthritis	86019087	1.46e-11	0.0144291	31240	16	eqtl-a-ENSG00000107798	LIPA
rs149007767	T	C	T	C	-0.117513	0.0164	0.149708	0.1633	ebi-a-GCST007090	7	50370254	0.013	403124	0.2065	Osteoarthritis	Knee osteoarthritis	50370254	1.7e-12	0.0166523	30077	7	eqtl-a-ENSG00000107798	LIPA
rs17081935	T	C	T	C	0.0903039	0.0205	0.202608	0.1856	ebi-a-GCST007090	4	57823476	0.0119	403124	0.0855303	Osteoarthritis	Knee osteoarthritis	57823476	1.02e-09	0.0147879	31300	4	eqtl-a-ENSG00000107798	LIPA
rs1892548	C	T	C	T	-0.0722673	0.0031	0.638581	0.6576	ebi-a-GCST007090	13	41002641	0.0098	403124	0.7536	Osteoarthritis	Knee osteoarthritis	41002641	5.21e-09	0.0123739	31684	13	eqtl-a-ENSG00000107798	LIPA
rs2071511	T	C	T	C	-0.352814	0.0023	0.422612	0.4103	ebi-a-GCST007090	10	90987458	0.0099	403124	0.818	Osteoarthritis	Knee osteoarthritis	90987458	1.52e-200	0.011677	26816	10	eqtl-a-ENSG00000107798	LIPA
rs2239630	G	A	G	A	0.0744888	-0.0061	0.519173	0.5589	ebi-a-GCST007090	14	23589349	0.0094	403124	0.515	Osteoarthritis	Knee osteoarthritis	23589349	3.8e-10	0.0118957	31569	14	eqtl-a-ENSG00000107798	LIPA
rs4933171	C	T	C	T	0.0934182	0.0112	0.150551	0.1433	ebi-a-GCST007090	10	91841365	0.0139	403124	0.4238	Osteoarthritis	Knee osteoarthritis	91841365	1.92e-08	0.0166245	26772	10	eqtl-a-ENSG00000107798	LIPA
rs4934454	A	C	A	C	0.382475	0.0106	0.490173	0.4514	ebi-a-GCST007090	10	90917650	0.0094	403124	0.2601	Osteoarthritis	Knee osteoarthritis	90917650	1e-200	0.0114623	31684	10	eqtl-a-ENSG00000107798	LIPA
rs10002248	G	A	G	A	-0.580858	-0.0197	0.117423	0.1232	ebi-a-GCST007090	4	1118743	0.0141	403124	0.1642	Osteoarthritis	Knee osteoarthritis	1118743	1e-200	0.0178299	25575	4	eqtl-a-ENSG00000163945	UVSSA
rs116446669	A	C	A	C	0.973305	-0.0207	0.0355744	0.0423	ebi-a-GCST007090	4	714889	0.0236	403124	0.3807	Osteoarthritis	Knee osteoarthritis	714889	1e-200	0.0310704	15160	4	eqtl-a-ENSG00000163945	UVSSA
rs62296069	A	G	A	G	0.196832	0.0196	0.0519734	0.063	ebi-a-GCST007090	4	1031050	0.0192	403124	0.3067	Osteoarthritis	Knee osteoarthritis	1031050	1.91e-13	0.0267617	14714	4	eqtl-a-ENSG00000163945	UVSSA
rs73190248	G	A	G	A	-0.346728	-0.0125	0.0144413	0.0148	ebi-a-GCST007090	4	1306986	0.0399	403124	0.7545	Osteoarthritis	Knee osteoarthritis	1306986	3.35e-12	0.049803	10006	4	eqtl-a-ENSG00000163945	UVSSA
rs76691263	A	G	A	G	-0.466764	0.0181	0.0199616	0.0127	ebi-a-GCST007090	4	1275133	0.0413	403124	0.660601	Osteoarthritis	Knee osteoarthritis	1275133	3.19e-28	0.0423707	17208	4	eqtl-a-ENSG00000163945	UVSSA
rs10002427	T	C	T	C	-0.443213	0.0039	0.122609	0.0825	ebi-a-GCST007090	4	156872831	0.0169	403124	0.8165	Osteoarthritis	Knee osteoarthritis	156872831	1.76e-137	0.0177586	31684	4	eqtl-a-ENSG00000256043	CTSO
rs1532154	C	T	C	T	-0.0774969	-0.0047	0.227329	0.2103	ebi-a-GCST007090	4	157279663	0.0114	403124	0.679401	Osteoarthritis	Knee osteoarthritis	157279663	4.68e-08	0.014186	31684	4	eqtl-a-ENSG00000256043	CTSO
rs72690739	T	C	T	C	-0.191247	-0.0253	0.0639511	0.064	ebi-a-GCST007090	4	157386711	0.0193	403124	0.1903	Osteoarthritis	Knee osteoarthritis	157386711	3.29e-15	0.0242727	31564	4	eqtl-a-ENSG00000256043	CTSO
rs79281650	G	C	G	C	-0.280049	0.0158	0.0493325	0.0368	ebi-a-GCST007090	4	156878222	0.0247	403124	0.5229	Osteoarthritis	Knee osteoarthritis	156878222	1.49e-24	0.0273817	30545	4	eqtl-a-ENSG00000256043	CTSO
rs10002477	A	G	A	G	-0.363608	0.0043	0.536647	0.5361	ebi-a-GCST007090	4	23857044	0.0093	403124	0.648	Osteoarthritis	Knee osteoarthritis	23857044	1e-200	0.0115365	31680	4	eqtl-a-ENSG00000109819	PPARGC1A
rs13117172	T	C	T	C	-0.204912	-0.0022	0.174678	0.1592	ebi-a-GCST007090	4	23880515	0.0127	403124	0.8616	Osteoarthritis	Knee osteoarthritis	23880515	1.65e-39	0.0155801	31684	4	eqtl-a-ENSG00000109819	PPARGC1A
rs17582552	T	C	T	C	0.0888353	-0.0091	0.338354	0.33	ebi-a-GCST007090	4	24276539	0.0099	403124	0.3574	Osteoarthritis	Knee osteoarthritis	24276539	1.5e-12	0.0125568	31568	4	eqtl-a-ENSG00000109819	PPARGC1A
rs2946405	G	A	G	A	0.146135	-0.0092	0.744502	0.7227	ebi-a-GCST007090	4	23925233	0.0105	403124	0.3816	Osteoarthritis	Knee osteoarthritis	23925233	5.76e-27	0.0135908	31355	4	eqtl-a-ENSG00000109819	PPARGC1A
rs2970884	T	C	T	C	0.22161	0.0008	0.279755	0.2613	ebi-a-GCST007090	4	23790132	0.0106	403124	0.9377	Osteoarthritis	Knee osteoarthritis	23790132	6.15e-64	0.0131273	31684	4	eqtl-a-ENSG00000109819	PPARGC1A
rs1000470	A	C	A	C	0.254021	-0.0028	0.103551	0.1068	ebi-a-GCST007090	22	24026845	0.0154	403124	0.8545	Osteoarthritis	Knee osteoarthritis	24026845	4.17e-39	0.0194173	7338	22	eqtl-a-ENSG00000228315	GUSBP11
rs149110519	T	C	T	C	0.237207	0.0192	0.0526158	0.0356	ebi-a-GCST007090	6	144385777	0.0252	403124	0.4463	Osteoarthritis	Knee osteoarthritis	144385777	4.53e-19	0.0265829	4254	6	eqtl-a-ENSG00000228315	GUSBP11
rs7289879	G	T	G	T	-0.341489	0.0091	0.157885	0.1902	ebi-a-GCST007090	22	24001837	0.0118	403124	0.4401	Osteoarthritis	Knee osteoarthritis	24001837	3.05e-100	0.0160675	7931	22	eqtl-a-ENSG00000228315	GUSBP11
rs9608215	T	C	T	C	-0.185277	-0.0167	0.0322681	0.0351	ebi-a-GCST007090	22	24256088	0.0253	403124	0.5079	Osteoarthritis	Knee osteoarthritis	24256088	3.65e-08	0.0336445	5163	22	eqtl-a-ENSG00000228315	GUSBP11
rs10005000	C	T	C	T	-0.411497	-0.017	0.120088	0.1295	ebi-a-GCST007090	4	6310222	0.0139	403124	0.2196	Osteoarthritis	Knee osteoarthritis	6310222	6.12e-116	0.0179789	31564	4	eqtl-a-ENSG00000109501	WFS1
rs141094656	C	T	C	T	-0.245605	0.0262	0.0195137	0.0148	ebi-a-GCST007090	1	92753336	0.04	403124	0.5132	Osteoarthritis	Knee osteoarthritis	92753336	1.1e-08	0.0429786	21629	1	eqtl-a-ENSG00000109501	WFS1
rs4380589	A	G	A	G	0.166911	-0.0232	0.133426	0.1276	ebi-a-GCST007090	4	6260319	0.0141	403124	0.0989191	Osteoarthritis	Knee osteoarthritis	6260319	1.1e-21	0.0174469	23025	4	eqtl-a-ENSG00000109501	WFS1
rs10010688	T	A	T	A	-0.131227	0.0084	0.699776	0.6915	ebi-a-GCST007090	4	1588848	0.01	403124	0.4024	Osteoarthritis	Knee osteoarthritis	1588848	3.57e-24	0.0129379	10896	4	eqtl-a-ENSG00000013810	TACC3
rs13112920	C	T	C	T	0.0921605	0.0036	0.208075	0.1801	ebi-a-GCST007090	4	1526026	0.0128	403124	0.7808	Osteoarthritis	Knee osteoarthritis	1526026	3.09e-10	0.0146414	9825	4	eqtl-a-ENSG00000013810	TACC3
rs146594798	T	C	T	C	0.297845	0.0031	0.0187532	0.0232	ebi-a-GCST007090	4	1766881	0.0317	403124	0.9217	Osteoarthritis	Knee osteoarthritis	1766881	1.05e-11	0.0438034	10333	4	eqtl-a-ENSG00000013810	TACC3
rs149110519	T	C	T	C	-0.178663	0.0192	0.0526158	0.0356	ebi-a-GCST007090	6	144385777	0.0252	403124	0.4463	Osteoarthritis	Knee osteoarthritis	144385777	1.91e-11	0.0266153	10586	6	eqtl-a-ENSG00000013810	TACC3
rs6852065	T	C	T	C	0.378939	0.0039	0.578182	0.5765	ebi-a-GCST007090	4	1684409	0.0094	403124	0.6766	Osteoarthritis	Knee osteoarthritis	1684409	1e-200	0.011622	14263	4	eqtl-a-ENSG00000013810	TACC3
rs10010970	C	T	C	T	0.216167	-0.0065	0.413854	0.4262	ebi-a-GCST007090	4	74631066	0.0094	403124	0.486	Osteoarthritis	Knee osteoarthritis	74631066	3.51e-73	0.0119464	25527	4	eqtl-a-ENSG00000169429	CXCL8
rs10187424	C	T	C	T	0.0863023	-0.0161	0.420816	0.4264	ebi-a-GCST007090	2	85794297	0.0094	403124	0.0860498	Osteoarthritis	Knee osteoarthritis	85794297	7.41e-13	0.0120337	25646	2	eqtl-a-ENSG00000169429	CXCL8
rs11189181	G	A	G	A	-0.0870547	0.0048	0.297492	0.3235	ebi-a-GCST007090	10	99144154	0.0099	403124	0.6257	Osteoarthritis	Knee osteoarthritis	99144154	2.12e-11	0.0129985	25531	10	eqtl-a-ENSG00000169429	CXCL8
rs149110519	T	C	T	C	-0.321043	0.0192	0.0526158	0.0356	ebi-a-GCST007090	6	144385777	0.0252	403124	0.4463	Osteoarthritis	Knee osteoarthritis	144385777	9.87e-34	0.0265204	19697	6	eqtl-a-ENSG00000169429	CXCL8
rs1951703	C	T	C	T	0.627988	0.0235	0.925346	0.936	ebi-a-GCST007090	4	74572039	0.0191	403124	0.219	Osteoarthritis	Knee osteoarthritis	74572039	6.58e-179	0.0220191	24595	4	eqtl-a-ENSG00000169429	CXCL8
rs2158799	G	C	G	C	0.0713426	-0.0052	0.625845	0.6082	ebi-a-GCST007090	7	28277107	0.0095	403124	0.5894	Osteoarthritis	Knee osteoarthritis	28277107	6.34e-09	0.0122848	25531	7	eqtl-a-ENSG00000169429	CXCL8
rs35979828	T	C	T	C	-0.195535	-0.0044	0.0571059	0.0694	ebi-a-GCST007090	12	54685880	0.0182	403124	0.8078	Osteoarthritis	Knee osteoarthritis	54685880	2.18e-14	0.0255963	23798	12	eqtl-a-ENSG00000169429	CXCL8
rs56330463	C	T	C	T	-0.0750399	-0.0192	0.582097	0.5515	ebi-a-GCST007090	5	148200011	0.0094	403124	0.0412601	Osteoarthritis	Knee osteoarthritis	148200011	4.75e-10	0.0120507	25531	5	eqtl-a-ENSG00000169429	CXCL8
rs56388170	T	G	T	G	0.180296	0.0026	0.289189	0.292	ebi-a-GCST007090	7	28724374	0.0103	403124	0.7982	Osteoarthritis	Knee osteoarthritis	28724374	1.75e-43	0.0130393	25317	7	eqtl-a-ENSG00000169429	CXCL8
rs7210990	A	C	A	C	0.243392	0.0054	0.481977	0.4764	ebi-a-GCST007090	17	16170764	0.0093	403124	0.5616	Osteoarthritis	Knee osteoarthritis	16170764	1.42e-95	0.0117337	25531	17	eqtl-a-ENSG00000169429	CXCL8
rs10012819	C	G	C	G	-0.312088	-0.0089	0.107074	0.1252	ebi-a-GCST007090	4	1324758	0.014	403124	0.5267	Osteoarthritis	Knee osteoarthritis	1324758	3.29e-60	0.0190684	28757	4	eqtl-a-ENSG00000090316	MAEA
rs141435876	C	T	C	T	0.521403	0.0003	0.0163074	0.0205	ebi-a-GCST007090	4	1415113	0.033	403124	0.9936	Osteoarthritis	Knee osteoarthritis	1415113	7.64e-29	0.0467865	26743	4	eqtl-a-ENSG00000090316	MAEA
rs73188348	T	C	T	C	0.3029	-0.001	0.0256776	0.0328	ebi-a-GCST007090	4	1094745	0.0267	403124	0.9693	Osteoarthritis	Knee osteoarthritis	1094745	7.13e-16	0.0375419	16992	4	eqtl-a-ENSG00000090316	MAEA
rs10013807	G	A	G	A	0.271047	0.0199	0.851312	0.8391	ebi-a-GCST007090	4	114693150	0.0128	403124	0.1199	Osteoarthritis	Knee osteoarthritis	114693150	3.98e-60	0.0165724	30077	4	eqtl-a-ENSG00000145349	CAMK2D
rs13133676	C	T	C	T	0.173522	-0.0214	0.126821	0.1391	ebi-a-GCST007090	4	114450380	0.0134	403124	0.1116	Osteoarthritis	Knee osteoarthritis	114450380	2.15e-22	0.0178256	31569	4	eqtl-a-ENSG00000145349	CAMK2D
rs56397733	G	A	G	A	-0.317859	-0.0316	0.0223626	0.0206	ebi-a-GCST007090	4	114620427	0.0326	403124	0.3328	Osteoarthritis	Knee osteoarthritis	114620427	2.49e-15	0.0401637	31123	4	eqtl-a-ENSG00000145349	CAMK2D
rs77578393	G	A	G	A	0.511068	-0.0114	0.0942478	0.0979	ebi-a-GCST007090	4	114708746	0.0156	403124	0.4659	Osteoarthritis	Knee osteoarthritis	114708746	2.72e-145	0.0199113	31569	4	eqtl-a-ENSG00000145349	CAMK2D
rs10015449	A	G	A	G	-0.225558	0.023	0.0569444	0.0595	ebi-a-GCST007090	4	25748571	0.0196	403124	0.2406	Osteoarthritis	Knee osteoarthritis	25748571	1.29e-18	0.025613	31355	4	eqtl-a-ENSG00000091490	SEL1L3
rs11065987	G	A	G	A	-0.0763642	-0.0076	0.380678	0.4145	ebi-a-GCST007090	12	112072424	0.0094	403124	0.4201	Osteoarthritis	Knee osteoarthritis	112072424	4.41e-10	0.0122408	31185	12	eqtl-a-ENSG00000091490	SEL1L3
rs1545606	A	G	A	G	0.406921	-0.0119	0.460915	0.4572	ebi-a-GCST007090	4	25875261	0.0093	403124	0.2025	Osteoarthritis	Knee osteoarthritis	25875261	1e-200	0.0114382	31684	4	eqtl-a-ENSG00000091490	SEL1L3
rs34691452	C	G	C	G	-0.173714	-0.005	0.128247	0.1238	ebi-a-GCST007090	4	25862708	0.0141	403124	0.725499	Osteoarthritis	Knee osteoarthritis	25862708	1.21e-22	0.01774	31563	4	eqtl-a-ENSG00000091490	SEL1L3
rs4648045	C	T	C	T	-0.0678435	-0.0009	0.352599	0.3752	ebi-a-GCST007090	4	103508703	0.0096	403124	0.9274	Osteoarthritis	Knee osteoarthritis	103508703	4.98e-08	0.012444	31569	4	eqtl-a-ENSG00000091490	SEL1L3
rs10020206	C	A	C	A	0.421933	0.0162	0.284132	0.2868	ebi-a-GCST007090	4	39817274	0.0103	403124	0.1147	Osteoarthritis	Knee osteoarthritis	39817274	1e-200	0.0127099	31440	4	eqtl-a-ENSG00000078177	N4BP2
rs144133716	T	C	T	C	0.318722	-0.0535	0.02855	0.0187	ebi-a-GCST007090	4	40101537	0.0346	403124	0.1222	Osteoarthritis	Knee osteoarthritis	40101537	3.77e-19	0.0356373	20648	4	eqtl-a-ENSG00000078177	N4BP2
rs55780042	A	G	A	G	-0.143095	-0.0134	0.112511	0.0975	ebi-a-GCST007090	4	40364977	0.0159	403124	0.3991	Osteoarthritis	Knee osteoarthritis	40364977	2.68e-14	0.0187964	30037	4	eqtl-a-ENSG00000078177	N4BP2
rs9998717	G	A	G	A	-0.119905	0.0044	0.543951	0.5646	ebi-a-GCST007090	4	40158464	0.0098	403124	0.6511	Osteoarthritis	Knee osteoarthritis	40158464	7.5e-24	0.0119071	29881	4	eqtl-a-ENSG00000078177	N4BP2
rs10020408	G	C	G	C	-0.464916	-0.0274	0.280662	0.2828	ebi-a-GCST007090	4	15543011	0.0103	403124	0.00809692	Osteoarthritis	Knee osteoarthritis	15543011	1e-200	0.0126548	31231	4	eqtl-a-ENSG00000109743	BST1
rs11730000	A	G	A	G	0.390053	0.0333	0.0177807	0.0266	ebi-a-GCST007090	4	15270141	0.0294	403124	0.258	Osteoarthritis	Knee osteoarthritis	15270141	3.83e-18	0.0449168	23297	4	eqtl-a-ENSG00000109743	BST1
rs143830966	A	G	A	G	-0.115088	0.013	0.0998415	0.1042	ebi-a-GCST007090	4	15143750	0.0152	403124	0.3941	Osteoarthritis	Knee osteoarthritis	15143750	6.48e-09	0.0198295	31567	4	eqtl-a-ENSG00000109743	BST1
rs56388170	T	G	T	G	-0.0928043	0.0026	0.289189	0.292	ebi-a-GCST007090	7	28724374	0.0103	403124	0.7982	Osteoarthritis	Knee osteoarthritis	28724374	1.42e-12	0.0131041	31355	7	eqtl-a-ENSG00000109743	BST1
rs67469662	A	G	A	G	-0.280254	0.0018	0.179985	0.1952	ebi-a-GCST007090	4	15862041	0.0117	403124	0.8809	Osteoarthritis	Knee osteoarthritis	15862041	7.77e-75	0.0153117	31355	4	eqtl-a-ENSG00000109743	BST1
rs76950141	G	T	G	T	0.457866	-0.0199	0.0218922	0.0224	ebi-a-GCST007090	4	15872757	0.0314	403124	0.524901	Osteoarthritis	Knee osteoarthritis	15872757	1.2e-29	0.0404901	25813	4	eqtl-a-ENSG00000109743	BST1
rs10021050	C	T	C	T	0.265566	-0.0031	0.696328	0.7315	ebi-a-GCST007090	4	185776767	0.0105	403124	0.77	Osteoarthritis	Knee osteoarthritis	185776767	2.26e-96	0.0127485	5502	4	eqtl-a-ENSG00000251230	MIR3945HG
rs77308816	T	G	T	G	0.134155	0.0044	0.145015	0.1571	ebi-a-GCST007090	4	185707459	0.0127	403124	0.7296	Osteoarthritis	Knee osteoarthritis	185707459	1.8e-15	0.016865	5502	4	eqtl-a-ENSG00000251230	MIR3945HG
rs8078723	C	T	C	T	0.0667839	0.0059	0.379928	0.3889	ebi-a-GCST007090	17	38166879	0.0095	403124	0.5318	Osteoarthritis	Knee osteoarthritis	38166879	4.99e-08	0.0122494	5502	17	eqtl-a-ENSG00000251230	MIR3945HG
rs10022742	A	G	A	G	0.0869907	0.0011	0.545993	0.5559	ebi-a-GCST007090	4	7721199	0.0094	403124	0.9101	Osteoarthritis	Knee osteoarthritis	7721199	3.08e-13	0.0119317	23208	4	eqtl-a-ENSG00000196526	AFAP1
rs11736271	T	C	T	C	0.0898821	0.0078	0.387291	0.3981	ebi-a-GCST007090	4	8118328	0.0095	403124	0.4096	Osteoarthritis	Knee osteoarthritis	8118328	1.7e-13	0.0121945	23991	4	eqtl-a-ENSG00000196526	AFAP1
rs11937652	T	C	T	C	-0.615204	0.0051	0.234937	0.2028	ebi-a-GCST007090	4	7957480	0.0116	403124	0.6601	Osteoarthritis	Knee osteoarthritis	7957480	1e-200	0.0130486	31231	4	eqtl-a-ENSG00000196526	AFAP1
rs12500856	T	C	T	C	0.0766284	0.0055	0.37159	0.4033	ebi-a-GCST007090	4	7710204	0.0095	403124	0.5581	Osteoarthritis	Knee osteoarthritis	7710204	4.66e-10	0.0122997	23991	4	eqtl-a-ENSG00000196526	AFAP1
rs2385907	C	T	C	T	-0.275515	-0.0088	0.70437	0.701	ebi-a-GCST007090	4	8039345	0.0102	403124	0.3866	Osteoarthritis	Knee osteoarthritis	8039345	3.25e-102	0.012835	27270	4	eqtl-a-ENSG00000196526	AFAP1
rs28374582	G	A	G	A	0.55253	-0.0218	0.880494	0.8495	ebi-a-GCST007090	4	7845371	0.013	403124	0.0941196	Osteoarthritis	Knee osteoarthritis	7845371	1e-200	0.0177487	31559	4	eqtl-a-ENSG00000196526	AFAP1
rs34525352	A	G	A	G	-0.380688	-0.0001	0.304748	0.3188	ebi-a-GCST007090	4	7751201	0.01	403124	0.9886	Osteoarthritis	Knee osteoarthritis	7751201	1e-200	0.0125268	31231	4	eqtl-a-ENSG00000196526	AFAP1
rs10026535	A	T	A	T	-0.407936	-0.0121	0.315166	0.3179	ebi-a-GCST007090	4	86438612	0.01	403124	0.228	Osteoarthritis	Knee osteoarthritis	86438612	1e-200	0.0123423	30603	4	eqtl-a-ENSG00000138639	ARHGAP24
rs10433935	C	T	C	T	0.305139	-0.0269	0.110403	0.1338	ebi-a-GCST007090	4	86597245	0.0136	403124	0.0484195	Osteoarthritis	Knee osteoarthritis	86597245	3.87e-59	0.0188169	26518	4	eqtl-a-ENSG00000138639	ARHGAP24
rs17010839	G	T	G	T	0.198145	-0.0128	0.120373	0.0998	ebi-a-GCST007090	4	86691257	0.0155	403124	0.408	Osteoarthritis	Knee osteoarthritis	86691257	1.46e-27	0.0182145	31470	4	eqtl-a-ENSG00000138639	ARHGAP24
rs7688039	T	C	T	C	0.130314	-0.0029	0.23074	0.221	ebi-a-GCST007090	4	86900917	0.0112	403124	0.7982	Osteoarthritis	Knee osteoarthritis	86900917	2.2e-20	0.0140842	26279	4	eqtl-a-ENSG00000138639	ARHGAP24
rs10028419	C	T	C	T	0.494854	0.0058	0.224124	0.2083	ebi-a-GCST007090	4	74742580	0.0114	403124	0.6145	Osteoarthritis	Knee osteoarthritis	74742580	1e-200	0.0136513	31567	4	eqtl-a-ENSG00000109272	PF4V1
rs10820606	C	A	C	A	0.0892477	0.0093	0.236914	0.2287	ebi-a-GCST007090	9	99192919	0.0118	403124	0.4319	Osteoarthritis	Knee osteoarthritis	99192919	1.72e-10	0.0139777	26161	9	eqtl-a-ENSG00000109272	PF4V1
rs113422568	A	G	A	G	-0.142228	-0.011	0.28197	0.3258	ebi-a-GCST007090	10	104337938	0.0104	403124	0.294	Osteoarthritis	Knee osteoarthritis	104337938	3.56e-27	0.013173	27738	10	eqtl-a-ENSG00000109272	PF4V1
rs114336303	C	T	C	T	0.258753	-0.0349	0.0255231	0.0402	ebi-a-GCST007090	4	74214417	0.024	403124	0.1466	Osteoarthritis	Knee osteoarthritis	74214417	6.53e-12	0.0376763	30405	4	eqtl-a-ENSG00000109272	PF4V1
rs11696739	A	G	A	G	-0.069848	0.0111	0.365478	0.379	ebi-a-GCST007090	20	1600925	0.0096	403124	0.2434	Osteoarthritis	Knee osteoarthritis	1600925	1.53e-08	0.0123452	31684	20	eqtl-a-ENSG00000109272	PF4V1
rs13042885	T	C	T	C	-0.0852359	0.0014	0.284247	0.2662	ebi-a-GCST007090	20	1924707	0.0105	403124	0.8933	Osteoarthritis	Knee osteoarthritis	1924707	9.84e-11	0.0131757	31569	20	eqtl-a-ENSG00000109272	PF4V1
rs1354034	C	T	C	T	0.227317	-0.0084	0.618137	0.6008	ebi-a-GCST007090	3	56849749	0.0095	403124	0.3762	Osteoarthritis	Knee osteoarthritis	56849749	9.72e-79	0.0121	31684	3	eqtl-a-ENSG00000109272	PF4V1
rs186754602	T	C	T	C	0.327118	0.0516	0.0243949	0.0235	ebi-a-GCST007090	4	74226849	0.0306	403124	0.0914808	Osteoarthritis	Knee osteoarthritis	74226849	1.89e-17	0.0384813	26186	4	eqtl-a-ENSG00000109272	PF4V1
rs3790455	T	C	T	C	-0.0720918	-0.0012	0.660439	0.6546	ebi-a-GCST007090	1	156456301	0.0098	403124	0.9003	Osteoarthritis	Knee osteoarthritis	156456301	9.31e-09	0.0125534	31569	1	eqtl-a-ENSG00000109272	PF4V1
rs56236735	C	T	C	T	0.516247	-0.0002	0.0468975	0.0449	ebi-a-GCST007090	4	74697054	0.0224	403124	0.9926	Osteoarthritis	Knee osteoarthritis	74697054	6.7e-77	0.027814	27251	4	eqtl-a-ENSG00000109272	PF4V1
rs7075195	G	A	G	A	0.102458	-0.0027	0.421253	0.4159	ebi-a-GCST007090	10	65050659	0.0094	403124	0.7743	Osteoarthritis	Knee osteoarthritis	65050659	1.57e-17	0.012023	31569	10	eqtl-a-ENSG00000109272	PF4V1
rs7961894	T	C	T	C	0.130339	-0.0042	0.105151	0.1143	ebi-a-GCST007090	12	122365583	0.0146	403124	0.773599	Osteoarthritis	Knee osteoarthritis	122365583	1.72e-11	0.0193717	31185	12	eqtl-a-ENSG00000109272	PF4V1
rs79755767	A	G	A	G	0.14881	0.0032	0.0977363	0.0999	ebi-a-GCST007090	12	54698408	0.0156	403124	0.8396	Osteoarthritis	Knee osteoarthritis	54698408	1.01e-13	0.0200032	30744	12	eqtl-a-ENSG00000109272	PF4V1
rs826415	G	T	G	T	0.33418	0.0132	0.308498	0.3177	ebi-a-GCST007090	1	118153977	0.01	403124	0.186	Osteoarthritis	Knee osteoarthritis	118153977	1.36e-155	0.0125754	31569	1	eqtl-a-ENSG00000109272	PF4V1
rs10028670	G	A	G	A	-0.172462	-0.0064	0.746773	0.715	ebi-a-GCST007090	4	142628724	0.0103	403124	0.531001	Osteoarthritis	Knee osteoarthritis	142628724	8.43e-37	0.0136094	26494	4	eqtl-a-ENSG00000164136	IL15
rs1375493	A	G	A	G	0.0770259	0.0064	0.565077	0.5572	ebi-a-GCST007090	2	182323766	0.0094	403124	0.4953	Osteoarthritis	Knee osteoarthritis	182323766	1.32e-10	0.0119881	31569	2	eqtl-a-ENSG00000164136	IL15
rs2057655	A	G	A	G	0.0928842	0.0122	0.221316	0.1859	ebi-a-GCST007090	5	131807624	0.0119	403124	0.3088	Osteoarthritis	Knee osteoarthritis	131807624	8.69e-11	0.0143156	31569	5	eqtl-a-ENSG00000164136	IL15
rs60301947	A	C	A	C	-0.259931	0.0008	0.38383	0.3974	ebi-a-GCST007090	4	142225747	0.0095	403124	0.9347	Osteoarthritis	Knee osteoarthritis	142225747	2.39e-103	0.0120413	31562	4	eqtl-a-ENSG00000164136	IL15
rs75301646	A	G	A	G	-0.073977	0.0076	0.388353	0.3726	ebi-a-GCST007090	16	28617885	0.0099	403124	0.4445	Osteoarthritis	Knee osteoarthritis	28617885	1.31e-09	0.0121959	27281	16	eqtl-a-ENSG00000164136	IL15
rs10028892	C	T	C	T	0.477161	-0.0001	0.186114	0.1728	ebi-a-GCST007090	4	88150669	0.0124	403124	0.9959	Osteoarthritis	Knee osteoarthritis	88150669	1e-200	0.0147555	30442	4	eqtl-a-ENSG00000170509	HSD17B13
rs17012785	C	T	C	T	-0.157267	0.0039	0.281634	0.2254	ebi-a-GCST007090	4	88443892	0.0111	403124	0.7272	Osteoarthritis	Knee osteoarthritis	88443892	6.88e-33	0.0131657	30895	4	eqtl-a-ENSG00000170509	HSD17B13
rs34148107	C	T	C	T	0.425141	0.0194	0.0797003	0.0711	ebi-a-GCST007090	4	88253231	0.0181	403124	0.2852	Osteoarthritis	Knee osteoarthritis	88253231	1.34e-85	0.0216828	30779	4	eqtl-a-ENSG00000170509	HSD17B13
rs10030511	T	C	T	C	-0.078964	0.0094	0.450574	0.4525	ebi-a-GCST007090	4	100296248	0.0094	403124	0.3164	Osteoarthritis	Knee osteoarthritis	100296248	3.8e-11	0.0119436	31569	4	eqtl-a-ENSG00000197894	ADH5
rs28894371	A	G	A	G	-0.183789	-0.0235	0.0382554	0.0415	ebi-a-GCST007090	4	100004620	0.0232	403124	0.3118	Osteoarthritis	Knee osteoarthritis	100004620	3.02e-09	0.0309905	31568	4	eqtl-a-ENSG00000197894	ADH5
rs7683704	T	C	T	C	0.439362	-0.0081	0.0895108	0.1056	ebi-a-GCST007090	4	100004226	0.0151	403124	0.5925	Osteoarthritis	Knee osteoarthritis	100004226	9.93e-102	0.0205176	31569	4	eqtl-a-ENSG00000197894	ADH5
rs1003081	T	C	T	C	0.406558	0.0217	0.443327	0.4546	ebi-a-GCST007090	11	118913993	0.0093	403124	0.0203002	Osteoarthritis	Knee osteoarthritis	118913993	1e-200	0.0114816	31684	11	eqtl-a-ENSG00000256269	HMBS
rs112119822	G	A	G	A	0.176373	0.0187	0.0967389	0.1032	ebi-a-GCST007090	11	118798824	0.0153	403124	0.2197	Osteoarthritis	Knee osteoarthritis	118798824	1.58e-18	0.0200795	31569	11	eqtl-a-ENSG00000256269	HMBS
rs225245	G	A	G	A	-0.121711	-0.0116	0.440335	0.4567	ebi-a-GCST007090	17	33946107	0.0093	403124	0.2116	Osteoarthritis	Knee osteoarthritis	33946107	2.22e-24	0.0119453	31355	17	eqtl-a-ENSG00000256269	HMBS
rs592423	C	A	C	A	-0.0701283	0.0012	0.532047	0.5539	ebi-a-GCST007090	6	139840693	0.0093	403124	0.8963	Osteoarthritis	Knee osteoarthritis	139840693	3.95e-09	0.0119134	31569	6	eqtl-a-ENSG00000256269	HMBS
rs6459467	A	G	A	G	0.0942375	0.002	0.440396	0.3807	ebi-a-GCST007090	6	16288192	0.0096	403124	0.8348	Osteoarthritis	Knee osteoarthritis	16288192	3.34e-15	0.0119627	31684	6	eqtl-a-ENSG00000256269	HMBS
rs674424	C	T	C	T	0.203394	-0.004	0.750554	0.73	ebi-a-GCST007090	11	119030752	0.0106	403124	0.7045	Osteoarthritis	Knee osteoarthritis	119030752	3.16e-50	0.0136482	31684	11	eqtl-a-ENSG00000256269	HMBS
rs10032000	C	T	C	T	0.485882	-0.0239	0.152527	0.1643	ebi-a-GCST007090	4	129863157	0.0126	403124	0.0573297	Osteoarthritis	Knee osteoarthritis	129863157	1e-200	0.0160411	13925	4	eqtl-a-ENSG00000151470	C4orf33
rs1030696	A	G	A	G	-0.10913	-0.009	0.226484	0.2264	ebi-a-GCST007090	4	130318128	0.0111	403124	0.4191	Osteoarthritis	Knee osteoarthritis	130318128	1.46e-14	0.01419	14263	4	eqtl-a-ENSG00000151470	C4orf33
rs532099	T	C	T	C	-0.0712371	-0.0036	0.552144	0.5541	ebi-a-GCST007090	4	130132115	0.0093	403124	0.7032	Osteoarthritis	Knee osteoarthritis	130132115	2.53e-09	0.0119537	14263	4	eqtl-a-ENSG00000151470	C4orf33
rs9714715	T	A	T	A	0.26209	0.0025	0.199207	0.1987	ebi-a-GCST007090	4	130210547	0.0116	403124	0.827	Osteoarthritis	Knee osteoarthritis	130210547	9.44e-71	0.0147374	14259	4	eqtl-a-ENSG00000151470	C4orf33
rs1003391	G	A	G	A	-0.134706	0.0211	0.904666	0.9212	ebi-a-GCST007090	19	13212124	0.0176	403124	0.2318	Osteoarthritis	Knee osteoarthritis	13212124	2.79e-11	0.0202347	5173	19	eqtl-a-ENSG00000104774	MAN2B1
rs1354034	C	T	C	T	-0.0707087	-0.0084	0.618137	0.6008	ebi-a-GCST007090	3	56849749	0.0095	403124	0.3762	Osteoarthritis	Knee osteoarthritis	56849749	7.52e-09	0.0122359	9188	3	eqtl-a-ENSG00000104774	MAN2B1
rs55668927	T	A	T	A	0.131536	0.0073	0.0673245	0.0735	ebi-a-GCST007090	19	12917761	0.0178	403124	0.6819	Osteoarthritis	Knee osteoarthritis	12917761	2.96e-08	0.0237258	6421	19	eqtl-a-ENSG00000104774	MAN2B1
rs74789101	A	G	A	G	-0.242572	0.0541	0.0212886	0.0236	ebi-a-GCST007090	19	12720739	0.0309	403124	0.0797609	Osteoarthritis	Knee osteoarthritis	12720739	3.85e-09	0.0411823	5653	19	eqtl-a-ENSG00000104774	MAN2B1
rs79203624	A	G	A	G	-0.615193	0.0082	0.0955476	0.1229	ebi-a-GCST007090	19	12683958	0.0142	403124	0.562999	Osteoarthritis	Knee osteoarthritis	12683958	1e-200	0.0195728	5258	19	eqtl-a-ENSG00000104774	MAN2B1
rs1003416	A	G	A	G	-0.0923281	0.0068	0.726164	0.7491	ebi-a-GCST007090	9	132897231	0.0107	403124	0.5282	Osteoarthritis	Knee osteoarthritis	132897231	4.23e-12	0.0133243	31684	9	eqtl-a-ENSG00000187239	FNBP1
rs62584849	A	G	A	G	0.656978	-0.0025	0.0765456	0.0911	ebi-a-GCST007090	9	132600311	0.0161	403124	0.8749	Osteoarthritis	Knee osteoarthritis	132600311	1e-200	0.0216923	31569	9	eqtl-a-ENSG00000187239	FNBP1
rs736056	A	G	A	G	-0.178867	0.0105	0.0753369	0.0832	ebi-a-GCST007090	9	132625717	0.017	403124	0.535499	Osteoarthritis	Knee osteoarthritis	132625717	1.87e-15	0.0224998	28304	9	eqtl-a-ENSG00000187239	FNBP1
rs77163493	A	G	A	G	0.971336	-0.0044	0.0183122	0.0184	ebi-a-GCST007090	9	132679216	0.0346	403124	0.8981	Osteoarthritis	Knee osteoarthritis	132679216	8.51e-110	0.0436308	26618	9	eqtl-a-ENSG00000187239	FNBP1
rs1003549	C	T	C	T	0.526199	-0.0033	0.116126	0.1349	ebi-a-GCST007090	7	35295491	0.0136	403124	0.8057	Osteoarthritis	Knee osteoarthritis	35295491	5.3e-187	0.0180417	26181	7	eqtl-a-ENSG00000173852	DPY19L1
rs12672799	A	G	A	G	-0.161674	0.0009	0.0527417	0.0352	ebi-a-GCST007090	7	34588598	0.0252	403124	0.9726	Osteoarthritis	Knee osteoarthritis	34572814	1.2e-09	0.0265929	24544	7	eqtl-a-ENSG00000173852	DPY19L1
rs1354034	C	T	C	T	0.0667956	-0.0084	0.618137	0.6008	ebi-a-GCST007090	3	56849749	0.0095	403124	0.3762	Osteoarthritis	Knee osteoarthritis	56849749	4.8e-08	0.0122374	26181	3	eqtl-a-ENSG00000173852	DPY19L1
rs17791377	T	C	T	C	0.168617	-0.0083	0.43885	0.4448	ebi-a-GCST007090	7	34939172	0.0094	403124	0.3773	Osteoarthritis	Knee osteoarthritis	34939172	1.66e-45	0.0119093	26171	7	eqtl-a-ENSG00000173852	DPY19L1
rs2392289	G	T	G	T	-0.426026	-0.0074	0.679871	0.6816	ebi-a-GCST007090	7	34940455	0.0102	403124	0.4667	Osteoarthritis	Knee osteoarthritis	34940455	1e-200	0.0122433	25852	7	eqtl-a-ENSG00000173852	DPY19L1
rs77807912	T	C	T	C	-0.236706	0.0236	0.0276492	0.0282	ebi-a-GCST007090	7	34379124	0.028	403124	0.4001	Osteoarthritis	Knee osteoarthritis	34379124	6.53e-11	0.036244	20646	7	eqtl-a-ENSG00000173852	DPY19L1
rs10037670	G	A	G	A	0.0825109	0.0114	0.197621	0.199	ebi-a-GCST007090	5	153811490	0.0116	403124	0.3288	Osteoarthritis	Knee osteoarthritis	153811490	3.27e-08	0.0149303	26395	5	eqtl-a-ENSG00000155506	LARP1
rs11958012	A	G	A	G	-0.356985	-0.0029	0.464255	0.4873	ebi-a-GCST007090	5	154065495	0.0093	403124	0.759299	Osteoarthritis	Knee osteoarthritis	154065495	1e-200	0.0115496	26195	5	eqtl-a-ENSG00000155506	LARP1
rs351294	T	C	T	C	0.191246	-0.024	0.0717239	0.0795	ebi-a-GCST007090	5	154448739	0.0173	403124	0.1644	Osteoarthritis	Knee osteoarthritis	154448739	9.46e-17	0.0230099	26395	5	eqtl-a-ENSG00000155506	LARP1
rs76126401	T	C	T	C	-0.160274	0.0185	0.0438144	0.0337	ebi-a-GCST007090	5	153971390	0.0264	403124	0.4837	Osteoarthritis	Knee osteoarthritis	153971390	3.43e-08	0.0290467	24424	5	eqtl-a-ENSG00000155506	LARP1
rs10039541	T	C	T	C	-0.122902	-0.0188	0.532651	0.5258	ebi-a-GCST007090	5	82023434	0.0093	403124	0.0437301	Osteoarthritis	Knee osteoarthritis	82023434	4.56e-25	0.011884	30818	5	eqtl-a-ENSG00000186468	RPS23
rs113368915	G	A	G	A	-0.53973	0.0049	0.177628	0.1669	ebi-a-GCST007090	5	81106070	0.0127	403124	0.6974	Osteoarthritis	Knee osteoarthritis	81106070	1e-200	0.014895	30068	5	eqtl-a-ENSG00000186468	RPS23
rs116369197	T	C	T	C	0.258481	0.036	0.0185845	0.0207	ebi-a-GCST007090	5	80923900	0.0325	403124	0.2687	Osteoarthritis	Knee osteoarthritis	80923900	4.3e-09	0.0440162	25096	5	eqtl-a-ENSG00000186468	RPS23
rs17305746	G	T	G	T	-0.993674	0.0104	0.0261561	0.0221	ebi-a-GCST007090	5	81553524	0.032	403124	0.7452	Osteoarthritis	Knee osteoarthritis	81553524	1.32e-164	0.0363418	28393	5	eqtl-a-ENSG00000186468	RPS23
rs1963311	T	C	T	C	0.572264	-0.0156	0.153837	0.1372	ebi-a-GCST007090	5	81584158	0.0135	403124	0.2479	Osteoarthritis	Knee osteoarthritis	81584158	1e-200	0.0157774	30815	5	eqtl-a-ENSG00000186468	RPS23
rs55849964	C	A	C	A	0.507988	0.0225	0.0140386	0.0154	ebi-a-GCST007090	5	81657199	0.0382	403124	0.5562	Osteoarthritis	Knee osteoarthritis	81657199	6.95e-24	0.0504076	22882	5	eqtl-a-ENSG00000186468	RPS23
rs10039639	T	G	T	G	-0.196531	0.0045	0.913971	0.9007	ebi-a-GCST007090	5	49988593	0.0155	403124	0.773701	Osteoarthritis	Knee osteoarthritis	49988593	1.58e-20	0.0211608	26078	5	eqtl-a-ENSG00000170571	EMB
rs11955014	A	G	A	G	-0.392193	-0.007	0.336152	0.3568	ebi-a-GCST007090	5	49754291	0.0097	403124	0.4678	Osteoarthritis	Knee osteoarthritis	49754291	1e-200	0.012159	26075	5	eqtl-a-ENSG00000170571	EMB
rs4865722	C	A	C	A	0.386034	0.0084	0.659367	0.6434	ebi-a-GCST007090	5	49441621	0.0102	403124	0.4094	Osteoarthritis	Knee osteoarthritis	49441621	1e-200	0.0121309	16930	5	eqtl-a-ENSG00000170571	EMB
rs10042175	T	C	T	C	-0.165497	-0.0115	0.271998	0.271	ebi-a-GCST007090	5	80485585	0.0105	403124	0.273	Osteoarthritis	Knee osteoarthritis	80485585	1.56e-35	0.0133023	31566	5	eqtl-a-ENSG00000189127	ANKRD34B
rs115269365	C	A	C	A	-0.589905	0.0034	0.013464	0.0153	ebi-a-GCST007090	5	80008324	0.0391	403124	0.9302	Osteoarthritis	Knee osteoarthritis	80008324	1.74e-30	0.0514025	17194	5	eqtl-a-ENSG00000189127	ANKRD34B
rs2239630	G	A	G	A	-0.0913311	-0.0061	0.519173	0.5589	ebi-a-GCST007090	14	23589349	0.0094	403124	0.515	Osteoarthritis	Knee osteoarthritis	23589349	1.56e-14	0.0118874	31569	14	eqtl-a-ENSG00000189127	ANKRD34B
rs2405875	C	T	C	T	-0.568474	-0.0193	0.233526	0.1791	ebi-a-GCST007090	5	79950708	0.0148	403124	0.1923	Osteoarthritis	Knee osteoarthritis	79950708	1e-200	0.0132291	26563	5	eqtl-a-ENSG00000189127	ANKRD34B
rs2434287	C	A	C	A	-0.0945876	0.015	0.620824	0.6192	ebi-a-GCST007090	5	79392030	0.0096	403124	0.1189	Osteoarthritis	Knee osteoarthritis	79392030	1.1e-14	0.0122412	31684	5	eqtl-a-ENSG00000189127	ANKRD34B
rs55792251	G	A	G	A	0.0929474	0.0168	0.230543	0.2478	ebi-a-GCST007090	5	80240057	0.0108	403124	0.1197	Osteoarthritis	Knee osteoarthritis	80240057	4.47e-11	0.0141094	31569	5	eqtl-a-ENSG00000189127	ANKRD34B
rs6861026	A	G	A	G	-0.392738	0.0062	0.303168	0.2917	ebi-a-GCST007090	5	79681727	0.0102	403124	0.5446	Osteoarthritis	Knee osteoarthritis	79681727	1e-200	0.01252	31684	5	eqtl-a-ENSG00000189127	ANKRD34B
rs7846314	T	A	T	A	0.132761	-0.0012	0.178349	0.1864	ebi-a-GCST007090	8	61650831	0.0119	403124	0.9189	Osteoarthritis	Knee osteoarthritis	61650831	1.12e-17	0.0155075	31569	8	eqtl-a-ENSG00000189127	ANKRD34B
rs1004257	T	C	T	C	-0.157842	0.0217	0.0516384	0.0541	ebi-a-GCST007090	1	185472366	0.0208	403124	0.2951	Osteoarthritis	Knee osteoarthritis	185472366	4.2e-09	0.0268621	31014	1	eqtl-a-ENSG00000116679	IVNS1ABP
rs12025737	T	A	T	A	0.0977904	-0.0101	0.369894	0.3646	ebi-a-GCST007090	1	185077564	0.0097	403124	0.2974	Osteoarthritis	Knee osteoarthritis	185077564	1.87e-15	0.0123007	30932	1	eqtl-a-ENSG00000116679	IVNS1ABP
rs4651272	A	G	A	G	0.320871	0.0157	0.239844	0.2338	ebi-a-GCST007090	1	185543071	0.011	403124	0.1511	Osteoarthritis	Knee osteoarthritis	185543071	9.42e-122	0.0136748	31470	1	eqtl-a-ENSG00000116679	IVNS1ABP
rs56330463	C	T	C	T	-0.104868	-0.0192	0.582097	0.5515	ebi-a-GCST007090	5	148200011	0.0094	403124	0.0412601	Osteoarthritis	Knee osteoarthritis	148200011	2.94e-18	0.0120349	31355	5	eqtl-a-ENSG00000116679	IVNS1ABP
rs6693836	A	G	A	G	0.224499	0.0164	0.653557	0.642	ebi-a-GCST007090	1	185411306	0.0097	403124	0.0922508	Osteoarthritis	Knee osteoarthritis	185411306	1.13e-73	0.0123644	31470	1	eqtl-a-ENSG00000116679	IVNS1ABP
rs9420589	T	G	T	G	0.0746772	0.0171	0.428682	0.4351	ebi-a-GCST007090	10	94450233	0.0094	403124	0.0678703	Osteoarthritis	Knee osteoarthritis	94450233	5.04e-10	0.01201	31270	10	eqtl-a-ENSG00000116679	IVNS1ABP
rs10042649	G	A	G	A	0.223951	-0.0004	0.443276	0.464	ebi-a-GCST007090	5	175549011	0.0094	403124	0.9676	Osteoarthritis	Knee osteoarthritis	175549011	6.71e-80	0.0118316	28134	5	eqtl-a-ENSG00000122203	KIAA1191
rs12485738	G	A	G	A	0.0680165	-0.005	0.639877	0.6292	ebi-a-GCST007090	3	56865776	0.0096	403124	0.600999	Osteoarthritis	Knee osteoarthritis	56865776	3.98e-08	0.0123853	31300	3	eqtl-a-ENSG00000122203	KIAA1191
rs73803606	T	C	T	C	-0.576094	-0.036	0.0574394	0.0506	ebi-a-GCST007090	5	175788955	0.0212	403124	0.088959	Osteoarthritis	Knee osteoarthritis	175788955	1.94e-116	0.0251153	31233	5	eqtl-a-ENSG00000122203	KIAA1191
rs10043393	C	G	C	G	-0.133502	0.0122	0.198041	0.198	ebi-a-GCST007090	5	153812047	0.0117	403124	0.2947	Osteoarthritis	Knee osteoarthritis	153812047	3.11e-19	0.0148922	26492	5	eqtl-a-ENSG00000170271	FAXDC2
rs10056457	A	G	A	G	0.253124	0.0337	0.0297737	0.0199	ebi-a-GCST007090	5	154483384	0.0333	403124	0.3128	Osteoarthritis	Knee osteoarthritis	154483384	4.43e-13	0.0349531	26164	5	eqtl-a-ENSG00000170271	FAXDC2
rs113450140	G	A	G	A	-0.470443	-0.03	0.0215146	0.023	ebi-a-GCST007090	5	154201832	0.0314	403124	0.3394	Osteoarthritis	Knee osteoarthritis	154201832	1.02e-30	0.0408289	11620	5	eqtl-a-ENSG00000170271	FAXDC2
rs11602954	A	G	A	G	0.0885916	0.0049	0.211758	0.2286	ebi-a-GCST007090	11	202856	0.011	403124	0.6528	Osteoarthritis	Knee osteoarthritis	202856	1.13e-09	0.0145487	26110	11	eqtl-a-ENSG00000170271	FAXDC2
rs13170484	A	G	A	G	0.374306	0.0039	0.412536	0.4068	ebi-a-GCST007090	5	154052668	0.0095	403124	0.6848	Osteoarthritis	Knee osteoarthritis	154052668	1e-200	0.0116722	25742	5	eqtl-a-ENSG00000170271	FAXDC2
rs1354034	C	T	C	T	0.194718	-0.0084	0.618137	0.6008	ebi-a-GCST007090	3	56849749	0.0095	403124	0.3762	Osteoarthritis	Knee osteoarthritis	56849749	6.8e-58	0.0121402	26609	3	eqtl-a-ENSG00000170271	FAXDC2
rs189615095	T	C	T	C	-0.513067	0.0517	0.0163593	0.0177	ebi-a-GCST007090	5	154374153	0.0358	403124	0.1491	Osteoarthritis	Knee osteoarthritis	154374153	4.66e-28	0.0467193	20875	5	eqtl-a-ENSG00000170271	FAXDC2
rs255531	T	C	T	C	-0.413368	0.016	0.0284874	0.0152	ebi-a-GCST007090	5	154175369	0.0401	403124	0.690501	Osteoarthritis	Knee osteoarthritis	154175369	3.69e-31	0.0356066	21413	5	eqtl-a-ENSG00000170271	FAXDC2
rs35033748	C	T	C	T	0.282132	0.0057	0.215702	0.2044	ebi-a-GCST007090	17	27179590	0.0121	403124	0.6387	Osteoarthritis	Knee osteoarthritis	27179590	5.94e-87	0.0142741	22249	17	eqtl-a-ENSG00000170271	FAXDC2
rs3811444	T	C	T	C	-0.103822	0.0009	0.337611	0.334	ebi-a-GCST007090	1	248039451	0.0098	403124	0.9233	Osteoarthritis	Knee osteoarthritis	248039451	1.35e-16	0.0125554	26609	1	eqtl-a-ENSG00000170271	FAXDC2
rs55767292	T	C	T	C	-0.332461	0.0157	0.0278241	0.0319	ebi-a-GCST007090	5	154134418	0.027	403124	0.562	Osteoarthritis	Knee osteoarthritis	154134418	3.12e-20	0.0360794	22211	5	eqtl-a-ENSG00000170271	FAXDC2
rs605066	T	C	T	C	0.0835252	0.005	0.568924	0.5905	ebi-a-GCST007090	6	139829666	0.0094	403124	0.5945	Osteoarthritis	Knee osteoarthritis	139829666	3.36e-12	0.0119976	26494	6	eqtl-a-ENSG00000170271	FAXDC2
rs6084653	G	C	G	C	0.104337	0.0004	0.36636	0.389	ebi-a-GCST007090	20	4157072	0.0096	403124	0.9685	Osteoarthritis	Knee osteoarthritis	4157072	2.5e-17	0.0123217	26494	20	eqtl-a-ENSG00000170271	FAXDC2
rs6459467	A	G	A	G	-0.0668727	0.002	0.440396	0.3807	ebi-a-GCST007090	6	16288192	0.0096	403124	0.8348	Osteoarthritis	Knee osteoarthritis	16288192	2.35e-08	0.0119758	26609	6	eqtl-a-ENSG00000170271	FAXDC2
rs6592965	A	G	A	G	-0.161725	0.0036	0.449532	0.4545	ebi-a-GCST007090	7	50427982	0.0093	403124	0.6971	Osteoarthritis	Knee osteoarthritis	50427982	3.72e-42	0.0118869	26609	7	eqtl-a-ENSG00000170271	FAXDC2
rs1004607	G	A	G	A	0.34014	-0.0171	0.0177768	0.0205	ebi-a-GCST007090	1	160324855	0.0328	403124	0.6026	Osteoarthritis	Knee osteoarthritis	160324855	3.82e-14	0.0449504	20404	1	eqtl-a-ENSG00000143318	CASQ1
rs10158799	T	C	T	C	0.56875	0.0084	0.276138	0.2826	ebi-a-GCST007090	1	160135787	0.0105	403124	0.4215	Osteoarthritis	Knee osteoarthritis	160135787	1e-200	0.0124218	30077	1	eqtl-a-ENSG00000143318	CASQ1
rs60329960	A	C	A	C	0.215948	0.0223	0.0366081	0.0396	ebi-a-GCST007090	1	159938523	0.0244	403124	0.3598	Osteoarthritis	Knee osteoarthritis	159938523	8.79e-12	0.0316402	30329	1	eqtl-a-ENSG00000143318	CASQ1
rs61803840	G	A	G	A	-0.128022	-0.0205	0.220451	0.229	ebi-a-GCST007090	1	160153980	0.0112	403124	0.0672094	Osteoarthritis	Knee osteoarthritis	160153980	3.81e-19	0.0143166	31142	1	eqtl-a-ENSG00000143318	CASQ1
rs79862033	C	T	C	T	-0.213085	0.0162	0.0259185	0.0211	ebi-a-GCST007090	1	160056782	0.0326	403124	0.619699	Osteoarthritis	Knee osteoarthritis	160056782	1.23e-08	0.0374148	26469	1	eqtl-a-ENSG00000143318	CASQ1
rs1004607	G	A	G	A	0.30731	-0.0171	0.0177768	0.0205	ebi-a-GCST007090	1	160324855	0.0328	403124	0.6026	Osteoarthritis	Knee osteoarthritis	160324855	8.26e-12	0.0449672	20404	1	eqtl-a-ENSG00000132681	ATP1A4
rs10158799	T	C	T	C	0.496866	0.0084	0.276138	0.2826	ebi-a-GCST007090	1	160135787	0.0105	403124	0.4215	Osteoarthritis	Knee osteoarthritis	160135787	1e-200	0.0126383	30077	1	eqtl-a-ENSG00000132681	ATP1A4
rs112994245	A	G	A	G	-0.18601	0.0121	0.0643044	0.0687	ebi-a-GCST007090	1	160148360	0.0184	403124	0.5123	Osteoarthritis	Knee osteoarthritis	160148360	1.56e-14	0.0242131	30742	1	eqtl-a-ENSG00000132681	ATP1A4
rs10047462	T	G	T	G	0.0997048	0.0016	0.87319	0.9063	ebi-a-GCST007090	11	116722041	0.0159	403124	0.9219	Osteoarthritis	Knee osteoarthritis	116722041	2.4e-08	0.0178663	31185	11	eqtl-a-ENSG00000158715	SLC45A3
rs11582805	T	C	T	C	-0.171096	0.0041	0.447469	0.4617	ebi-a-GCST007090	1	205653056	0.0093	403124	0.6574	Osteoarthritis	Knee osteoarthritis	205653056	5.28e-47	0.0118828	31231	1	eqtl-a-ENSG00000158715	SLC45A3
rs1205896	A	G	A	G	0.0652704	-0.0001	0.490248	0.5045	ebi-a-GCST007090	6	22341469	0.0093	403124	0.9888	Osteoarthritis	Knee osteoarthritis	22341469	4.07e-08	0.0118931	31684	6	eqtl-a-ENSG00000158715	SLC45A3
rs4328821	G	A	G	A	-0.193503	-0.028	0.118714	0.1071	ebi-a-GCST007090	3	128316435	0.015	403124	0.06188	Osteoarthritis	Knee osteoarthritis	128316435	4.68e-26	0.0183285	31185	3	eqtl-a-ENSG00000158715	SLC45A3
rs4982731	T	C	T	C	0.119206	-0.0185	0.721775	0.7345	ebi-a-GCST007090	14	23585333	0.0106	403124	0.0793396	Osteoarthritis	Knee osteoarthritis	23585333	2.23e-19	0.0132435	31683	14	eqtl-a-ENSG00000158715	SLC45A3
rs78744187	T	C	T	C	-0.230189	0.0047	0.0806295	0.0817	ebi-a-GCST007090	19	33754548	0.0169	403124	0.778901	Osteoarthritis	Knee osteoarthritis	33754548	4.03e-26	0.0217741	23660	19	eqtl-a-ENSG00000158715	SLC45A3
rs10048729	A	G	A	G	0.155245	0.0202	0.0952102	0.0977	ebi-a-GCST007090	2	69320563	0.0157	403124	0.1963	Osteoarthritis	Knee osteoarthritis	69320563	1.7e-14	0.020236	31355	2	eqtl-a-ENSG00000198380	GFPT1
rs142495061	C	T	C	T	-0.418392	0.0428	0.0212302	0.0219	ebi-a-GCST007090	2	69783133	0.0324	403124	0.1872	Osteoarthritis	Knee osteoarthritis	69783133	2.68e-24	0.0411378	22760	2	eqtl-a-ENSG00000198380	GFPT1
rs34820790	G	C	G	C	0.363383	-0.0017	0.396602	0.3985	ebi-a-GCST007090	2	69434487	0.0095	403124	0.8573	Osteoarthritis	Knee osteoarthritis	69434487	1e-200	0.0117757	31351	2	eqtl-a-ENSG00000198380	GFPT1
rs6546544	C	T	C	T	-0.335016	-0.0248	0.138919	0.1242	ebi-a-GCST007090	2	69949316	0.0141	403124	0.0775908	Osteoarthritis	Knee osteoarthritis	69949316	1.08e-86	0.0169758	31470	2	eqtl-a-ENSG00000198380	GFPT1
rs78297408	A	G	A	G	0.41994	0.0059	0.0319748	0.0415	ebi-a-GCST007090	2	69874221	0.0233	403124	0.7983	Osteoarthritis	Knee osteoarthritis	69874221	9.41e-36	0.0336445	30256	2	eqtl-a-ENSG00000198380	GFPT1
rs80224464	C	A	C	A	-0.258327	0.0661	0.0197688	0.0169	ebi-a-GCST007090	2	69644043	0.0369	403124	0.0727696	Osteoarthritis	Knee osteoarthritis	69644043	1.45e-09	0.0427	23412	2	eqtl-a-ENSG00000198380	GFPT1
rs10052080	G	A	G	A	-0.199113	0.0008	0.136157	0.1176	ebi-a-GCST007090	5	150228833	0.0144	403124	0.9536	Osteoarthritis	Knee osteoarthritis	150228833	9.6e-31	0.0172732	31684	5	eqtl-a-ENSG00000145908	ZNF300
rs1578862	C	T	C	T	0.0917039	-0.0085	0.362556	0.3813	ebi-a-GCST007090	1	247427617	0.0096	403124	0.3721	Osteoarthritis	Knee osteoarthritis	247427617	1.16e-13	0.0123563	31684	1	eqtl-a-ENSG00000145908	ZNF300
rs2377585	G	T	G	T	-0.0905515	-0.0062	0.236697	0.2768	ebi-a-GCST007090	12	8932201	0.0104	403124	0.5471	Osteoarthritis	Knee osteoarthritis	8932201	9.38e-11	0.0139816	31569	12	eqtl-a-ENSG00000145908	ZNF300
rs1005254	T	C	T	C	0.123601	0.0131	0.724506	0.7368	ebi-a-GCST007090	19	57081942	0.0105	403124	0.2125	Osteoarthritis	Knee osteoarthritis	57081942	1.32e-20	0.0132813	23506	19	eqtl-a-ENSG00000256060	TRAPPC2B
rs12977863	C	T	C	T	-0.158198	-0.001	0.257398	0.2739	ebi-a-GCST007090	19	58702050	0.0104	403124	0.9262	Osteoarthritis	Knee osteoarthritis	58702050	1.67e-31	0.013548	23513	19	eqtl-a-ENSG00000256060	TRAPPC2B
rs13062095	C	T	C	T	0.391247	-0.022	0.350092	0.3368	ebi-a-GCST007090	3	101267385	0.0099	403124	0.0253099	Osteoarthritis	Knee osteoarthritis	101267385	1e-200	0.0120351	23513	3	eqtl-a-ENSG00000256060	TRAPPC2B
rs74851517	A	G	A	G	-0.114097	-0.0017	0.0949772	0.1028	ebi-a-GCST007090	19	57766301	0.0153	403124	0.9103	Osteoarthritis	Knee osteoarthritis	57766301	1.84e-08	0.0202777	23299	19	eqtl-a-ENSG00000256060	TRAPPC2B
rs862704	T	C	T	C	-0.526502	-0.0019	0.168734	0.1681	ebi-a-GCST007090	19	57865149	0.0124	403124	0.8782	Osteoarthritis	Knee osteoarthritis	57865149	1e-200	0.0152614	23623	19	eqtl-a-ENSG00000256060	TRAPPC2B
rs10053714	C	T	C	T	-0.221598	0.0275	0.0563323	0.0425	ebi-a-GCST007090	5	180021099	0.0229	403124	0.231	Osteoarthritis	Knee osteoarthritis	180021099	7.5e-18	0.0257466	27752	5	eqtl-a-ENSG00000161055	SCGB3A1
rs11744920	C	T	C	T	0.408408	-0.0051	0.291219	0.3108	ebi-a-GCST007090	5	179879382	0.0101	403124	0.6153	Osteoarthritis	Knee osteoarthritis	179879382	1e-200	0.0126412	27637	5	eqtl-a-ENSG00000161055	SCGB3A1
rs11960332	A	G	A	G	-0.188419	-0.0122	0.147715	0.1397	ebi-a-GCST007090	5	180071276	0.0134	403124	0.3625	Osteoarthritis	Knee osteoarthritis	180071276	1.58e-29	0.016699	26572	5	eqtl-a-ENSG00000161055	SCGB3A1
rs141094656	C	T	C	T	0.272977	0.0262	0.0195137	0.0148	ebi-a-GCST007090	1	92753336	0.04	403124	0.5132	Osteoarthritis	Knee osteoarthritis	92753336	2.11e-10	0.0429669	21131	1	eqtl-a-ENSG00000161055	SCGB3A1
rs6863987	T	C	T	C	0.302004	0.0049	0.672248	0.6633	ebi-a-GCST007090	5	179893257	0.0098	403124	0.616601	Osteoarthritis	Knee osteoarthritis	179893257	1.48e-130	0.0124222	30856	5	eqtl-a-ENSG00000161055	SCGB3A1
rs7708253	A	G	A	G	-0.1013	-0.0043	0.116067	0.1197	ebi-a-GCST007090	5	180195525	0.0145	403124	0.766	Osteoarthritis	Knee osteoarthritis	180195525	4.83e-08	0.0185619	30730	5	eqtl-a-ENSG00000161055	SCGB3A1
rs10055872	C	A	C	A	0.0688525	0.0075	0.507723	0.5311	ebi-a-GCST007090	5	6310014	0.0093	403124	0.4179	Osteoarthritis	Knee osteoarthritis	6310014	7.02e-09	0.0118908	24865	5	eqtl-a-ENSG00000250490	LINC02145
rs16877282	A	G	A	G	-0.313785	0.0119	0.0853311	0.0814	ebi-a-GCST007090	5	6415844	0.0169	403124	0.4829	Osteoarthritis	Knee osteoarthritis	6415844	7.65e-50	0.0211395	24536	5	eqtl-a-ENSG00000250490	LINC02145
rs4701724	C	T	C	T	-0.399744	-0.0037	0.491619	0.48	ebi-a-GCST007090	5	6365689	0.0093	403124	0.6912	Osteoarthritis	Knee osteoarthritis	6365689	1e-200	0.0114198	24865	5	eqtl-a-ENSG00000250490	LINC02145
rs10056001	G	T	G	T	-0.406272	0.0051	0.322139	0.3197	ebi-a-GCST007090	5	36685798	0.01	403124	0.609	Osteoarthritis	Knee osteoarthritis	36685798	1e-200	0.0122689	5495	5	eqtl-a-ENSG00000250155	SLC1A3-AS1
rs115579245	A	C	A	C	-0.220935	0.0139	0.0418132	0.0372	ebi-a-GCST007090	5	36732366	0.0245	403124	0.569399	Osteoarthritis	Knee osteoarthritis	36732366	9.69e-14	0.0296764	5501	5	eqtl-a-ENSG00000250155	SLC1A3-AS1
rs4869501	C	T	C	T	-0.262297	0.0142	0.209052	0.2166	ebi-a-GCST007090	5	37397175	0.0113	403124	0.2092	Osteoarthritis	Knee osteoarthritis	37397175	1.92e-73	0.0144693	5498	5	eqtl-a-ENSG00000250155	SLC1A3-AS1
rs75783542	T	C	T	C	-0.216669	0.0277	0.0839802	0.0899	ebi-a-GCST007090	5	36660560	0.0163	403124	0.0892298	Osteoarthritis	Knee osteoarthritis	36660560	3.91e-24	0.0213811	5502	5	eqtl-a-ENSG00000250155	SLC1A3-AS1
rs10056271	A	C	A	C	0.624761	0.0362	0.0856798	0.0899	ebi-a-GCST007090	5	101553800	0.0162	403124	0.0254402	Osteoarthritis	Knee osteoarthritis	101553800	1e-200	0.0206041	31355	5	eqtl-a-ENSG00000145730	PAM
rs116018409	T	C	T	C	-0.570037	-0.0503	0.0274243	0.0327	ebi-a-GCST007090	5	101980833	0.0267	403124	0.0594101	Osteoarthritis	Knee osteoarthritis	101980833	4.31e-56	0.0361258	26867	5	eqtl-a-ENSG00000145730	PAM
rs118085962	A	C	A	C	-0.479088	-0.0005	0.0318447	0.0235	ebi-a-GCST007090	5	102111678	0.0308	403124	0.9861	Osteoarthritis	Knee osteoarthritis	102111678	5.56e-46	0.0336557	28193	5	eqtl-a-ENSG00000145730	PAM
rs2033562	C	G	C	G	0.0676369	0.0145	0.623179	0.6328	ebi-a-GCST007090	8	103547739	0.0096	403124	0.1307	Osteoarthritis	Knee osteoarthritis	103547739	3.53e-08	0.0122688	31355	8	eqtl-a-ENSG00000145730	PAM
rs387569	C	T	C	T	-0.352715	-0.0349	0.554642	0.5391	ebi-a-GCST007090	5	102695626	0.0093	403124	0.000179399	Osteoarthritis	Knee osteoarthritis	102695626	1e-200	0.0116014	31141	5	eqtl-a-ENSG00000145730	PAM
rs4455005	A	G	A	G	-0.0699627	0.0223	0.618309	0.6397	ebi-a-GCST007090	17	1958536	0.0097	403124	0.0219801	Osteoarthritis	Knee osteoarthritis	1958536	1.08e-08	0.0122372	30941	17	eqtl-a-ENSG00000145730	PAM
rs72777964	A	G	A	G	-0.425166	-0.0299	0.310516	0.2886	ebi-a-GCST007090	5	101613526	0.0102	403124	0.00355198	Osteoarthritis	Knee osteoarthritis	101613526	1e-200	0.0123551	31354	5	eqtl-a-ENSG00000145730	PAM
rs77526211	A	G	A	G	-0.164101	-0.037	0.0432109	0.031	ebi-a-GCST007090	13	40974023	0.0274	403124	0.176	Osteoarthritis	Knee osteoarthritis	40974023	1.99e-08	0.0292385	29063	13	eqtl-a-ENSG00000145730	PAM
rs10057917	C	T	C	T	0.204874	-0.0414	0.0308391	0.0338	ebi-a-GCST007090	5	150445646	0.0259	403124	0.1105	Osteoarthritis	Knee osteoarthritis	150445646	2.55e-09	0.0343835	30948	5	eqtl-a-ENSG00000123643	SLC36A1
rs147113546	G	A	G	A	0.188403	-0.0242	0.0608379	0.0838	ebi-a-GCST007090	5	150583374	0.0179	403124	0.176	Osteoarthritis	Knee osteoarthritis	150583374	3.4e-14	0.0248487	26032	5	eqtl-a-ENSG00000123643	SLC36A1
rs149007767	T	C	T	C	0.102858	0.0164	0.149708	0.1633	ebi-a-GCST007090	7	50370254	0.013	403124	0.2065	Osteoarthritis	Knee osteoarthritis	50370254	6.65e-10	0.0166591	29863	7	eqtl-a-ENSG00000123643	SLC36A1
rs153469	A	T	A	T	0.0866414	0.0064	0.257693	0.235	ebi-a-GCST007090	5	150599290	0.011	403124	0.5595	Osteoarthritis	Knee osteoarthritis	150599290	1.82e-10	0.0135887	28585	5	eqtl-a-ENSG00000123643	SLC36A1
rs17729018	T	C	T	C	0.62636	0.023	0.096818	0.1081	ebi-a-GCST007090	5	150658613	0.015	403124	0.1249	Osteoarthritis	Knee osteoarthritis	150658613	1e-200	0.0194242	31354	5	eqtl-a-ENSG00000123643	SLC36A1
rs1864934	C	G	C	G	0.543642	0.0059	0.728793	0.723	ebi-a-GCST007090	5	150888821	0.0104	403124	0.5706	Osteoarthritis	Knee osteoarthritis	150888821	1e-200	0.012581	30701	5	eqtl-a-ENSG00000123643	SLC36A1
rs35979828	T	C	T	C	-0.226574	-0.0044	0.0571059	0.0694	ebi-a-GCST007090	12	54685880	0.0182	403124	0.8078	Osteoarthritis	Knee osteoarthritis	54685880	8.13e-19	0.0255781	29622	12	eqtl-a-ENSG00000123643	SLC36A1
rs57973391	C	T	C	T	0.199494	-0.0032	0.0772119	0.0839	ebi-a-GCST007090	5	150917796	0.0167	403124	0.8469	Osteoarthritis	Knee osteoarthritis	150917796	2.9e-19	0.0222339	20390	5	eqtl-a-ENSG00000123643	SLC36A1
rs10058380	G	A	G	A	0.417698	-0.0057	0.0675628	0.0605	ebi-a-GCST007090	5	148689959	0.0196	403124	0.7716	Osteoarthritis	Knee osteoarthritis	148689959	5.74e-71	0.0234506	30518	5	eqtl-a-ENSG00000145882	PCYOX1L
rs12520790	C	T	C	T	0.0959394	0.0037	0.171164	0.1563	ebi-a-GCST007090	5	149140863	0.0128	403124	0.774701	Osteoarthritis	Knee osteoarthritis	149140863	1.21e-09	0.0157811	31684	5	eqtl-a-ENSG00000145882	PCYOX1L
rs2400827	A	G	A	G	-0.160017	0.0055	0.445889	0.483	ebi-a-GCST007090	5	148655138	0.0093	403124	0.5523	Osteoarthritis	Knee osteoarthritis	148655138	3.1e-41	0.0118978	31225	5	eqtl-a-ENSG00000145882	PCYOX1L
rs71586133	A	C	A	C	-0.0848136	0.0049	0.190508	0.1844	ebi-a-GCST007090	5	149026436	0.012	403124	0.6805	Osteoarthritis	Knee osteoarthritis	149026436	2.11e-08	0.0151391	30192	5	eqtl-a-ENSG00000145882	PCYOX1L
rs882560	T	A	T	A	-0.531074	0.0086	0.210858	0.2274	ebi-a-GCST007090	5	148707888	0.0111	403124	0.4417	Osteoarthritis	Knee osteoarthritis	148707888	1e-200	0.0138889	31562	5	eqtl-a-ENSG00000145882	PCYOX1L
rs10060529	G	A	G	A	-0.0736067	-0.01	0.492966	0.4914	ebi-a-GCST007090	5	132562755	0.0093	403124	0.2824	Osteoarthritis	Knee osteoarthritis	132562755	5.96e-10	0.0118885	31233	5	eqtl-a-ENSG00000197375	SLC22A5
rs115976537	A	G	A	G	0.464283	0.0159	0.0213565	0.0295	ebi-a-GCST007090	5	131931798	0.0287	403124	0.581201	Osteoarthritis	Knee osteoarthritis	131931798	9.47e-30	0.0409829	23992	5	eqtl-a-ENSG00000197375	SLC22A5
rs13355318	T	C	T	C	-0.238511	0.0022	0.170715	0.1764	ebi-a-GCST007090	5	132447482	0.0124	403124	0.8569	Osteoarthritis	Knee osteoarthritis	132447482	3.47e-52	0.0156903	30149	5	eqtl-a-ENSG00000197375	SLC22A5
rs2243211	A	C	A	C	0.234464	0.0295	0.0743968	0.0696	ebi-a-GCST007090	5	132001422	0.0184	403124	0.1086	Osteoarthritis	Knee osteoarthritis	132001422	3.16e-25	0.0225946	31353	5	eqtl-a-ENSG00000197375	SLC22A5
rs27873	C	T	C	T	0.462442	0.0215	0.228134	0.1934	ebi-a-GCST007090	5	130731151	0.0118	403124	0.0672295	Osteoarthritis	Knee osteoarthritis	130731151	1e-200	0.0136388	31566	5	eqtl-a-ENSG00000197375	SLC22A5
rs39897	T	C	T	C	-0.432158	0.0027	0.518734	0.5402	ebi-a-GCST007090	5	131436896	0.0097	403124	0.7812	Osteoarthritis	Knee osteoarthritis	131436896	1e-200	0.0113429	31684	5	eqtl-a-ENSG00000197375	SLC22A5
rs10062286	C	G	C	G	0.0907519	0.0078	0.196939	0.1931	ebi-a-GCST007090	5	141574477	0.0118	403124	0.5071	Osteoarthritis	Knee osteoarthritis	141574477	1.27e-09	0.0149465	31568	5	eqtl-a-ENSG00000113552	GNPDA1
rs12189346	G	A	G	A	0.308526	-0.0011	0.179794	0.1487	ebi-a-GCST007090	5	141395140	0.013	403124	0.9303	Osteoarthritis	Knee osteoarthritis	141395140	1.15e-90	0.0152796	28588	5	eqtl-a-ENSG00000113552	GNPDA1
rs3135388	G	A	G	A	0.0977759	0.0149	0.871811	0.8527	ebi-a-GCST007090	6	32413051	0.0131	403124	0.2548	Osteoarthritis	Knee osteoarthritis	32413051	3.84e-08	0.0177846	26945	6	eqtl-a-ENSG00000113552	GNPDA1
rs364287	C	G	C	G	0.177074	-0.0009	0.775579	0.7519	ebi-a-GCST007090	5	141367807	0.0107	403124	0.9349	Osteoarthritis	Knee osteoarthritis	141367807	9.5e-36	0.0141879	27310	5	eqtl-a-ENSG00000113552	GNPDA1
rs10062839	T	C	T	C	0.360879	0.0143	0.782874	0.7881	ebi-a-GCST007090	5	60103452	0.0114	403124	0.2077	Osteoarthritis	Knee osteoarthritis	60103452	3.18e-144	0.0141127	26609	5	eqtl-a-ENSG00000164181	ELOVL7
rs11602954	A	G	A	G	0.12616	0.0049	0.211758	0.2286	ebi-a-GCST007090	11	202856	0.011	403124	0.6528	Osteoarthritis	Knee osteoarthritis	202856	3.85e-18	0.0145291	26110	11	eqtl-a-ENSG00000164181	ELOVL7
rs1354034	C	T	C	T	0.25132	-0.0084	0.618137	0.6008	ebi-a-GCST007090	3	56849749	0.0095	403124	0.3762	Osteoarthritis	Knee osteoarthritis	56849749	2.39e-96	0.0120663	26609	3	eqtl-a-ENSG00000164181	ELOVL7
rs7896518	G	A	G	A	0.0734836	-0.0023	0.422848	0.4261	ebi-a-GCST007090	10	65104500	0.0095	403124	0.8085	Osteoarthritis	Knee osteoarthritis	65104500	1.01e-09	0.0120319	26494	10	eqtl-a-ENSG00000164181	ELOVL7
rs10066276	C	A	C	A	-0.069638	-0.0022	0.658105	0.6455	ebi-a-GCST007090	5	150606480	0.0097	403124	0.8215	Osteoarthritis	Knee osteoarthritis	150606480	2.76e-08	0.0125336	30368	5	eqtl-a-ENSG00000197043	ANXA6
rs77102485	C	G	C	G	-0.147777	0.0169	0.129581	0.1329	ebi-a-GCST007090	5	150474712	0.0137	403124	0.2166	Osteoarthritis	Knee osteoarthritis	150474712	6.3e-17	0.0176781	30970	5	eqtl-a-ENSG00000197043	ANXA6
rs9324679	G	C	G	C	0.436707	-0.0002	0.701584	0.6911	ebi-a-GCST007090	5	150517025	0.01	403124	0.9803	Osteoarthritis	Knee osteoarthritis	150517025	1e-200	0.0124773	29479	5	eqtl-a-ENSG00000197043	ANXA6
rs959341	C	T	C	T	0.26636	-0.0095	0.540582	0.5345	ebi-a-GCST007090	5	150515519	0.0095	403124	0.3162	Osteoarthritis	Knee osteoarthritis	150515519	3.85e-114	0.0117306	30757	5	eqtl-a-ENSG00000197043	ANXA6
rs1006702	G	T	G	T	-0.448073	-0.0038	0.0143961	0.0113	ebi-a-GCST007090	17	49039468	0.0443	403124	0.9321	Osteoarthritis	Knee osteoarthritis	49039468	2.4e-19	0.049823	15425	17	eqtl-a-ENSG00000008294	SPAG9
rs149007767	T	C	T	C	0.109456	0.0164	0.149708	0.1633	ebi-a-GCST007090	7	50370254	0.013	403124	0.2065	Osteoarthritis	Knee osteoarthritis	50370254	4.98e-11	0.0166562	29863	7	eqtl-a-ENSG00000008294	SPAG9
rs41456547	G	T	G	T	0.160735	0.0129	0.066683	0.0818	ebi-a-GCST007090	17	49246345	0.017	403124	0.447	Osteoarthritis	Knee osteoarthritis	49246345	1.5e-11	0.023819	31352	17	eqtl-a-ENSG00000008294	SPAG9
rs56388170	T	G	T	G	0.111053	0.0026	0.289189	0.292	ebi-a-GCST007090	7	28724374	0.0103	403124	0.7982	Osteoarthritis	Knee osteoarthritis	28724374	2.23e-17	0.013094	31141	7	eqtl-a-ENSG00000008294	SPAG9
rs8125	T	C	T	C	0.353333	0.0251	0.0830943	0.0905	ebi-a-GCST007090	17	49043348	0.0164	403124	0.1249	Osteoarthritis	Knee osteoarthritis	49043348	1.75e-61	0.0213563	31355	17	eqtl-a-ENSG00000008294	SPAG9
rs10067826	C	A	C	A	-0.382722	-0.0203	0.0682503	0.0671	ebi-a-GCST007090	5	10282519	0.0187	403124	0.2792	Osteoarthritis	Knee osteoarthritis	10282519	3.17e-60	0.0233808	27639	5	eqtl-a-ENSG00000164237	CMBL
rs2578625	G	A	G	A	0.409934	-0.0076	0.246093	0.2346	ebi-a-GCST007090	5	10244810	0.011	403124	0.4903	Osteoarthritis	Knee osteoarthritis	10244810	1e-200	0.01338	31563	5	eqtl-a-ENSG00000164237	CMBL
rs3896594	G	T	G	T	-0.131536	-0.0123	0.377086	0.3819	ebi-a-GCST007090	2	8762414	0.0096	403124	0.2012	Osteoarthritis	Knee osteoarthritis	8762414	5.61e-27	0.0122303	31569	2	eqtl-a-ENSG00000164237	CMBL
rs62362617	T	C	T	C	-0.328391	-0.0198	0.0214514	0.0271	ebi-a-GCST007090	5	10301105	0.0312	403124	0.5244	Osteoarthritis	Knee osteoarthritis	10301105	1.12e-15	0.0409864	23815	5	eqtl-a-ENSG00000164237	CMBL
rs76073726	A	G	A	G	1.72702	-0.0258	0.0318058	0.0216	ebi-a-GCST007090	5	10302688	0.0319	403124	0.4184	Osteoarthritis	Knee osteoarthritis	10302688	1e-200	0.0306434	27901	5	eqtl-a-ENSG00000164237	CMBL
rs79755767	A	G	A	G	-0.164598	0.0032	0.0977363	0.0999	ebi-a-GCST007090	12	54698408	0.0156	403124	0.8396	Osteoarthritis	Knee osteoarthritis	54698408	1.84e-16	0.0199945	30744	12	eqtl-a-ENSG00000164237	CMBL
rs904515	G	A	G	A	-0.224941	-0.0186	0.0264991	0.0171	ebi-a-GCST007090	5	10446185	0.0357	403124	0.6018	Osteoarthritis	Knee osteoarthritis	10446185	1.22e-09	0.0370078	24604	5	eqtl-a-ENSG00000164237	CMBL
rs9376092	A	C	A	C	-0.0802881	-0.0124	0.27571	0.2729	ebi-a-GCST007090	6	135427144	0.0104	403124	0.2352	Osteoarthritis	Knee osteoarthritis	135427144	1.58e-09	0.0133015	31300	6	eqtl-a-ENSG00000164237	CMBL
rs10072	C	T	C	T	0.21503	-0.0026	0.335056	0.354	ebi-a-GCST007090	9	4860964	0.0097	403124	0.788	Osteoarthritis	Knee osteoarthritis	4860964	1.54e-66	0.0124788	31684	9	eqtl-a-ENSG00000120158	RCL1
rs10116352	C	G	C	G	-0.106808	-0.0089	0.885319	0.9006	ebi-a-GCST007090	9	4939466	0.0157	403124	0.5703	Osteoarthritis	Knee osteoarthritis	4939466	1.04e-08	0.0186571	30768	9	eqtl-a-ENSG00000120158	RCL1
rs10815090	T	C	T	C	0.0752812	-0.0103	0.368236	0.3924	ebi-a-GCST007090	9	4818167	0.0095	403124	0.2777	Osteoarthritis	Knee osteoarthritis	4818167	1e-09	0.0123234	31558	9	eqtl-a-ENSG00000120158	RCL1
rs10072760	G	A	G	A	0.4145	-0.0034	0.359777	0.3642	ebi-a-GCST007090	5	93921793	0.0097	403124	0.7275	Osteoarthritis	Knee osteoarthritis	93921793	1e-200	0.0119003	31565	5	eqtl-a-ENSG00000175471	MCTP1
rs13361876	C	A	C	A	0.567182	0.0068	0.208219	0.2314	ebi-a-GCST007090	5	93823951	0.011	403124	0.534399	Osteoarthritis	Knee osteoarthritis	93823951	1e-200	0.013859	31684	5	eqtl-a-ENSG00000175471	MCTP1
rs1354034	C	T	C	T	0.0985989	-0.0084	0.618137	0.6008	ebi-a-GCST007090	3	56849749	0.0095	403124	0.3762	Osteoarthritis	Knee osteoarthritis	56849749	7.18e-16	0.0122222	31684	3	eqtl-a-ENSG00000175471	MCTP1
rs75908011	C	T	C	T	-0.243228	0.0098	0.059223	0.0696	ebi-a-GCST007090	5	93601832	0.0184	403124	0.5949	Osteoarthritis	Knee osteoarthritis	93601832	3.72e-22	0.0251316	30918	5	eqtl-a-ENSG00000175471	MCTP1
rs1007394	C	T	C	T	-0.408514	0.0031	0.491102	0.4693	ebi-a-GCST007090	9	90292625	0.0093	403124	0.7357	Osteoarthritis	Knee osteoarthritis	90292625	1e-200	0.011398	24903	9	eqtl-a-ENSG00000135047	CTSL
rs10780872	A	G	A	G	0.331505	-0.0324	0.040129	0.0337	ebi-a-GCST007090	9	90366905	0.0258	403124	0.2089	Osteoarthritis	Knee osteoarthritis	90366905	4.88e-28	0.0301969	25989	9	eqtl-a-ENSG00000135047	CTSL
rs117914032	T	C	T	C	0.139822	-0.0174	0.0832763	0.0884	ebi-a-GCST007090	9	90767966	0.0165	403124	0.2908	Osteoarthritis	Knee osteoarthritis	90767966	8e-11	0.0215088	24613	9	eqtl-a-ENSG00000135047	CTSL
rs12002901	C	T	C	T	0.313087	0.0078	0.0413528	0.035	ebi-a-GCST007090	9	90359962	0.0248	403124	0.7523	Osteoarthritis	Knee osteoarthritis	90359962	7.4e-26	0.0297761	25673	9	eqtl-a-ENSG00000135047	CTSL
rs1892548	C	T	C	T	-0.0679695	0.0031	0.638581	0.6576	ebi-a-GCST007090	13	41002641	0.0098	403124	0.7536	Osteoarthritis	Knee osteoarthritis	41002641	3.97e-08	0.0123756	26395	13	eqtl-a-ENSG00000135047	CTSL
rs3732378	A	G	A	G	-0.0968427	0.0019	0.165434	0.1732	ebi-a-GCST007090	3	39307162	0.0122	403124	0.8786	Osteoarthritis	Knee osteoarthritis	39307162	1.41e-09	0.015997	26011	3	eqtl-a-ENSG00000135047	CTSL
rs77082937	A	T	A	T	0.568078	-0.0029	0.0236193	0.014	ebi-a-GCST007090	9	90455446	0.0393	403124	0.9408	Osteoarthritis	Knee osteoarthritis	90455446	2.66e-48	0.0388996	21529	9	eqtl-a-ENSG00000135047	CTSL
rs79020267	G	A	G	A	0.833704	-0.0638	0.0148788	0.0121	ebi-a-GCST007090	9	90421121	0.0424	403124	0.1326	Osteoarthritis	Knee osteoarthritis	90421121	8.25e-66	0.048657	20453	9	eqtl-a-ENSG00000135047	CTSL
rs8026803	C	T	C	T	-0.117745	0.016	0.247924	0.2605	ebi-a-GCST007090	15	80260014	0.0106	403124	0.1289	Osteoarthritis	Knee osteoarthritis	80260014	1.08e-17	0.0137477	26395	15	eqtl-a-ENSG00000135047	CTSL
rs10074652	A	G	A	G	-0.205116	0.004	0.522621	0.4971	ebi-a-GCST007090	5	126443644	0.0098	403124	0.6826	Osteoarthritis	Knee osteoarthritis	126443644	8.63e-68	0.01179	26942	5	eqtl-a-ENSG00000173926	MARCHF3
rs111886764	G	C	G	C	0.200991	0.0646	0.0351873	0.0287	ebi-a-GCST007090	5	126663675	0.0277	403124	0.0195898	Osteoarthritis	Knee osteoarthritis	126663675	4.64e-10	0.0322577	31021	5	eqtl-a-ENSG00000173926	MARCHF3
rs11745988	G	A	G	A	-0.129247	0.0083	0.352595	0.3842	ebi-a-GCST007090	5	126097526	0.0096	403124	0.3859	Osteoarthritis	Knee osteoarthritis	126097526	2.11e-25	0.0124096	30603	5	eqtl-a-ENSG00000173926	MARCHF3
rs11960799	T	C	T	C	-0.299676	0.0125	0.481697	0.4611	ebi-a-GCST007090	5	126356042	0.0093	403124	0.1804	Osteoarthritis	Knee osteoarthritis	126356042	3.9e-146	0.0116413	31086	5	eqtl-a-ENSG00000173926	MARCHF3
rs11741562	G	T	G	T	0.400924	-0.0029	0.286072	0.2777	ebi-a-GCST007090	5	79893662	0.0105	403124	0.780899	Osteoarthritis	Knee osteoarthritis	79893662	1e-200	0.0127301	6083	5	eqtl-a-ENSG00000228716	DHFR
rs16878218	G	A	G	A	-0.267329	0.0042	0.146811	0.136	ebi-a-GCST007090	5	80212435	0.0138	403124	0.760801	Osteoarthritis	Knee osteoarthritis	80212435	6.61e-58	0.0166655	6421	5	eqtl-a-ENSG00000228716	DHFR
rs59089298	A	G	A	G	-0.207493	0.0469	0.0493082	0.0546	ebi-a-GCST007090	5	79464536	0.0205	403124	0.0221202	Osteoarthritis	Knee osteoarthritis	79464536	3.93e-14	0.0274339	6418	5	eqtl-a-ENSG00000228716	DHFR
rs1007686	G	A	G	A	0.366682	-0.0019	0.799615	0.8136	ebi-a-GCST007090	1	228651457	0.0119	403124	0.872	Osteoarthritis	Knee osteoarthritis	228651457	3.06e-140	0.0145448	25531	1	eqtl-a-ENSG00000181218	H2AC25
rs1408272	G	T	G	T	0.156568	0.0306	0.0516449	0.0784	ebi-a-GCST007090	6	25842951	0.0173	403124	0.0761693	Osteoarthritis	Knee osteoarthritis	25842951	5.59e-09	0.0268611	20801	6	eqtl-a-ENSG00000181218	H2AC25
rs6592965	A	G	A	G	0.0713446	0.0036	0.449532	0.4545	ebi-a-GCST007090	7	50427982	0.0093	403124	0.6971	Osteoarthritis	Knee osteoarthritis	50427982	2.37e-09	0.0119495	25646	7	eqtl-a-ENSG00000181218	H2AC25
rs72756213	A	G	A	G	0.186593	0.0257	0.0467193	0.0399	ebi-a-GCST007090	1	228259992	0.0237	403124	0.2785	Osteoarthritis	Knee osteoarthritis	228259992	3.44e-11	0.0281586	23620	1	eqtl-a-ENSG00000181218	H2AC25
rs10079790	T	C	T	C	-0.191181	0.0143	0.0686951	0.0746	ebi-a-GCST007090	5	794593	0.0183	403124	0.4341	Osteoarthritis	Knee osteoarthritis	794593	3.83e-16	0.0234757	10182	5	eqtl-a-ENSG00000206077	ZDHHC11B
rs111384701	T	C	T	C	0.28136	0.0147	0.0749561	0.088	ebi-a-GCST007090	5	767084	0.0189	403124	0.4348	Osteoarthritis	Knee osteoarthritis	767084	6.03e-36	0.0224783	6095	5	eqtl-a-ENSG00000206077	ZDHHC11B
rs116511572	A	T	A	T	-0.341671	-0.047	0.0484068	0.05	ebi-a-GCST007090	5	893452	0.0214	403124	0.02784	Osteoarthritis	Knee osteoarthritis	893452	3.04e-35	0.0275815	17260	5	eqtl-a-ENSG00000206077	ZDHHC11B
rs10080172	T	G	T	G	-0.228648	0.0378	0.0280345	0.0308	ebi-a-GCST007090	5	128475248	0.0269	403124	0.1591	Osteoarthritis	Knee osteoarthritis	128475248	2.14e-10	0.0360042	29099	5	eqtl-a-ENSG00000066583	ISOC1
rs115494457	C	T	C	T	0.318096	0.0232	0.0282792	0.0269	ebi-a-GCST007090	5	127840356	0.0288	403124	0.4213	Osteoarthritis	Knee osteoarthritis	127840356	6.43e-19	0.0358038	28129	5	eqtl-a-ENSG00000066583	ISOC1
rs13181669	G	C	G	C	-0.373417	0.0158	0.344593	0.3593	ebi-a-GCST007090	5	128107509	0.0097	403124	0.1024	Osteoarthritis	Knee osteoarthritis	128107509	1e-200	0.012123	31343	5	eqtl-a-ENSG00000066583	ISOC1
rs141844349	C	A	C	A	0.261981	0.0092	0.0677125	0.0735	ebi-a-GCST007090	5	128370594	0.0179	403124	0.606801	Osteoarthritis	Knee osteoarthritis	128370594	1.15e-28	0.0235855	30964	5	eqtl-a-ENSG00000066583	ISOC1
rs149007767	T	C	T	C	0.101361	0.0164	0.149708	0.1633	ebi-a-GCST007090	7	50370254	0.013	403124	0.2065	Osteoarthritis	Knee osteoarthritis	50370254	1.17e-09	0.0166598	29863	7	eqtl-a-ENSG00000066583	ISOC1
rs2112699	C	T	C	T	-0.112453	0.0327	0.119449	0.1058	ebi-a-GCST007090	5	128525698	0.0152	403124	0.0318999	Osteoarthritis	Knee osteoarthritis	128525698	8.46e-10	0.0183273	30688	5	eqtl-a-ENSG00000066583	ISOC1
rs2526206	C	T	C	T	-0.39021	0.0143	0.279913	0.3029	ebi-a-GCST007090	5	128278704	0.0106	403124	0.1771	Osteoarthritis	Knee osteoarthritis	128278704	1e-200	0.0128436	27602	5	eqtl-a-ENSG00000066583	ISOC1
rs2577431	C	A	C	A	-0.386456	0.0144	0.259788	0.3029	ebi-a-GCST007090	5	128280809	0.0106	403124	0.1757	Osteoarthritis	Knee osteoarthritis	128280809	4.51e-189	0.0131769	26444	5	eqtl-a-ENSG00000066583	ISOC1
rs10080728	C	T	C	T	-0.25206	0.0005	0.13417	0.1346	ebi-a-GCST007090	6	42989242	0.0136	403124	0.9695	Osteoarthritis	Knee osteoarthritis	42989242	6.53e-48	0.0173329	30960	6	eqtl-a-ENSG00000112640	PPP2R5D
rs1354034	C	T	C	T	-0.0697004	-0.0084	0.618137	0.6008	ebi-a-GCST007090	3	56849749	0.0095	403124	0.3762	Osteoarthritis	Knee osteoarthritis	56849749	1.23e-08	0.0122363	31684	3	eqtl-a-ENSG00000112640	PPP2R5D
rs2234185	C	T	C	T	-0.0901547	0.0145	0.459505	0.4907	ebi-a-GCST007090	6	42897074	0.0093	403124	0.118	Osteoarthritis	Knee osteoarthritis	42897074	3.9e-14	0.0119186	31683	6	eqtl-a-ENSG00000112640	PPP2R5D
rs1008158	G	A	G	A	-0.492079	0.0031	0.354918	0.3418	ebi-a-GCST007090	9	113828811	0.0098	403124	0.751299	Osteoarthritis	Knee osteoarthritis	113828811	1e-200	0.0117288	31684	9	eqtl-a-ENSG00000198121	LPAR1
rs10115571	C	T	C	T	0.0936525	-0.0004	0.400849	0.4155	ebi-a-GCST007090	9	114338103	0.0095	403124	0.9668	Osteoarthritis	Knee osteoarthritis	114338103	1.1e-14	0.0121191	31237	9	eqtl-a-ENSG00000198121	LPAR1
rs10980993	G	A	G	A	0.251397	0.0012	0.163359	0.1339	ebi-a-GCST007090	9	114414667	0.0136	403124	0.9307	Osteoarthritis	Knee osteoarthritis	114414667	6.65e-56	0.0159595	31477	9	eqtl-a-ENSG00000198121	LPAR1
rs2712381	C	A	C	A	0.0717433	0.0087	0.600853	0.6142	ebi-a-GCST007090	3	128338600	0.0095	403124	0.3639	Osteoarthritis	Knee osteoarthritis	128338600	3.41e-09	0.0121383	31684	3	eqtl-a-ENSG00000198121	LPAR1
rs4302915	G	T	G	T	0.18162	0.0009	0.423766	0.4151	ebi-a-GCST007090	9	113374865	0.0094	403124	0.9246	Osteoarthritis	Knee osteoarthritis	113374865	3.42e-52	0.0119469	31684	9	eqtl-a-ENSG00000198121	LPAR1
rs61863818	T	C	T	C	0.104439	0.0053	0.232773	0.2576	ebi-a-GCST007090	10	99136403	0.0106	403124	0.6203	Osteoarthritis	Knee osteoarthritis	99136403	1.09e-13	0.0140562	31569	10	eqtl-a-ENSG00000198121	LPAR1
rs62571456	C	T	C	T	0.126575	0.0233	0.103724	0.0952	ebi-a-GCST007090	9	113649128	0.016	403124	0.1455	Osteoarthritis	Knee osteoarthritis	113649128	8.36e-11	0.0194911	31231	9	eqtl-a-ENSG00000198121	LPAR1
rs6477803	T	C	T	C	-0.530816	0.0034	0.80407	0.8337	ebi-a-GCST007090	9	113792417	0.0125	403124	0.785301	Osteoarthritis	Knee osteoarthritis	113792417	1e-200	0.0143139	31684	9	eqtl-a-ENSG00000198121	LPAR1
rs695207	T	G	T	G	-0.437704	0.0033	0.652787	0.6555	ebi-a-GCST007090	9	114056169	0.0099	403124	0.738501	Osteoarthritis	Knee osteoarthritis	114056169	1e-200	0.0119463	31684	9	eqtl-a-ENSG00000198121	LPAR1
rs10082463	C	A	C	A	-0.647655	0.0149	0.100013	0.0934	ebi-a-GCST007090	10	119021407	0.0162	403124	0.3571	Osteoarthritis	Knee osteoarthritis	119021407	1e-200	0.0190744	28917	10	eqtl-a-ENSG00000165650	PDZD8
rs149110519	T	C	T	C	0.183385	0.0192	0.0526158	0.0356	ebi-a-GCST007090	6	144385777	0.0252	403124	0.4463	Osteoarthritis	Knee osteoarthritis	144385777	5.56e-12	0.026613	25735	6	eqtl-a-ENSG00000165650	PDZD8
rs17095398	A	G	A	G	0.174388	0.019	0.127115	0.1443	ebi-a-GCST007090	10	118645834	0.0132	403124	0.1513	Osteoarthritis	Knee osteoarthritis	118645834	1.21e-22	0.0178073	31555	10	eqtl-a-ENSG00000165650	PDZD8
rs181501	T	C	T	C	0.154765	-0.0289	0.10226	0.1208	ebi-a-GCST007090	10	119179300	0.0145	403124	0.0466595	Osteoarthritis	Knee osteoarthritis	119179300	2.88e-15	0.0196002	31053	10	eqtl-a-ENSG00000165650	PDZD8
rs35979828	T	C	T	C	0.169248	-0.0044	0.0571059	0.0694	ebi-a-GCST007090	12	54685880	0.0182	403124	0.8078	Osteoarthritis	Knee osteoarthritis	54685880	3.87e-11	0.0256095	29836	12	eqtl-a-ENSG00000165650	PDZD8
rs363251	A	G	A	G	-0.236266	-0.0046	0.673778	0.6231	ebi-a-GCST007090	10	119019467	0.0103	403124	0.658901	Osteoarthritis	Knee osteoarthritis	119019467	3.32e-79	0.0125382	23403	10	eqtl-a-ENSG00000165650	PDZD8
rs78895802	G	T	G	T	-0.148536	-0.0125	0.0584502	0.0508	ebi-a-GCST007090	10	119150889	0.0211	403124	0.553	Osteoarthritis	Knee osteoarthritis	119150889	4.57e-09	0.0253397	31234	10	eqtl-a-ENSG00000165650	PDZD8
rs10083668	C	T	C	T	-0.122077	0.0198	0.111543	0.1153	ebi-a-GCST007090	15	100004180	0.0146	403124	0.1748	Osteoarthritis	Knee osteoarthritis	100004180	1e-10	0.0188783	30935	15	eqtl-a-ENSG00000068305	MEF2A
rs149007767	T	C	T	C	0.127656	0.0164	0.149708	0.1633	ebi-a-GCST007090	7	50370254	0.013	403124	0.2065	Osteoarthritis	Knee osteoarthritis	50370254	1.74e-14	0.016647	30077	7	eqtl-a-ENSG00000068305	MEF2A
rs149110519	T	C	T	C	0.166986	0.0192	0.0526158	0.0356	ebi-a-GCST007090	6	144385777	0.0252	403124	0.4463	Osteoarthritis	Knee osteoarthritis	144385777	3.55e-10	0.0266207	25735	6	eqtl-a-ENSG00000068305	MEF2A
rs78547437	C	T	C	T	0.249883	-0.001	0.161115	0.1828	ebi-a-GCST007090	15	100186866	0.012	403124	0.9354	Osteoarthritis	Knee osteoarthritis	100186866	1.22e-54	0.016052	31345	15	eqtl-a-ENSG00000068305	MEF2A
rs8026614	T	C	T	C	-0.227418	0.0052	0.481468	0.4707	ebi-a-GCST007090	15	100051136	0.0093	403124	0.578801	Osteoarthritis	Knee osteoarthritis	100051136	2.32e-83	0.0117569	31300	15	eqtl-a-ENSG00000068305	MEF2A
rs10085363	G	A	G	A	-0.776248	0.0128	0.10829	0.123	ebi-a-GCST007090	6	89310475	0.0142	403124	0.3692	Osteoarthritis	Knee osteoarthritis	89310475	1e-200	0.0180042	31684	6	eqtl-a-ENSG00000111880	RNGTT
rs117147345	T	C	T	C	0.705284	0.0034	0.0156368	0.0133	ebi-a-GCST007090	6	89675635	0.0412	403124	0.9348	Osteoarthritis	Knee osteoarthritis	89675635	1.16e-49	0.0476038	11694	6	eqtl-a-ENSG00000111880	RNGTT
rs117857689	G	A	G	A	0.302041	-0.0247	0.041791	0.0475	ebi-a-GCST007090	6	89615293	0.0218	403124	0.2572	Osteoarthritis	Knee osteoarthritis	89615293	2.14e-24	0.0296333	30547	6	eqtl-a-ENSG00000111880	RNGTT
rs17696736	G	A	G	A	-0.0889544	-0.0037	0.408694	0.428	ebi-a-GCST007090	12	112486818	0.0094	403124	0.6924	Osteoarthritis	Knee osteoarthritis	112486818	1.82e-13	0.0120839	31185	12	eqtl-a-ENSG00000111880	RNGTT
rs72911623	C	T	C	T	-0.62222	0.0321	0.0215633	0.0208	ebi-a-GCST007090	6	89648766	0.0325	403124	0.3226	Osteoarthritis	Knee osteoarthritis	89648766	6.46e-53	0.040639	28077	6	eqtl-a-ENSG00000111880	RNGTT
rs76385886	T	C	T	C	0.235155	-0.0186	0.0256989	0.02	ebi-a-GCST007090	6	89480608	0.0349	403124	0.594101	Osteoarthritis	Knee osteoarthritis	89480608	3.84e-10	0.0375611	29006	6	eqtl-a-ENSG00000111880	RNGTT
rs1008550	G	T	G	T	-0.321803	-0.0105	0.0309963	0.0259	ebi-a-GCST007090	22	24940196	0.0292	403124	0.7205	Osteoarthritis	Knee osteoarthritis	24940196	5.47e-21	0.0342351	31191	22	eqtl-a-ENSG00000100024	UPB1
rs117580218	A	G	A	G	-0.248941	0.0021	0.0269686	0.0321	ebi-a-GCST007090	22	24471789	0.0263	403124	0.9355	Osteoarthritis	Knee osteoarthritis	24471789	1.15e-11	0.0366813	25673	22	eqtl-a-ENSG00000100024	UPB1
rs139431893	T	C	T	C	-0.127031	0.0049	0.0724576	0.0965	ebi-a-GCST007090	22	25018253	0.0167	403124	0.771299	Osteoarthritis	Knee osteoarthritis	25018253	3.04e-08	0.0229332	16737	22	eqtl-a-ENSG00000100024	UPB1
rs7210990	A	C	A	C	0.0711024	0.0054	0.481977	0.4764	ebi-a-GCST007090	17	16170764	0.0093	403124	0.5616	Osteoarthritis	Knee osteoarthritis	16170764	2.28e-09	0.0118962	31569	17	eqtl-a-ENSG00000100024	UPB1
rs1008599	G	A	G	A	-0.364455	-0.0125	0.413339	0.4428	ebi-a-GCST007090	7	142038782	0.0095	403124	0.1873	Osteoarthritis	Knee osteoarthritis	142038782	1e-200	0.0116906	5502	7	eqtl-a-ENSG00000211717	TRBV10-1
rs3114480	C	T	C	T	-0.0683993	0.0094	0.492863	0.5023	ebi-a-GCST007090	7	142499729	0.0094	403124	0.3124	Osteoarthritis	Knee osteoarthritis	142499729	8.81e-09	0.0118908	5164	7	eqtl-a-ENSG00000211717	TRBV10-1
rs660895	G	A	G	A	0.12959	-0.0104	0.177598	0.213	ebi-a-GCST007090	6	32577380	0.0114	403124	0.3599	Osteoarthritis	Knee osteoarthritis	32577380	7.33e-17	0.0155352	5502	6	eqtl-a-ENSG00000211717	TRBV10-1
rs10086568	A	G	A	G	-0.0804053	0.0068	0.319855	0.3213	ebi-a-GCST007090	8	6900336	0.01	403124	0.4969	Osteoarthritis	Knee osteoarthritis	6900336	2.79e-10	0.0127425	31355	8	eqtl-a-ENSG00000102837	OLFM4
rs1012068	G	T	G	T	-0.110928	-0.0071	0.276034	0.2621	ebi-a-GCST007090	22	32265903	0.0105	403124	0.5022	Osteoarthritis	Knee osteoarthritis	32265903	6.69e-17	0.0132811	31086	22	eqtl-a-ENSG00000102837	OLFM4
rs11684404	C	T	C	T	-0.0723053	0.0027	0.343776	0.3401	ebi-a-GCST007090	2	88924622	0.0098	403124	0.779301	Osteoarthritis	Knee osteoarthritis	88924622	7.6e-09	0.0125161	31355	2	eqtl-a-ENSG00000102837	OLFM4
rs11881751	A	G	A	G	0.132196	-0.0087	0.231675	0.227	ebi-a-GCST007090	19	4997420	0.0111	403124	0.4328	Osteoarthritis	Knee osteoarthritis	4997420	5.45e-21	0.014063	31355	19	eqtl-a-ENSG00000102837	OLFM4
rs13289095	T	G	T	G	0.251897	-0.0115	0.119513	0.1462	ebi-a-GCST007090	9	131466489	0.0132	403124	0.3839	Osteoarthritis	Knee osteoarthritis	131466489	1.88e-43	0.0182245	28373	9	eqtl-a-ENSG00000102837	OLFM4
rs1343610	C	T	C	T	-0.198894	-0.0126	0.640629	0.6237	ebi-a-GCST007090	13	53662674	0.0097	403124	0.1925	Osteoarthritis	Knee osteoarthritis	53662674	6.73e-59	0.0122907	31470	13	eqtl-a-ENSG00000102837	OLFM4
rs1375493	A	G	A	G	0.0919538	0.0064	0.565077	0.5572	ebi-a-GCST007090	2	182323766	0.0094	403124	0.4953	Osteoarthritis	Knee osteoarthritis	182323766	1.65e-14	0.0119806	31355	2	eqtl-a-ENSG00000102837	OLFM4
rs2227901	A	G	A	G	-0.110238	0.0213	0.203258	0.1853	ebi-a-GCST007090	4	57798189	0.0119	403124	0.0741993	Osteoarthritis	Knee osteoarthritis	57798189	8.12e-14	0.0147606	31470	4	eqtl-a-ENSG00000102837	OLFM4
rs3735485	G	A	G	A	-0.101227	-0.0199	0.837214	0.8457	ebi-a-GCST007090	7	45009341	0.0129	403124	0.1216	Osteoarthritis	Knee osteoarthritis	45009341	3.23e-10	0.0160994	30757	7	eqtl-a-ENSG00000102837	OLFM4
rs7981880	G	A	G	A	0.0832848	0.0035	0.355481	0.343	ebi-a-GCST007090	13	53501646	0.0098	403124	0.7196	Osteoarthritis	Knee osteoarthritis	53501646	1.97e-11	0.0124144	31470	13	eqtl-a-ENSG00000102837	OLFM4
rs7999275	G	A	G	A	0.463594	-0.0008	0.768623	0.768	ebi-a-GCST007090	13	53589368	0.0113	403124	0.9409	Osteoarthritis	Knee osteoarthritis	53589368	1e-200	0.0135631	29978	13	eqtl-a-ENSG00000102837	OLFM4
rs9527102	G	A	G	A	0.120483	-0.0177	0.312936	0.3006	ebi-a-GCST007090	13	54114834	0.0102	403124	0.08124	Osteoarthritis	Knee osteoarthritis	54114834	4.69e-21	0.0127955	31352	13	eqtl-a-ENSG00000102837	OLFM4
rs1008705	C	T	C	T	0.379292	-0.0074	0.310198	0.303	ebi-a-GCST007090	8	17633455	0.0101	403124	0.4634	Osteoarthritis	Knee osteoarthritis	17633455	1e-200	0.0124642	31355	8	eqtl-a-ENSG00000104763	ASAH1
rs117352317	G	A	G	A	0.473247	0.0632	0.0173922	0.0191	ebi-a-GCST007090	8	18030605	0.034	403124	0.0633797	Osteoarthritis	Knee osteoarthritis	18030605	1.72e-25	0.0453532	23819	8	eqtl-a-ENSG00000104763	ASAH1
rs441517	G	A	G	A	-0.328991	0.002	0.706002	0.7373	ebi-a-GCST007090	8	17908116	0.0106	403124	0.8469	Osteoarthritis	Knee osteoarthritis	17908116	1.97e-146	0.0127669	31684	8	eqtl-a-ENSG00000104763	ASAH1
rs79985562	A	G	A	G	-0.362427	0.0127	0.0261946	0.0251	ebi-a-GCST007090	8	17918613	0.0303	403124	0.6757	Osteoarthritis	Knee osteoarthritis	17918613	1.7e-22	0.03714	28534	8	eqtl-a-ENSG00000104763	ASAH1
rs9325821	A	G	A	G	0.212276	-0.0013	0.951311	0.957	ebi-a-GCST007090	8	17610093	0.0228	403124	0.953	Osteoarthritis	Knee osteoarthritis	17610093	1.45e-14	0.027597	31344	8	eqtl-a-ENSG00000104763	ASAH1
rs10088133	G	A	G	A	0.24158	0.0123	0.52689	0.5524	ebi-a-GCST007090	8	142017877	0.0095	403124	0.1924	Osteoarthritis	Knee osteoarthritis	142017877	5.42e-94	0.011746	30902	8	eqtl-a-ENSG00000169398	PTK2
rs1354034	C	T	C	T	0.220184	-0.0084	0.618137	0.6008	ebi-a-GCST007090	3	56849749	0.0095	403124	0.3762	Osteoarthritis	Knee osteoarthritis	56849749	7.04e-74	0.0121093	31684	3	eqtl-a-ENSG00000169398	PTK2
rs141094656	C	T	C	T	-0.286526	0.0262	0.0195137	0.0148	ebi-a-GCST007090	1	92753336	0.04	403124	0.5132	Osteoarthritis	Knee osteoarthritis	92753336	2.57e-11	0.0429606	21629	1	eqtl-a-ENSG00000169398	PTK2
rs149290349	A	G	A	G	-0.2287	-0.0283	0.0763089	0.0745	ebi-a-GCST007090	2	43451957	0.0179	403124	0.1134	Osteoarthritis	Knee osteoarthritis	43451957	1.32e-24	0.022335	27138	2	eqtl-a-ENSG00000169398	PTK2
rs1510587	A	G	A	G	0.0666234	0.0014	0.459801	0.4465	ebi-a-GCST007090	8	142128946	0.0093	403124	0.8799	Osteoarthritis	Knee osteoarthritis	142128946	2.34e-08	0.011929	29914	8	eqtl-a-ENSG00000169398	PTK2
rs170088	T	C	T	C	0.126812	-0.014	0.11796	0.0979	ebi-a-GCST007090	8	142160876	0.0156	403124	0.3716	Osteoarthritis	Knee osteoarthritis	142160876	5.81e-12	0.0184207	31300	8	eqtl-a-ENSG00000169398	PTK2
rs505404	G	T	G	T	0.0994128	0.0005	0.222031	0.2356	ebi-a-GCST007090	11	243268	0.0109	403124	0.9632	Osteoarthritis	Knee osteoarthritis	243268	3.56e-12	0.014296	31569	11	eqtl-a-ENSG00000169398	PTK2
rs9809116	G	A	G	A	0.0958199	0.0021	0.419943	0.4075	ebi-a-GCST007090	3	72397279	0.0095	403124	0.8242	Osteoarthritis	Knee osteoarthritis	72397279	1.67e-15	0.0120321	31569	3	eqtl-a-ENSG00000169398	PTK2
rs1008877	A	C	A	C	0.394833	0.0137	0.47597	0.4753	ebi-a-GCST007090	6	125443861	0.0093	403124	0.1391	Osteoarthritis	Knee osteoarthritis	125443861	1e-200	0.0114445	31355	6	eqtl-a-ENSG00000111906	HDDC2
rs11154304	A	G	A	G	-0.540136	-0.024	0.11131	0.1164	ebi-a-GCST007090	6	125639515	0.0145	403124	0.096859	Osteoarthritis	Knee osteoarthritis	125639515	4.82e-190	0.0183693	31564	6	eqtl-a-ENSG00000111906	HDDC2
rs4895707	G	A	G	A	-0.398518	-0.008	0.473207	0.454	ebi-a-GCST007090	6	125669227	0.0093	403124	0.3874	Osteoarthritis	Knee osteoarthritis	125669227	1e-200	0.011439	31668	6	eqtl-a-ENSG00000111906	HDDC2
rs7911264	C	T	C	T	-0.0719362	-0.021	0.515223	0.5205	ebi-a-GCST007090	10	94436851	0.0093	403124	0.0240902	Osteoarthritis	Knee osteoarthritis	94436851	1.46e-09	0.0118936	31684	10	eqtl-a-ENSG00000111906	HDDC2
rs1008953	C	T	C	T	0.805396	-0.0145	0.770601	0.7751	ebi-a-GCST007090	20	43980726	0.0111	403124	0.1914	Osteoarthritis	Knee osteoarthritis	43980726	1e-200	0.012427	31300	20	eqtl-a-ENSG00000204070	SYS1
rs3091579	A	G	A	G	0.159048	-0.0078	0.140696	0.1427	ebi-a-GCST007090	20	43947368	0.0136	403124	0.5639	Osteoarthritis	Knee osteoarthritis	43947368	1.16e-20	0.0170647	31355	20	eqtl-a-ENSG00000204070	SYS1
rs6032538	C	G	C	G	-0.0907096	0.0033	0.714643	0.7269	ebi-a-GCST007090	20	44417675	0.0104	403124	0.754201	Osteoarthritis	Knee osteoarthritis	44417675	5.43e-12	0.0131576	31300	20	eqtl-a-ENSG00000204070	SYS1
rs12973620	C	G	C	G	0.0904162	-0.0018	0.191043	0.1751	ebi-a-GCST007090	19	58249643	0.0122	403124	0.8812	Osteoarthritis	Knee osteoarthritis	58249643	2.24e-09	0.0151205	26280	19	eqtl-a-ENSG00000079459	FDFT1
rs1564263	G	C	G	C	0.136107	-0.0148	0.635679	0.647	ebi-a-GCST007090	8	11503289	0.0098	403124	0.1311	Osteoarthritis	Knee osteoarthritis	11503289	2.12e-28	0.0123144	26275	8	eqtl-a-ENSG00000079459	FDFT1
rs174545	G	C	G	C	0.0755311	-0.0053	0.329174	0.3449	ebi-a-GCST007090	11	61569306	0.0098	403124	0.5869	Osteoarthritis	Knee osteoarthritis	61569306	2.36e-09	0.0126497	26395	11	eqtl-a-ENSG00000079459	FDFT1
rs2092004	G	A	G	A	0.448347	-0.0098	0.473194	0.487	ebi-a-GCST007090	8	11652430	0.0098	403124	0.3182	Osteoarthritis	Knee osteoarthritis	11652430	1e-200	0.0113075	20957	8	eqtl-a-ENSG00000079459	FDFT1
rs4841587	T	G	T	G	-0.23804	-0.0046	0.307772	0.254	ebi-a-GCST007090	8	11614175	0.0107	403124	0.6674	Osteoarthritis	Knee osteoarthritis	11614175	6.25e-78	0.0127379	26395	8	eqtl-a-ENSG00000079459	FDFT1
rs6592965	A	G	A	G	0.0716724	0.0036	0.449532	0.4545	ebi-a-GCST007090	7	50427982	0.0093	403124	0.6971	Osteoarthritis	Knee osteoarthritis	50427982	2e-09	0.0119494	26395	7	eqtl-a-ENSG00000079459	FDFT1
rs10090737	T	C	T	C	0.106765	0.0086	0.388402	0.3935	ebi-a-GCST007090	8	21547340	0.0095	403124	0.3676	Osteoarthritis	Knee osteoarthritis	21547340	1.84e-18	0.0121784	31684	8	eqtl-a-ENSG00000168546	GFRA2
rs3758156	G	A	G	A	-0.253282	0.0032	0.539761	0.5457	ebi-a-GCST007090	8	21770796	0.0093	403124	0.7348	Osteoarthritis	Knee osteoarthritis	21770796	4.57e-103	0.0117495	31684	8	eqtl-a-ENSG00000168546	GFRA2
rs9644146	G	T	G	T	-0.415218	0.0103	0.29191	0.2868	ebi-a-GCST007090	8	21696395	0.0103	403124	0.3165	Osteoarthritis	Knee osteoarthritis	21696395	1e-200	0.012616	31566	8	eqtl-a-ENSG00000168546	GFRA2
rs10092168	T	C	T	C	-0.212263	-0.003	0.292021	0.2879	ebi-a-GCST007090	8	87442135	0.0102	403124	0.7719	Osteoarthritis	Knee osteoarthritis	87442135	3.16e-60	0.0129671	31681	8	eqtl-a-ENSG00000085719	CPNE3
rs13257670	T	G	T	G	-0.0710505	0.0045	0.587907	0.5939	ebi-a-GCST007090	8	87866343	0.0095	403124	0.630999	Osteoarthritis	Knee osteoarthritis	87866343	4.03e-09	0.012077	31677	8	eqtl-a-ENSG00000085719	CPNE3
rs7000333	T	C	T	C	0.335846	0.0011	0.608397	0.6251	ebi-a-GCST007090	8	87578131	0.0096	403124	0.9112	Osteoarthritis	Knee osteoarthritis	87578131	2.29e-176	0.0118613	31681	8	eqtl-a-ENSG00000085719	CPNE3
rs1009321	G	A	G	A	-0.360636	-0.0213	0.545202	0.5558	ebi-a-GCST007090	12	133361224	0.0093	403124	0.0224999	Osteoarthritis	Knee osteoarthritis	133361224	1e-200	0.0115606	31527	12	eqtl-a-ENSG00000196458	ZNF605
rs4883606	G	A	G	A	0.137178	-0.0071	0.62849	0.5945	ebi-a-GCST007090	12	133298773	0.0095	403124	0.4524	Osteoarthritis	Knee osteoarthritis	133298773	4.74e-29	0.0122629	31644	12	eqtl-a-ENSG00000196458	ZNF605
rs71452557	G	A	G	A	-0.293735	-0.0207	0.0146436	0.0229	ebi-a-GCST007090	12	133731840	0.0364	403124	0.568801	Osteoarthritis	Knee osteoarthritis	133731840	2.92e-09	0.0494861	15694	12	eqtl-a-ENSG00000196458	ZNF605
rs10094310	A	C	A	C	-0.138623	-0.003	0.397663	0.4208	ebi-a-GCST007090	8	98883005	0.0094	403124	0.751701	Osteoarthritis	Knee osteoarthritis	98883005	2.3e-30	0.0121048	31526	8	eqtl-a-ENSG00000104341	LAPTM4B
rs115333123	T	C	T	C	-0.765355	-0.01	0.0681688	0.0856	ebi-a-GCST007090	8	98756185	0.0166	403124	0.5455	Osteoarthritis	Knee osteoarthritis	98756185	1e-200	0.0227191	31198	8	eqtl-a-ENSG00000104341	LAPTM4B
rs9297275	A	G	A	G	0.107051	0.0064	0.695596	0.7054	ebi-a-GCST007090	8	98438912	0.0102	403124	0.5328	Osteoarthritis	Knee osteoarthritis	98438912	1.07e-16	0.0129028	31145	8	eqtl-a-ENSG00000104341	LAPTM4B
rs10094451	T	C	T	C	0.3058	0.0093	0.253737	0.2747	ebi-a-GCST007090	8	41351870	0.0104	403124	0.3721	Osteoarthritis	Knee osteoarthritis	41351870	1.03e-114	0.0134331	30820	8	eqtl-a-ENSG00000147533	GOLGA7
rs113925113	T	C	T	C	0.188949	0.0042	0.0490159	0.0336	ebi-a-GCST007090	8	41211114	0.0258	403124	0.8714	Osteoarthritis	Knee osteoarthritis	41211114	6.63e-12	0.0275211	30491	8	eqtl-a-ENSG00000147533	GOLGA7
rs13062095	C	T	C	T	-0.0835374	-0.022	0.350092	0.3368	ebi-a-GCST007090	3	101267385	0.0099	403124	0.0253099	Osteoarthritis	Knee osteoarthritis	101267385	2e-11	0.0124577	30820	3	eqtl-a-ENSG00000147533	GOLGA7
rs10094836	G	C	G	C	-0.485706	-0.0131	0.844676	0.8613	ebi-a-GCST007090	8	17654390	0.0134	403124	0.3278	Osteoarthritis	Knee osteoarthritis	17654390	1e-200	0.0159149	31528	8	eqtl-a-ENSG00000078674	PCM1
rs11783644	C	G	C	G	-0.299291	-0.0039	0.222914	0.2088	ebi-a-GCST007090	8	17901865	0.0115	403124	0.7345	Osteoarthritis	Knee osteoarthritis	17901865	2.56e-100	0.0140765	31525	8	eqtl-a-ENSG00000078674	PCM1
rs2517207	A	G	A	G	-0.194342	-0.0257	0.0295027	0.0295	ebi-a-GCST007090	8	17468413	0.0277	403124	0.3525	Osteoarthritis	Knee osteoarthritis	17468413	3.18e-08	0.0351355	29988	8	eqtl-a-ENSG00000078674	PCM1
rs7830870	T	C	T	C	-0.0971015	0.0112	0.212747	0.1998	ebi-a-GCST007090	8	18019341	0.0116	403124	0.3338	Osteoarthritis	Knee osteoarthritis	18019341	2.27e-11	0.0145201	30751	8	eqtl-a-ENSG00000078674	PCM1
rs10095826	T	G	T	G	-0.204428	0.0088	0.654481	0.6698	ebi-a-GCST007090	8	91108548	0.0099	403124	0.3706	Osteoarthritis	Knee osteoarthritis	91108548	4.33e-61	0.012397	31059	8	eqtl-a-ENSG00000104327	CALB1
rs118177102	T	C	T	C	-0.311386	0.05	0.0186959	0.0133	ebi-a-GCST007090	8	91469564	0.0411	403124	0.224	Osteoarthritis	Knee osteoarthritis	91469564	1.25e-12	0.0438627	20319	8	eqtl-a-ENSG00000104327	CALB1
rs80330742	G	C	G	C	0.168535	-0.011	0.0386191	0.0293	ebi-a-GCST007090	8	91980539	0.0278	403124	0.693499	Osteoarthritis	Knee osteoarthritis	91980539	4.71e-08	0.0308558	14575	8	eqtl-a-ENSG00000104327	CALB1
rs1009668	T	C	T	C	-0.236358	0.0064	0.108866	0.1114	ebi-a-GCST007090	1	226040404	0.0147	403124	0.661899	Osteoarthritis	Knee osteoarthritis	226040404	1.65e-35	0.0190047	31300	1	eqtl-a-ENSG00000143819	EPHX1
rs112613032	G	C	G	C	-0.108522	0.0048	0.115068	0.1078	ebi-a-GCST007090	1	225936900	0.015	403124	0.7491	Osteoarthritis	Knee osteoarthritis	225936900	5.7e-09	0.018629	31568	1	eqtl-a-ENSG00000143819	EPHX1
rs4822024	A	G	A	G	0.156017	-0.0048	0.224124	0.2261	ebi-a-GCST007090	22	41757647	0.0111	403124	0.6687	Osteoarthritis	Knee osteoarthritis	41757647	4.9e-28	0.0142121	31569	22	eqtl-a-ENSG00000143819	EPHX1
rs10098310	A	G	A	G	0.123635	-0.0068	0.575007	0.57	ebi-a-GCST007090	8	130613614	0.0094	403124	0.4689	Osteoarthritis	Knee osteoarthritis	130613614	6.51e-25	0.0119947	31529	8	eqtl-a-ENSG00000106537	TSPAN13
rs11065987	G	A	G	A	-0.0753265	-0.0076	0.380678	0.4145	ebi-a-GCST007090	12	112072424	0.0094	403124	0.4201	Osteoarthritis	Knee osteoarthritis	112072424	7.57e-10	0.0122412	31145	12	eqtl-a-ENSG00000106537	TSPAN13
rs117889128	A	G	A	G	-0.250565	-0.0114	0.0199615	0.02	ebi-a-GCST007090	7	16792062	0.0332	403124	0.732	Osteoarthritis	Knee osteoarthritis	16792062	3.73e-09	0.0425003	22719	7	eqtl-a-ENSG00000106537	TSPAN13
rs13330176	A	T	A	T	0.0820535	0.0241	0.21644	0.2381	ebi-a-GCST007090	16	86019087	0.011	403124	0.0276401	Osteoarthritis	Knee osteoarthritis	86019087	1.32e-08	0.0144359	31200	16	eqtl-a-ENSG00000106537	TSPAN13
rs17056278	G	C	G	C	-0.173257	-0.0157	0.0633351	0.0769	ebi-a-GCST007090	5	158252438	0.0174	403124	0.3669	Osteoarthritis	Knee osteoarthritis	158252438	1.22e-12	0.0243925	31529	5	eqtl-a-ENSG00000106537	TSPAN13
rs3763317	T	C	T	C	-0.0670046	-0.0151	0.465049	0.447	ebi-a-GCST007090	6	32376788	0.0093	403124	0.1055	Osteoarthritis	Knee osteoarthritis	32376788	1.89e-08	0.0119194	29787	6	eqtl-a-ENSG00000106537	TSPAN13
rs6461269	C	T	C	T	-0.115355	-0.0003	0.49647	0.5283	ebi-a-GCST007090	7	16752046	0.0093	403124	0.9728	Osteoarthritis	Knee osteoarthritis	16752046	2.41e-22	0.0118641	31524	7	eqtl-a-ENSG00000106537	TSPAN13
rs7090445	T	C	T	C	-0.078258	-0.02	0.682795	0.6607	ebi-a-GCST007090	10	63721176	0.0098	403124	0.0411604	Osteoarthritis	Knee osteoarthritis	63721176	8.94e-10	0.0127718	31644	10	eqtl-a-ENSG00000106537	TSPAN13
rs7570971	A	C	A	C	-0.0719606	0.0089	0.441154	0.2755	ebi-a-GCST007090	2	135837906	0.0105	403124	0.3977	Osteoarthritis	Knee osteoarthritis	135837906	1.84e-09	0.0119715	25151	2	eqtl-a-ENSG00000106537	TSPAN13
rs9399137	C	T	C	T	-0.113726	-0.0156	0.264393	0.2588	ebi-a-GCST007090	6	135419018	0.0106	403124	0.1431	Osteoarthritis	Knee osteoarthritis	135419018	2.96e-17	0.0134618	31529	6	eqtl-a-ENSG00000106537	TSPAN13
rs10098310	A	G	A	G	-0.142755	-0.0068	0.575007	0.57	ebi-a-GCST007090	8	130613614	0.0094	403124	0.4689	Osteoarthritis	Knee osteoarthritis	130613614	9.72e-33	0.0119796	31569	8	eqtl-a-ENSG00000120708	TGFBI
rs12478601	T	C	T	C	-0.0688607	-0.0075	0.574604	0.583	ebi-a-GCST007090	2	43721508	0.0094	403124	0.4269	Osteoarthritis	Knee osteoarthritis	43721508	1.02e-08	0.0120243	31300	2	eqtl-a-ENSG00000120708	TGFBI
rs1292053	G	A	G	A	-0.148174	0.001	0.453041	0.4357	ebi-a-GCST007090	17	57963537	0.0093	403124	0.915	Osteoarthritis	Knee osteoarthritis	57963537	1.22e-35	0.0118911	31300	17	eqtl-a-ENSG00000120708	TGFBI
rs144603963	A	G	A	G	-0.468849	0.0063	0.0184824	0.0189	ebi-a-GCST007090	5	135827316	0.0347	403124	0.8554	Osteoarthritis	Knee osteoarthritis	135827316	1.7e-26	0.0440127	23011	5	eqtl-a-ENSG00000120708	TGFBI
rs17750709	T	C	T	C	0.212252	0.0203	0.0301351	0.0334	ebi-a-GCST007090	5	135566428	0.0261	403124	0.4373	Osteoarthritis	Knee osteoarthritis	135566428	1.03e-09	0.034768	31058	5	eqtl-a-ENSG00000120708	TGFBI
rs2124440	A	G	A	G	0.0657322	0.0071	0.550445	0.5548	ebi-a-GCST007090	2	182328214	0.0094	403124	0.4487	Osteoarthritis	Knee osteoarthritis	182328214	3.8e-08	0.0119517	31684	2	eqtl-a-ENSG00000120708	TGFBI
rs2239630	G	A	G	A	0.113781	-0.0061	0.519173	0.5589	ebi-a-GCST007090	14	23589349	0.0094	403124	0.515	Osteoarthritis	Knee osteoarthritis	23589349	9.46e-22	0.0118737	31569	14	eqtl-a-ENSG00000120708	TGFBI
rs2902940	G	A	G	A	0.130993	0.0033	0.274749	0.3161	ebi-a-GCST007090	20	39091487	0.0099	403124	0.7417	Osteoarthritis	Knee osteoarthritis	39091487	6.31e-23	0.0132875	31569	20	eqtl-a-ENSG00000120708	TGFBI
rs35979828	T	C	T	C	-0.296938	-0.0044	0.0571059	0.0694	ebi-a-GCST007090	12	54685880	0.0182	403124	0.8078	Osteoarthritis	Knee osteoarthritis	54685880	2.82e-31	0.0255271	29836	12	eqtl-a-ENSG00000120708	TGFBI
rs424971	C	T	C	T	-0.0677615	-0.0058	0.421674	0.4356	ebi-a-GCST007090	16	85946450	0.0094	403124	0.537901	Osteoarthritis	Knee osteoarthritis	85946450	1.81e-08	0.0120388	31684	16	eqtl-a-ENSG00000120708	TGFBI
rs4325427	T	C	T	C	-0.0958585	0.0045	0.315692	0.2867	ebi-a-GCST007090	13	41216534	0.0103	403124	0.6615	Osteoarthritis	Knee osteoarthritis	41216534	6.34e-14	0.0127798	31569	13	eqtl-a-ENSG00000120708	TGFBI
rs59575101	G	T	G	T	-0.82806	-0.0144	0.114111	0.0924	ebi-a-GCST007090	5	135333171	0.016	403124	0.3674	Osteoarthritis	Knee osteoarthritis	135333171	1e-200	0.0173734	30077	5	eqtl-a-ENSG00000120708	TGFBI
rs62364444	C	T	C	T	0.291833	-0.0164	0.0258576	0.0211	ebi-a-GCST007090	5	135358950	0.0328	403124	0.6161	Osteoarthritis	Knee osteoarthritis	135358950	6.26e-15	0.0374202	29942	5	eqtl-a-ENSG00000120708	TGFBI
rs6563831	T	C	T	C	-0.083957	0.0034	0.61429	0.6487	ebi-a-GCST007090	13	40975937	0.0098	403124	0.7279	Osteoarthritis	Knee osteoarthritis	40975937	6.08e-12	0.0122068	31684	13	eqtl-a-ENSG00000120708	TGFBI
rs6782228	C	G	C	G	-0.0980226	-0.0077	0.273721	0.2679	ebi-a-GCST007090	3	128323424	0.0105	403124	0.463	Osteoarthritis	Knee osteoarthritis	128323424	1.88e-13	0.0133232	31569	3	eqtl-a-ENSG00000120708	TGFBI
rs77552972	G	A	G	A	-0.958183	-0.0273	0.0319175	0.0284	ebi-a-GCST007090	5	135235368	0.0279	403124	0.3286	Osteoarthritis	Knee osteoarthritis	135235368	1.19e-186	0.0328844	29137	5	eqtl-a-ENSG00000120708	TGFBI
rs77942170	C	T	C	T	0.352296	0.0628	0.0330742	0.0372	ebi-a-GCST007090	5	135472443	0.0247	403124	0.0111301	Osteoarthritis	Knee osteoarthritis	135472443	2.22e-26	0.0331492	29384	5	eqtl-a-ENSG00000120708	TGFBI
rs10098310	A	G	A	G	-0.0940121	-0.0068	0.575007	0.57	ebi-a-GCST007090	8	130613614	0.0094	403124	0.4689	Osteoarthritis	Knee osteoarthritis	130613614	5.07e-15	0.0120137	31569	8	eqtl-a-ENSG00000107551	RASSF4
rs11239286	T	C	T	C	0.505302	-0.0702	0.0185927	0.0146	ebi-a-GCST007090	10	45443686	0.0386	403124	0.0690192	Osteoarthritis	Knee osteoarthritis	45443686	1.02e-30	0.0438547	19470	10	eqtl-a-ENSG00000107551	RASSF4
rs11598934	A	G	A	G	0.148724	0.0166	0.0847029	0.0885	ebi-a-GCST007090	10	45054818	0.0166	403124	0.3189	Osteoarthritis	Knee osteoarthritis	45054818	3.18e-12	0.0213387	28805	10	eqtl-a-ENSG00000107551	RASSF4
rs11642873	C	A	C	A	0.0837809	0.0013	0.227359	0.2065	ebi-a-GCST007090	16	85991705	0.0115	403124	0.9067	Osteoarthritis	Knee osteoarthritis	85991705	3.48e-09	0.0141828	31300	16	eqtl-a-ENSG00000107551	RASSF4
rs1375493	A	G	A	G	0.0918059	0.0064	0.565077	0.5572	ebi-a-GCST007090	2	182323766	0.0094	403124	0.4953	Osteoarthritis	Knee osteoarthritis	182323766	1.82e-14	0.0119807	31569	2	eqtl-a-ENSG00000107551	RASSF4
rs34856868	A	G	A	G	0.231705	0.031	0.0245314	0.0299	ebi-a-GCST007090	1	92554283	0.0272	403124	0.2538	Osteoarthritis	Knee osteoarthritis	92554283	1.64e-09	0.0384253	24808	1	eqtl-a-ENSG00000107551	RASSF4
rs3758398	C	T	C	T	0.363449	0.0193	0.835845	0.8149	ebi-a-GCST007090	10	45477080	0.0119	403124	0.1062	Osteoarthritis	Knee osteoarthritis	45477080	1.79e-117	0.0157738	31684	10	eqtl-a-ENSG00000107551	RASSF4
rs6782228	C	G	C	G	-0.0857346	-0.0077	0.273721	0.2679	ebi-a-GCST007090	3	128323424	0.0105	403124	0.463	Osteoarthritis	Knee osteoarthritis	128323424	1.26e-10	0.0133292	31569	3	eqtl-a-ENSG00000107551	RASSF4
rs7084511	T	C	T	C	-0.694728	-0.0097	0.100702	0.1043	ebi-a-GCST007090	10	45430956	0.0152	403124	0.5203	Osteoarthritis	Knee osteoarthritis	45430956	1e-200	0.0188934	31569	10	eqtl-a-ENSG00000107551	RASSF4
rs10098310	A	G	A	G	0.0670838	-0.0068	0.575007	0.57	ebi-a-GCST007090	8	130613614	0.0094	403124	0.4689	Osteoarthritis	Knee osteoarthritis	130613614	2.43e-08	0.0120265	31569	8	eqtl-a-ENSG00000239961	LILRA4
rs1439287	A	G	A	G	0.0800813	0.0041	0.476061	0.4846	ebi-a-GCST007090	2	111871897	0.0093	403124	0.6574	Osteoarthritis	Knee osteoarthritis	111871897	1.69e-11	0.0118981	31684	2	eqtl-a-ENSG00000239961	LILRA4
rs2241385	C	T	C	T	0.0993941	-0.0171	0.340914	0.3629	ebi-a-GCST007090	19	54849566	0.0097	403124	0.0792793	Osteoarthritis	Knee osteoarthritis	54849566	2.13e-15	0.0125281	23983	19	eqtl-a-ENSG00000239961	LILRA4
rs28453840	A	G	A	G	0.103552	-0.0098	0.68118	0.8104	ebi-a-GCST007090	2	136522941	0.0119	403124	0.41	Osteoarthritis	Knee osteoarthritis	136522941	4.4e-16	0.0127417	26025	2	eqtl-a-ENSG00000239961	LILRA4
rs4917014	G	T	G	T	-0.229998	0.0046	0.316454	0.3192	ebi-a-GCST007090	7	50305863	0.01	403124	0.6463	Osteoarthritis	Knee osteoarthritis	50305863	7.12e-74	0.0126496	31300	7	eqtl-a-ENSG00000239961	LILRA4
rs730592	T	C	T	C	0.120614	0.018	0.613251	0.6111	ebi-a-GCST007090	19	54864164	0.0095	403124	0.0593704	Osteoarthritis	Knee osteoarthritis	54864164	4.02e-23	0.0121789	31684	19	eqtl-a-ENSG00000239961	LILRA4
rs10098310	A	G	A	G	-0.0656665	-0.0068	0.575007	0.57	ebi-a-GCST007090	8	130613614	0.0094	403124	0.4689	Osteoarthritis	Knee osteoarthritis	130613614	4.77e-08	0.012027	28489	8	eqtl-a-ENSG00000162433	AK4
rs2153982	G	A	G	A	-0.18047	0.0093	0.171446	0.209	ebi-a-GCST007090	1	65605482	0.0118	403124	0.4302	Osteoarthritis	Knee osteoarthritis	65605482	1.63e-30	0.0157182	26997	1	eqtl-a-ENSG00000162433	AK4
rs6656092	T	C	T	C	-0.278345	0.0064	0.329261	0.3197	ebi-a-GCST007090	1	65624231	0.01	403124	0.5231	Osteoarthritis	Knee osteoarthritis	65624231	8.83e-111	0.0124462	23030	1	eqtl-a-ENSG00000162433	AK4
rs10098310	A	G	A	G	-0.0925011	-0.0068	0.575007	0.57	ebi-a-GCST007090	8	130613614	0.0094	403124	0.4689	Osteoarthritis	Knee osteoarthritis	130613614	1.37e-14	0.0120145	31569	8	eqtl-a-ENSG00000008394	MGST1
rs11641016	G	C	G	C	0.0820861	0.0045	0.207945	0.1974	ebi-a-GCST007090	16	86014881	0.0117	403124	0.7026	Osteoarthritis	Knee osteoarthritis	86014881	2.1e-08	0.0146491	31569	16	eqtl-a-ENSG00000008394	MGST1
rs1375493	A	G	A	G	0.0755663	0.0064	0.565077	0.5572	ebi-a-GCST007090	2	182323766	0.0094	403124	0.4953	Osteoarthritis	Knee osteoarthritis	182323766	2.92e-10	0.0119888	31569	2	eqtl-a-ENSG00000008394	MGST1
rs2239630	G	A	G	A	0.103973	-0.0061	0.519173	0.5589	ebi-a-GCST007090	14	23589349	0.0094	403124	0.515	Osteoarthritis	Knee osteoarthritis	23589349	2.1e-18	0.0118801	31569	14	eqtl-a-ENSG00000008394	MGST1
rs35979828	T	C	T	C	-0.228224	-0.0044	0.0571059	0.0694	ebi-a-GCST007090	12	54685880	0.0182	403124	0.8078	Osteoarthritis	Knee osteoarthritis	54685880	4.53e-19	0.0255771	29836	12	eqtl-a-ENSG00000008394	MGST1
rs372883	C	T	C	T	-0.124268	0.0039	0.494776	0.4869	ebi-a-GCST007090	21	30717737	0.0093	403124	0.673701	Osteoarthritis	Knee osteoarthritis	30717737	1.07e-25	0.0118581	31684	21	eqtl-a-ENSG00000008394	MGST1
rs4149190	A	T	A	T	-0.57357	0.0073	0.0679486	0.0658	ebi-a-GCST007090	12	16502260	0.0189	403124	0.6983	Osteoarthritis	Knee osteoarthritis	16502260	1.71e-135	0.0231522	31676	12	eqtl-a-ENSG00000008394	MGST1
rs9880192	C	G	C	G	-0.075331	-0.005	0.392874	0.4133	ebi-a-GCST007090	3	128297569	0.0095	403124	0.5981	Osteoarthritis	Knee osteoarthritis	128297569	6.02e-10	0.01217	31569	3	eqtl-a-ENSG00000008394	MGST1
rs10098310	A	G	A	G	0.0683617	-0.0068	0.575007	0.57	ebi-a-GCST007090	8	130613614	0.0094	403124	0.4689	Osteoarthritis	Knee osteoarthritis	130613614	1.31e-08	0.012026	31569	8	eqtl-a-ENSG00000198178	CLEC4C
rs1015102	A	G	A	G	0.225824	-0.0147	0.194881	0.2234	ebi-a-GCST007090	12	7810299	0.0112	403124	0.1895	Osteoarthritis	Knee osteoarthritis	7810299	7.46e-52	0.0149048	31681	12	eqtl-a-ENSG00000198178	CLEC4C
rs12319367	G	A	G	A	-0.285512	0.0025	0.0567602	0.0414	ebi-a-GCST007090	12	8017818	0.0233	403124	0.9141	Osteoarthritis	Knee osteoarthritis	8017818	7.27e-29	0.0256099	31132	12	eqtl-a-ENSG00000198178	CLEC4C
rs12825559	T	C	T	C	0.960608	0.0089	0.0953082	0.1042	ebi-a-GCST007090	12	7880743	0.0152	403124	0.5592	Osteoarthritis	Knee osteoarthritis	7880743	1e-200	0.0185863	31227	12	eqtl-a-ENSG00000198178	CLEC4C
rs13096142	T	C	T	C	-0.0737683	-0.0053	0.294111	0.2935	ebi-a-GCST007090	3	46281744	0.0102	403124	0.6017	Osteoarthritis	Knee osteoarthritis	46281744	1.57e-08	0.0130476	31684	3	eqtl-a-ENSG00000198178	CLEC4C
rs28453840	A	G	A	G	0.130419	-0.0098	0.68118	0.8104	ebi-a-GCST007090	2	136522941	0.0119	403124	0.41	Osteoarthritis	Knee osteoarthritis	136522941	1.19e-24	0.0127242	26025	2	eqtl-a-ENSG00000198178	CLEC4C
rs4917014	G	T	G	T	-0.180447	0.0046	0.316454	0.3192	ebi-a-GCST007090	7	50305863	0.01	403124	0.6463	Osteoarthritis	Knee osteoarthritis	50305863	8.98e-46	0.0127065	31300	7	eqtl-a-ENSG00000198178	CLEC4C
rs6535445	C	T	C	T	0.0688317	0.0167	0.339096	0.3415	ebi-a-GCST007090	4	84151427	0.0098	403124	0.0876799	Osteoarthritis	Knee osteoarthritis	84151427	4.24e-08	0.0125589	31684	4	eqtl-a-ENSG00000198178	CLEC4C
rs7972928	A	C	A	C	-0.400546	0.0097	0.647583	0.6523	ebi-a-GCST007090	12	7849804	0.0098	403124	0.3216	Osteoarthritis	Knee osteoarthritis	7849804	1e-200	0.0119937	31677	12	eqtl-a-ENSG00000198178	CLEC4C
rs10098310	A	G	A	G	-0.0743507	-0.0068	0.575007	0.57	ebi-a-GCST007090	8	130613614	0.0094	403124	0.4689	Osteoarthritis	Knee osteoarthritis	130613614	6.26e-10	0.0120235	31569	8	eqtl-a-ENSG00000136205	TNS3
rs17172820	C	A	C	A	-0.11544	0.0098	0.260211	0.2635	ebi-a-GCST007090	7	47166566	0.0105	403124	0.3531	Osteoarthritis	Knee osteoarthritis	47166566	1.44e-17	0.0135304	31565	7	eqtl-a-ENSG00000136205	TNS3
rs6945881	A	G	A	G	-0.199485	0.0267	0.335245	0.32	ebi-a-GCST007090	7	47707618	0.01	403124	0.00744406	Osteoarthritis	Knee osteoarthritis	47707618	2.25e-57	0.0124953	31232	7	eqtl-a-ENSG00000136205	TNS3
rs76500161	T	C	T	C	-0.204609	0.0076	0.0370101	0.032	ebi-a-GCST007090	7	47908865	0.0269	403124	0.7768	Osteoarthritis	Knee osteoarthritis	47908865	8.04e-11	0.0314793	25691	7	eqtl-a-ENSG00000136205	TNS3
rs10098310	A	G	A	G	0.0960931	-0.0068	0.575007	0.57	ebi-a-GCST007090	8	130613614	0.0094	403124	0.4689	Osteoarthritis	Knee osteoarthritis	130613614	1.25e-15	0.0120125	31569	8	eqtl-a-ENSG00000167483	NIBAN3
rs13330176	A	T	A	T	0.0838149	0.0241	0.21644	0.2381	ebi-a-GCST007090	16	86019087	0.011	403124	0.0276401	Osteoarthritis	Knee osteoarthritis	86019087	6.39e-09	0.0144352	31240	16	eqtl-a-ENSG00000167483	NIBAN3
rs17056278	G	C	G	C	-0.182991	-0.0157	0.0633351	0.0769	ebi-a-GCST007090	5	158252438	0.0174	403124	0.3669	Osteoarthritis	Knee osteoarthritis	158252438	6.21e-14	0.0243874	31569	5	eqtl-a-ENSG00000167483	NIBAN3
rs34631213	A	G	A	G	-0.181794	0.0029	0.240003	0.2438	ebi-a-GCST007090	19	17664418	0.0108	403124	0.7886	Osteoarthritis	Knee osteoarthritis	17664418	2.38e-39	0.0138515	28583	19	eqtl-a-ENSG00000167483	NIBAN3
rs34794906	C	T	C	T	-0.0885292	0.0004	0.310471	0.2626	ebi-a-GCST007090	6	31237858	0.0112	403124	0.9713	Osteoarthritis	Knee osteoarthritis	31237858	5.43e-12	0.0128419	27494	6	eqtl-a-ENSG00000167483	NIBAN3
rs6032662	T	C	T	C	-0.0957616	-0.004	0.748283	0.7542	ebi-a-GCST007090	20	44734310	0.0108	403124	0.7092	Osteoarthritis	Knee osteoarthritis	44734310	2.66e-12	0.01369	31569	20	eqtl-a-ENSG00000167483	NIBAN3
rs6502555	C	T	C	T	0.0749849	-0.0091	0.271123	0.2679	ebi-a-GCST007090	17	2729652	0.0106	403124	0.3924	Osteoarthritis	Knee osteoarthritis	2729652	2.06e-08	0.0133737	27397	17	eqtl-a-ENSG00000167483	NIBAN3
rs653178	T	C	T	C	0.099179	0.0047	0.539991	0.5178	ebi-a-GCST007090	12	112007756	0.0093	403124	0.6108	Osteoarthritis	Knee osteoarthritis	112007756	8.39e-17	0.0119125	28418	12	eqtl-a-ENSG00000167483	NIBAN3
rs10098310	A	G	A	G	0.0745761	-0.0068	0.575007	0.57	ebi-a-GCST007090	8	130613614	0.0094	403124	0.4689	Osteoarthritis	Knee osteoarthritis	130613614	5.55e-10	0.0120234	31315	8	eqtl-a-ENSG00000119866	BCL11A
rs34794906	C	T	C	T	-0.0808813	0.0004	0.310471	0.2626	ebi-a-GCST007090	6	31237858	0.0112	403124	0.9713	Osteoarthritis	Knee osteoarthritis	31237858	3.04e-10	0.0128454	27240	6	eqtl-a-ENSG00000119866	BCL11A
rs597808	G	A	G	A	0.105669	0.0047	0.52377	0.5172	ebi-a-GCST007090	12	111973358	0.0093	403124	0.6153	Osteoarthritis	Knee osteoarthritis	111973358	6.01e-19	0.0118837	27835	12	eqtl-a-ENSG00000119866	BCL11A
rs6074022	T	C	T	C	-0.103624	-0.0036	0.746768	0.7548	ebi-a-GCST007090	20	44740196	0.0108	403124	0.7415	Osteoarthritis	Knee osteoarthritis	44740196	3.28e-14	0.0136587	31046	20	eqtl-a-ENSG00000119866	BCL11A
rs7570971	A	C	A	C	-0.0738292	0.0089	0.441154	0.2755	ebi-a-GCST007090	2	135837906	0.0105	403124	0.3977	Osteoarthritis	Knee osteoarthritis	135837906	6.93e-10	0.0119707	24937	2	eqtl-a-ENSG00000119866	BCL11A
rs7589501	G	A	G	A	0.0758054	0.0021	0.49719	0.4901	ebi-a-GCST007090	2	60557705	0.0093	403124	0.8227	Osteoarthritis	Knee osteoarthritis	60557705	1.8e-10	0.0118866	30977	2	eqtl-a-ENSG00000119866	BCL11A
rs8067378	G	A	G	A	-0.0897236	-0.0099	0.497388	0.5172	ebi-a-GCST007090	17	38051348	0.0093	403124	0.2872	Osteoarthritis	Knee osteoarthritis	38051348	4.27e-14	0.0118797	31046	17	eqtl-a-ENSG00000119866	BCL11A
rs10098310	A	G	A	G	0.0667718	-0.0068	0.575007	0.57	ebi-a-GCST007090	8	130613614	0.0094	403124	0.4689	Osteoarthritis	Knee osteoarthritis	130613614	2.82e-08	0.0120266	30780	8	eqtl-a-ENSG00000112486	CCR6
rs13325613	T	G	T	G	-0.145636	-0.0158	0.0854911	0.0655	ebi-a-GCST007090	3	46298373	0.0188	403124	0.4012	Osteoarthritis	Knee osteoarthritis	46298373	7.21e-12	0.0212505	30780	3	eqtl-a-ENSG00000112486	CCR6
rs3093025	G	A	G	A	-0.30434	-0.0161	0.569905	0.5638	ebi-a-GCST007090	6	167532731	0.0093	403124	0.0845006	Osteoarthritis	Knee osteoarthritis	167532731	4.98e-148	0.0117455	30779	6	eqtl-a-ENSG00000112486	CCR6
rs3117098	A	G	A	G	-0.0981584	0.007	0.697466	0.7184	ebi-a-GCST007090	6	32358513	0.0103	403124	0.4946	Osteoarthritis	Knee osteoarthritis	32358513	3.17e-14	0.0129304	29422	6	eqtl-a-ENSG00000112486	CCR6
rs3774937	C	T	C	T	-0.0771316	-0.0002	0.320593	0.3495	ebi-a-GCST007090	4	103434253	0.0097	403124	0.9804	Osteoarthritis	Knee osteoarthritis	103434253	1.39e-09	0.0127362	30780	4	eqtl-a-ENSG00000112486	CCR6
rs41299637	G	T	G	T	-0.0853509	0.0208	0.254812	0.2935	ebi-a-GCST007090	1	200877850	0.0102	403124	0.0415901	Osteoarthritis	Knee osteoarthritis	200877850	3.91e-10	0.0136396	30780	1	eqtl-a-ENSG00000112486	CCR6
rs6502555	C	T	C	T	0.083619	-0.0091	0.271123	0.2679	ebi-a-GCST007090	17	2729652	0.0106	403124	0.3924	Osteoarthritis	Knee osteoarthritis	2729652	4e-10	0.0133701	26608	17	eqtl-a-ENSG00000112486	CCR6
rs6928890	T	G	T	G	-0.181137	-0.0059	0.117051	0.121	ebi-a-GCST007090	6	167365573	0.0142	403124	0.6771	Osteoarthritis	Knee osteoarthritis	167365573	9.48e-23	0.0184506	30894	6	eqtl-a-ENSG00000112486	CCR6
rs10098310	A	G	A	G	-0.0701013	-0.0068	0.575007	0.57	ebi-a-GCST007090	8	130613614	0.0094	403124	0.4689	Osteoarthritis	Knee osteoarthritis	130613614	5.56e-09	0.0120253	26181	8	eqtl-a-ENSG00000205730	ITPRIPL2
rs57236534	G	A	G	A	-0.776603	0.0125	0.040354	0.0424	ebi-a-GCST007090	16	19131435	0.0231	403124	0.588	Osteoarthritis	Knee osteoarthritis	19131435	1.96e-152	0.0295296	17359	16	eqtl-a-ENSG00000205730	ITPRIPL2
rs72779536	C	T	C	T	0.260611	0.0009	0.0608604	0.0694	ebi-a-GCST007090	16	19151588	0.019	403124	0.9636	Osteoarthritis	Knee osteoarthritis	19151588	7.84e-26	0.0247982	18107	16	eqtl-a-ENSG00000205730	ITPRIPL2
rs10098310	A	G	A	G	-0.0722472	-0.0068	0.575007	0.57	ebi-a-GCST007090	8	130613614	0.0094	403124	0.4689	Osteoarthritis	Knee osteoarthritis	130613614	1.87e-09	0.0120244	31315	8	eqtl-a-ENSG00000134247	PTGFRN
rs12130298	C	A	C	A	-0.42055	0.0113	0.0868471	0.0761	ebi-a-GCST007090	1	117544331	0.0175	403124	0.5191	Osteoarthritis	Knee osteoarthritis	117544331	1.36e-90	0.0208361	25288	1	eqtl-a-ENSG00000134247	PTGFRN
rs12566708	G	A	G	A	0.121557	0.0111	0.113651	0.125	ebi-a-GCST007090	1	117499648	0.014	403124	0.4303	Osteoarthritis	Knee osteoarthritis	117499648	8.48e-11	0.0187244	31420	1	eqtl-a-ENSG00000134247	PTGFRN
rs10098310	A	G	A	G	-0.0818035	-0.0068	0.575007	0.57	ebi-a-GCST007090	8	130613614	0.0094	403124	0.4689	Osteoarthritis	Knee osteoarthritis	130613614	1.01e-11	0.01202	31185	8	eqtl-a-ENSG00000093072	ADA2
rs113646461	C	T	C	T	0.121422	0.0072	0.0902567	0.0771	ebi-a-GCST007090	16	85995436	0.0174	403124	0.6797	Osteoarthritis	Knee osteoarthritis	85995436	4.83e-09	0.0207453	30680	16	eqtl-a-ENSG00000093072	ADA2
rs1375493	A	G	A	G	0.0759728	0.0064	0.565077	0.5572	ebi-a-GCST007090	2	182323766	0.0094	403124	0.4953	Osteoarthritis	Knee osteoarthritis	182323766	2.34e-10	0.0119886	31185	2	eqtl-a-ENSG00000093072	ADA2
rs2058120	G	A	G	A	0.107914	-0.001	0.485857	0.4526	ebi-a-GCST007090	22	17722055	0.0093	403124	0.9179	Osteoarthritis	Knee osteoarthritis	17722055	1e-19	0.0118736	23074	22	eqtl-a-ENSG00000093072	ADA2
rs2239630	G	A	G	A	0.0817873	-0.0061	0.519173	0.5589	ebi-a-GCST007090	14	23589349	0.0094	403124	0.515	Osteoarthritis	Knee osteoarthritis	23589349	6.1e-12	0.0118923	31185	14	eqtl-a-ENSG00000093072	ADA2
rs4761234	C	T	C	T	0.0723088	-0.0183	0.459799	0.4852	ebi-a-GCST007090	12	69732105	0.0093	403124	0.0493299	Osteoarthritis	Knee osteoarthritis	69732105	1.34e-09	0.0119266	31185	12	eqtl-a-ENSG00000093072	ADA2
rs5747025	G	A	G	A	0.434771	0.0146	0.355043	0.3527	ebi-a-GCST007090	22	17697428	0.0098	403124	0.1376	Osteoarthritis	Knee osteoarthritis	17697428	1e-200	0.0118871	30847	22	eqtl-a-ENSG00000093072	ADA2
rs7178572	G	A	G	A	0.0738844	-0.0117	0.691702	0.7131	ebi-a-GCST007090	15	77747190	0.0102	403124	0.2533	Osteoarthritis	Knee osteoarthritis	77747190	9.5e-09	0.0128734	31300	15	eqtl-a-ENSG00000093072	ADA2
rs10098310	A	G	A	G	-0.0662785	-0.0068	0.575007	0.57	ebi-a-GCST007090	8	130613614	0.0094	403124	0.4689	Osteoarthritis	Knee osteoarthritis	130613614	3.57e-08	0.0120268	31569	8	eqtl-a-ENSG00000125810	CD93
rs12052715	G	C	G	C	0.0766982	-0.0053	0.710147	0.7273	ebi-a-GCST007090	2	160677375	0.0104	403124	0.6123	Osteoarthritis	Knee osteoarthritis	160677375	4.8e-09	0.0131025	31569	2	eqtl-a-ENSG00000125810	CD93
rs139981939	G	A	G	A	-0.280662	-0.0233	0.0150104	0.0211	ebi-a-GCST007090	20	22373990	0.0325	403124	0.4742	Osteoarthritis	Knee osteoarthritis	22373990	9.42e-09	0.0488907	25694	20	eqtl-a-ENSG00000125810	CD93
rs149007767	T	C	T	C	-0.378912	0.0164	0.149708	0.1633	ebi-a-GCST007090	7	50370254	0.013	403124	0.2065	Osteoarthritis	Knee osteoarthritis	50370254	1.78e-118	0.0163739	30077	7	eqtl-a-ENSG00000125810	CD93
rs149110519	T	C	T	C	-0.152051	0.0192	0.0526158	0.0356	ebi-a-GCST007090	6	144385777	0.0252	403124	0.4463	Osteoarthritis	Knee osteoarthritis	144385777	1.13e-08	0.026627	25735	6	eqtl-a-ENSG00000125810	CD93
rs6076016	A	T	A	T	-0.3647	0.0097	0.356472	0.3607	ebi-a-GCST007090	20	23034597	0.0097	403124	0.3197	Osteoarthritis	Knee osteoarthritis	23034597	1e-200	0.0120414	31568	20	eqtl-a-ENSG00000125810	CD93
rs61863818	T	C	T	C	0.0785622	0.0053	0.232773	0.2576	ebi-a-GCST007090	10	99136403	0.0106	403124	0.6203	Osteoarthritis	Knee osteoarthritis	99136403	2.35e-08	0.0140682	31569	10	eqtl-a-ENSG00000125810	CD93
rs62208781	G	A	G	A	-0.213504	-0.0095	0.089124	0.0981	ebi-a-GCST007090	20	23155655	0.0156	403124	0.5408	Osteoarthritis	Knee osteoarthritis	23155655	1.08e-24	0.0208116	31684	20	eqtl-a-ENSG00000125810	CD93
rs6440003	A	G	A	G	-0.0976264	-0.0131	0.434308	0.4443	ebi-a-GCST007090	3	141094209	0.0093	403124	0.1609	Osteoarthritis	Knee osteoarthritis	141094209	3.65e-16	0.0119794	31684	3	eqtl-a-ENSG00000125810	CD93
rs6986779	T	C	T	C	0.0700811	-0.0103	0.349935	0.3587	ebi-a-GCST007090	8	142337790	0.0097	403124	0.2856	Osteoarthritis	Knee osteoarthritis	142337790	1.89e-08	0.0124648	24943	8	eqtl-a-ENSG00000125810	CD93
rs73102333	A	G	A	G	0.120018	-0.0088	0.224633	0.2182	ebi-a-GCST007090	20	23623917	0.0112	403124	0.4348	Osteoarthritis	Knee osteoarthritis	23623917	3.26e-17	0.0142253	31231	20	eqtl-a-ENSG00000125810	CD93
rs76840964	G	A	G	A	-0.140997	0.0229	0.126123	0.1243	ebi-a-GCST007090	2	160754947	0.0141	403124	0.1053	Osteoarthritis	Knee osteoarthritis	160754947	3.22e-15	0.0178883	31240	2	eqtl-a-ENSG00000125810	CD93
rs844916	C	A	C	A	-0.401288	0.0001	0.286257	0.3175	ebi-a-GCST007090	20	23141615	0.0101	403124	0.9954	Osteoarthritis	Knee osteoarthritis	23141615	1e-200	0.0127267	31684	20	eqtl-a-ENSG00000125810	CD93
rs10098310	A	G	A	G	0.0773371	-0.0068	0.575007	0.57	ebi-a-GCST007090	8	130613614	0.0094	403124	0.4689	Osteoarthritis	Knee osteoarthritis	130613614	1.25e-10	0.0120221	31569	8	eqtl-a-ENSG00000104921	FCER2
rs1055348	G	T	G	T	-0.106279	0.0087	0.144034	0.1058	ebi-a-GCST007090	6	31321948	0.0151	403124	0.5641	Osteoarthritis	Knee osteoarthritis	31321948	3.41e-10	0.016927	26341	6	eqtl-a-ENSG00000104921	FCER2
rs11065987	G	A	G	A	-0.0743132	-0.0076	0.380678	0.4145	ebi-a-GCST007090	12	112072424	0.0094	403124	0.4201	Osteoarthritis	Knee osteoarthritis	112072424	1.27e-09	0.0122417	31185	12	eqtl-a-ENSG00000104921	FCER2
rs11465373	T	C	T	C	-0.190029	-0.024	0.0914849	0.0877	ebi-a-GCST007090	19	7811593	0.0164	403124	0.1434	Osteoarthritis	Knee osteoarthritis	7811593	2.64e-20	0.0205824	29467	19	eqtl-a-ENSG00000104921	FCER2
rs12980031	T	G	T	G	-0.283261	0.004	0.792647	0.7572	ebi-a-GCST007090	19	7764436	0.0111	403124	0.7166	Osteoarthritis	Knee osteoarthritis	7764436	3.8e-85	0.0144859	27310	19	eqtl-a-ENSG00000104921	FCER2
rs13330176	A	T	A	T	0.0788643	0.0241	0.21644	0.2381	ebi-a-GCST007090	16	86019087	0.011	403124	0.0276401	Osteoarthritis	Knee osteoarthritis	86019087	4.69e-08	0.0144371	31240	16	eqtl-a-ENSG00000104921	FCER2
rs17056278	G	C	G	C	-0.16477	-0.0157	0.0633351	0.0769	ebi-a-GCST007090	5	158252438	0.0174	403124	0.3669	Osteoarthritis	Knee osteoarthritis	158252438	1.44e-11	0.0243966	31569	5	eqtl-a-ENSG00000104921	FCER2
rs6074022	T	C	T	C	-0.147514	-0.0036	0.746768	0.7548	ebi-a-GCST007090	20	44740196	0.0108	403124	0.7415	Osteoarthritis	Knee osteoarthritis	44740196	2.69e-27	0.0136301	31300	20	eqtl-a-ENSG00000104921	FCER2
rs674313	T	C	T	C	0.105722	0.0252	0.2631	0.2446	ebi-a-GCST007090	6	32578082	0.0108	403124	0.01937	Osteoarthritis	Knee osteoarthritis	32578082	4.56e-15	0.0134877	30476	6	eqtl-a-ENSG00000104921	FCER2
rs8067378	G	A	G	A	-0.112361	-0.0099	0.497388	0.5172	ebi-a-GCST007090	17	38051348	0.0093	403124	0.2872	Osteoarthritis	Knee osteoarthritis	38051348	2.83e-21	0.011866	31300	17	eqtl-a-ENSG00000104921	FCER2
rs10098310	A	G	A	G	-0.0951232	-0.0068	0.575007	0.57	ebi-a-GCST007090	8	130613614	0.0094	403124	0.4689	Osteoarthritis	Knee osteoarthritis	130613614	2.41e-15	0.0120131	31569	8	eqtl-a-ENSG00000155465	SLC7A7
rs10980800	C	T	C	T	0.108455	0.0042	0.22312	0.2384	ebi-a-GCST007090	9	113915905	0.0109	403124	0.7027	Osteoarthritis	Knee osteoarthritis	113915905	2.92e-14	0.0142663	31684	9	eqtl-a-ENSG00000155465	SLC7A7
rs13165424	G	A	G	A	0.0834581	-0.0039	0.271036	0.2511	ebi-a-GCST007090	5	154353012	0.0107	403124	0.713001	Osteoarthritis	Knee osteoarthritis	154353012	4.34e-10	0.0133715	31684	5	eqtl-a-ENSG00000155465	SLC7A7
rs1375493	A	G	A	G	0.109569	0.0064	0.565077	0.5572	ebi-a-GCST007090	2	182323766	0.0094	403124	0.4953	Osteoarthritis	Knee osteoarthritis	182323766	5.51e-20	0.0119701	31569	2	eqtl-a-ENSG00000155465	SLC7A7
rs149007767	T	C	T	C	-0.110912	0.0164	0.149708	0.1633	ebi-a-GCST007090	7	50370254	0.013	403124	0.2065	Osteoarthritis	Knee osteoarthritis	50370254	2.75e-11	0.0166555	30077	7	eqtl-a-ENSG00000155465	SLC7A7
rs1892548	C	T	C	T	-0.0725784	0.0031	0.638581	0.6576	ebi-a-GCST007090	13	41002641	0.0098	403124	0.7536	Osteoarthritis	Knee osteoarthritis	41002641	4.48e-09	0.0123738	31684	13	eqtl-a-ENSG00000155465	SLC7A7
rs34435795	A	G	A	G	-0.216093	0.0074	0.438833	0.4596	ebi-a-GCST007090	14	23218385	0.0093	403124	0.4267	Osteoarthritis	Knee osteoarthritis	23218385	3.07e-74	0.0118549	30162	14	eqtl-a-ENSG00000155465	SLC7A7
rs4982673	C	T	C	T	-0.515639	-0.0092	0.162924	0.1468	ebi-a-GCST007090	14	23266443	0.0131	403124	0.4825	Osteoarthritis	Knee osteoarthritis	23266443	1e-200	0.0155211	30280	14	eqtl-a-ENSG00000155465	SLC7A7
rs7157654	C	A	C	A	-0.240868	-0.0001	0.602338	0.6023	ebi-a-GCST007090	14	23282750	0.0095	403124	0.9917	Osteoarthritis	Knee osteoarthritis	23282750	9.43e-90	0.0119908	31683	14	eqtl-a-ENSG00000155465	SLC7A7
rs7161363	A	G	A	G	0.0776727	0.0043	0.308995	0.3284	ebi-a-GCST007090	14	23176435	0.01	403124	0.6622	Osteoarthritis	Knee osteoarthritis	23176435	1.56e-09	0.0128638	30077	14	eqtl-a-ENSG00000155465	SLC7A7
rs10098310	A	G	A	G	-0.0758183	-0.0068	0.575007	0.57	ebi-a-GCST007090	8	130613614	0.0094	403124	0.4689	Osteoarthritis	Knee osteoarthritis	130613614	2.86e-10	0.0120228	31569	8	eqtl-a-ENSG00000134222	PSRC1
rs4970834	T	C	T	C	0.606745	0.0015	0.188301	0.187	ebi-a-GCST007090	1	109814880	0.012	403124	0.8996	Osteoarthritis	Knee osteoarthritis	109814880	1e-200	0.0143416	31684	1	eqtl-a-ENSG00000134222	PSRC1
rs6693893	C	T	C	T	0.553459	0.0083	0.0287462	0.0348	ebi-a-GCST007090	1	109797763	0.0253	403124	0.742099	Osteoarthritis	Knee osteoarthritis	109797763	2.33e-55	0.0353136	31235	1	eqtl-a-ENSG00000134222	PSRC1
rs10098310	A	G	A	G	-0.067307	-0.0068	0.575007	0.57	ebi-a-GCST007090	8	130613614	0.0094	403124	0.4689	Osteoarthritis	Knee osteoarthritis	130613614	2.19e-08	0.0120264	31569	8	eqtl-a-ENSG00000105223	PLD3
rs141094656	C	T	C	T	0.26481	0.0262	0.0195137	0.0148	ebi-a-GCST007090	1	92753336	0.04	403124	0.5132	Osteoarthritis	Knee osteoarthritis	92753336	7.16e-10	0.0429705	21629	1	eqtl-a-ENSG00000105223	PLD3
rs2010054	G	A	G	A	0.0732369	0.0212	0.585938	0.5939	ebi-a-GCST007090	3	128305302	0.0095	403124	0.0251299	Osteoarthritis	Knee osteoarthritis	128305302	1.29e-09	0.0120676	31569	3	eqtl-a-ENSG00000105223	PLD3
rs2239630	G	A	G	A	0.105411	-0.0061	0.519173	0.5589	ebi-a-GCST007090	14	23589349	0.0094	403124	0.515	Osteoarthritis	Knee osteoarthritis	23589349	7.08e-19	0.0118792	31569	14	eqtl-a-ENSG00000105223	PLD3
rs35979828	T	C	T	C	-0.151489	-0.0044	0.0571059	0.0694	ebi-a-GCST007090	12	54685880	0.0182	403124	0.8078	Osteoarthritis	Knee osteoarthritis	54685880	3.35e-09	0.0256174	29836	12	eqtl-a-ENSG00000105223	PLD3
rs450819	G	A	G	A	-0.104885	0.008	0.118631	0.1502	ebi-a-GCST007090	19	41086014	0.013	403124	0.5394	Osteoarthritis	Knee osteoarthritis	41086014	1.16e-08	0.0183852	30077	19	eqtl-a-ENSG00000105223	PLD3
rs8110888	T	C	T	C	0.281966	-0.0155	0.680165	0.6799	ebi-a-GCST007090	19	40855255	0.01	403124	0.1193	Osteoarthritis	Knee osteoarthritis	40855255	5.35e-112	0.012538	31684	19	eqtl-a-ENSG00000105223	PLD3
rs10098310	A	G	A	G	-0.0823726	-0.0068	0.575007	0.57	ebi-a-GCST007090	8	130613614	0.0094	403124	0.4689	Osteoarthritis	Knee osteoarthritis	130613614	7.23e-12	0.0120198	31355	8	eqtl-a-ENSG00000186818	LILRB4
rs12232384	A	C	A	C	-0.109153	0.031	0.210455	0.2247	ebi-a-GCST007090	16	86009760	0.0111	403124	0.00528299	Osteoarthritis	Knee osteoarthritis	86009760	6.85e-14	0.0145719	31470	16	eqtl-a-ENSG00000186818	LILRB4
rs12478601	T	C	T	C	-0.0757214	-0.0075	0.574604	0.583	ebi-a-GCST007090	2	43721508	0.0094	403124	0.4269	Osteoarthritis	Knee osteoarthritis	43721508	3e-10	0.0120214	31086	2	eqtl-a-ENSG00000186818	LILRB4
rs141094656	C	T	C	T	-0.24314	0.0262	0.0195137	0.0148	ebi-a-GCST007090	1	92753336	0.04	403124	0.5132	Osteoarthritis	Knee osteoarthritis	92753336	1.54e-08	0.0429796	21415	1	eqtl-a-ENSG00000186818	LILRB4
rs1925241	T	C	T	C	-0.0724472	0.0005	0.375409	0.3908	ebi-a-GCST007090	19	55176535	0.0105	403124	0.9633	Osteoarthritis	Knee osteoarthritis	55176535	3.6e-09	0.0122761	17703	19	eqtl-a-ENSG00000186818	LILRB4
rs370156	A	G	A	G	0.730671	0.0095	0.0976614	0.1171	ebi-a-GCST007090	19	55172539	0.0144	403124	0.511601	Osteoarthritis	Knee osteoarthritis	55172539	1e-200	0.0190827	31458	19	eqtl-a-ENSG00000186818	LILRB4
rs6509890	C	T	C	T	-0.174359	-0.0126	0.430661	0.4224	ebi-a-GCST007090	19	55135311	0.0094	403124	0.1789	Osteoarthritis	Knee osteoarthritis	55135311	2.23e-48	0.0119297	31347	19	eqtl-a-ENSG00000186818	LILRB4
rs10098310	A	G	A	G	-0.0710502	-0.0068	0.575007	0.57	ebi-a-GCST007090	8	130613614	0.0094	403124	0.4689	Osteoarthritis	Knee osteoarthritis	130613614	3.45e-09	0.0120249	31569	8	eqtl-a-ENSG00000138061	CYP1B1
rs10865134	T	C	T	C	0.546033	0.0079	0.137998	0.1155	ebi-a-GCST007090	2	38326921	0.0145	403124	0.5852	Osteoarthritis	Knee osteoarthritis	38326921	1e-200	0.0166332	31684	2	eqtl-a-ENSG00000138061	CYP1B1
rs10980797	G	A	G	A	-0.0711707	-0.0029	0.472236	0.4897	ebi-a-GCST007090	9	113912553	0.0093	403124	0.753701	Osteoarthritis	Knee osteoarthritis	113912553	2.27e-09	0.0119068	31569	9	eqtl-a-ENSG00000138061	CYP1B1
rs11189181	G	A	G	A	0.095192	0.0048	0.297492	0.3235	ebi-a-GCST007090	10	99144154	0.0099	403124	0.6257	Osteoarthritis	Knee osteoarthritis	99144154	2.38e-13	0.0129944	31569	10	eqtl-a-ENSG00000138061	CYP1B1
rs12478601	T	C	T	C	-0.153089	-0.0075	0.574604	0.583	ebi-a-GCST007090	2	43721508	0.0094	403124	0.4269	Osteoarthritis	Knee osteoarthritis	43721508	1.86e-37	0.0119691	31300	2	eqtl-a-ENSG00000138061	CYP1B1
rs141094656	C	T	C	T	0.551082	0.0262	0.0195137	0.0148	ebi-a-GCST007090	1	92753336	0.04	403124	0.5132	Osteoarthritis	Knee osteoarthritis	92753336	5.65e-38	0.0427775	21629	1	eqtl-a-ENSG00000138061	CYP1B1
rs144395273	A	G	A	G	-1.35047	0.0247	0.017508	0.0119	ebi-a-GCST007090	2	38339579	0.0428	403124	0.5637	Osteoarthritis	Knee osteoarthritis	38339579	1e-200	0.043933	22210	2	eqtl-a-ENSG00000138061	CYP1B1
rs424971	C	T	C	T	-0.0993326	-0.0058	0.421674	0.4356	ebi-a-GCST007090	16	85946450	0.0094	403124	0.537901	Osteoarthritis	Knee osteoarthritis	85946450	1.43e-16	0.0120233	31684	16	eqtl-a-ENSG00000138061	CYP1B1
rs62133922	G	A	G	A	-0.480599	-0.0183	0.0565259	0.0568	ebi-a-GCST007090	2	38402921	0.0201	403124	0.3618	Osteoarthritis	Knee osteoarthritis	38402921	1.6e-79	0.025453	31355	2	eqtl-a-ENSG00000138061	CYP1B1
rs6782228	C	G	C	G	-0.100959	-0.0077	0.273721	0.2679	ebi-a-GCST007090	3	128323424	0.0105	403124	0.463	Osteoarthritis	Knee osteoarthritis	128323424	3.49e-14	0.0133216	31569	3	eqtl-a-ENSG00000138061	CYP1B1
rs74480102	A	G	A	G	-0.262926	-0.0041	0.0309155	0.0427	ebi-a-GCST007090	17	7742601	0.0229	403124	0.8572	Osteoarthritis	Knee osteoarthritis	7742601	1.82e-14	0.0343142	26244	17	eqtl-a-ENSG00000138061	CYP1B1
rs10098310	A	G	A	G	-0.074425	-0.0068	0.575007	0.57	ebi-a-GCST007090	8	130613614	0.0094	403124	0.4689	Osteoarthritis	Knee osteoarthritis	130613614	6.02e-10	0.0120234	22059	8	eqtl-a-ENSG00000226137	BAIAP2-DT
rs117814967	G	C	G	C	-0.266472	0.0002	0.0507278	0.0579	ebi-a-GCST007090	17	79008211	0.02	403124	0.993	Osteoarthritis	Knee osteoarthritis	79008211	6.29e-23	0.0270294	13908	17	eqtl-a-ENSG00000226137	BAIAP2-DT
rs1375493	A	G	A	G	0.0716215	0.0064	0.565077	0.5572	ebi-a-GCST007090	2	182323766	0.0094	403124	0.4953	Osteoarthritis	Knee osteoarthritis	182323766	2.33e-09	0.0119905	22059	2	eqtl-a-ENSG00000226137	BAIAP2-DT
rs35013014	T	C	T	C	0.389153	0.0012	0.0803769	0.089	ebi-a-GCST007090	17	78981377	0.0163	403124	0.9425	Osteoarthritis	Knee osteoarthritis	78981377	2.86e-72	0.021645	14986	17	eqtl-a-ENSG00000226137	BAIAP2-DT
rs62075433	A	G	A	G	0.448488	-0.0218	0.233217	0.2369	ebi-a-GCST007090	17	78999215	0.0112	403124	0.0530799	Osteoarthritis	Knee osteoarthritis	78999215	1e-200	0.0135587	14152	17	eqtl-a-ENSG00000226137	BAIAP2-DT
rs10098310	A	G	A	G	-0.0719486	-0.0068	0.575007	0.57	ebi-a-GCST007090	8	130613614	0.0094	403124	0.4689	Osteoarthritis	Knee osteoarthritis	130613614	2.19e-09	0.0120245	24826	8	eqtl-a-ENSG00000198142	SOWAHC
rs1077667	T	C	T	C	0.0806955	-0.0019	0.219918	0.2095	ebi-a-GCST007090	19	6668972	0.0114	403124	0.8655	Osteoarthritis	Knee osteoarthritis	6668972	1.89e-08	0.0143535	24941	19	eqtl-a-ENSG00000198142	SOWAHC
rs115500776	T	C	T	C	-0.239579	-0.0702	0.0214229	0.0124	ebi-a-GCST007090	2	110859091	0.0432	403124	0.1044	Osteoarthritis	Knee osteoarthritis	110859091	5.37e-09	0.0410568	13817	2	eqtl-a-ENSG00000198142	SOWAHC
rs1797885	A	G	A	G	-0.0881399	0.0008	0.544657	0.5839	ebi-a-GCST007090	3	12517103	0.0094	403124	0.9348	Osteoarthritis	Knee osteoarthritis	12517103	1.48e-13	0.0119282	24826	3	eqtl-a-ENSG00000198142	SOWAHC
rs7212590	T	C	T	C	-0.164631	0.0118	0.0900785	0.0788	ebi-a-GCST007090	17	57885709	0.0172	403124	0.4942	Osteoarthritis	Knee osteoarthritis	57885709	2.07e-15	0.0207427	24826	17	eqtl-a-ENSG00000198142	SOWAHC
rs76121817	A	G	A	G	-0.407637	0.0064	0.28196	0.2944	ebi-a-GCST007090	2	110263731	0.0102	403124	0.5282	Osteoarthritis	Knee osteoarthritis	110263731	1e-200	0.0127747	24818	2	eqtl-a-ENSG00000198142	SOWAHC
rs78171224	C	A	C	A	0.165745	-0.0141	0.116473	0.132	ebi-a-GCST007090	2	110390402	0.0145	403124	0.3301	Osteoarthritis	Knee osteoarthritis	110390402	3.29e-19	0.0185008	17053	2	eqtl-a-ENSG00000198142	SOWAHC
rs10098310	A	G	A	G	0.0851395	-0.0068	0.575007	0.57	ebi-a-GCST007090	8	130613614	0.0094	403124	0.4689	Osteoarthritis	Knee osteoarthritis	130613614	1.4e-12	0.0120184	26280	8	eqtl-a-ENSG00000160683	CXCR5
rs10495903	T	C	T	C	0.0965937	-0.0018	0.136505	0.1333	ebi-a-GCST007090	2	43806918	0.0137	403124	0.8947	Osteoarthritis	Knee osteoarthritis	43806918	2.43e-08	0.0173166	25896	2	eqtl-a-ENSG00000160683	CXCR5
rs11065987	G	A	G	A	-0.0676663	-0.0076	0.380678	0.4145	ebi-a-GCST007090	12	112072424	0.0094	403124	0.4201	Osteoarthritis	Knee osteoarthritis	112072424	3.27e-08	0.0122444	25896	12	eqtl-a-ENSG00000160683	CXCR5
rs11530564	T	C	T	C	0.0817516	0.0154	0.222657	0.225	ebi-a-GCST007090	11	118598714	0.0117	403124	0.1902	Osteoarthritis	Knee osteoarthritis	118598714	1.06e-08	0.0142895	21867	11	eqtl-a-ENSG00000160683	CXCR5
rs34794906	C	T	C	T	-0.104475	0.0004	0.310471	0.2626	ebi-a-GCST007090	6	31237858	0.0112	403124	0.9713	Osteoarthritis	Knee osteoarthritis	31237858	3.92e-16	0.0128334	22205	6	eqtl-a-ENSG00000160683	CXCR5
rs4810485	G	T	G	T	-0.0865398	-0.0007	0.746826	0.7534	ebi-a-GCST007090	20	44747947	0.0108	403124	0.9456	Osteoarthritis	Knee osteoarthritis	44747947	2.43e-10	0.0136681	26011	20	eqtl-a-ENSG00000160683	CXCR5
rs6502555	C	T	C	T	0.0734022	-0.0091	0.271123	0.2679	ebi-a-GCST007090	17	2729652	0.0106	403124	0.3924	Osteoarthritis	Knee osteoarthritis	2729652	4.06e-08	0.0133743	22108	17	eqtl-a-ENSG00000160683	CXCR5
rs8067378	G	A	G	A	-0.100953	-0.0099	0.497388	0.5172	ebi-a-GCST007090	17	38051348	0.0093	403124	0.2872	Osteoarthritis	Knee osteoarthritis	38051348	1.86e-17	0.0118733	26011	17	eqtl-a-ENSG00000160683	CXCR5
rs10098310	A	G	A	G	0.0820048	-0.0068	0.575007	0.57	ebi-a-GCST007090	8	130613614	0.0094	403124	0.4689	Osteoarthritis	Knee osteoarthritis	130613614	8.95e-12	0.0120199	31355	8	eqtl-a-ENSG00000112182	BACH2
rs292251	A	G	A	G	-0.0765973	-0.0089	0.665207	0.6629	ebi-a-GCST007090	6	90646226	0.0098	403124	0.3652	Osteoarthritis	Knee osteoarthritis	90646226	1.19e-09	0.0125953	31470	6	eqtl-a-ENSG00000112182	BACH2
rs72928038	A	G	A	G	-0.33536	-0.012	0.158151	0.18	ebi-a-GCST007090	6	90976768	0.0121	403124	0.3197	Osteoarthritis	Knee osteoarthritis	90976768	9.04e-97	0.0160653	28895	6	eqtl-a-ENSG00000112182	BACH2
rs8067378	G	A	G	A	-0.078378	-0.0099	0.497388	0.5172	ebi-a-GCST007090	17	38051348	0.0093	403124	0.2872	Osteoarthritis	Knee osteoarthritis	38051348	4.27e-11	0.0118854	31086	17	eqtl-a-ENSG00000112182	BACH2
rs10098310	A	G	A	G	0.0678613	-0.0068	0.575007	0.57	ebi-a-GCST007090	8	130613614	0.0094	403124	0.4689	Osteoarthritis	Knee osteoarthritis	130613614	1.67e-08	0.0120262	31569	8	eqtl-a-ENSG00000106624	AEBP1
rs10254547	G	T	G	T	0.261443	0.0065	0.553776	0.5771	ebi-a-GCST007090	7	44137330	0.0094	403124	0.4876	Osteoarthritis	Knee osteoarthritis	44137330	2.47e-109	0.011769	23866	7	eqtl-a-ENSG00000106624	AEBP1
rs604060	G	A	G	A	-0.091344	0.0034	0.771366	0.7559	ebi-a-GCST007090	7	43890379	0.0109	403124	0.752199	Osteoarthritis	Knee osteoarthritis	43890379	1.09e-10	0.0141515	31355	7	eqtl-a-ENSG00000106624	AEBP1
rs10098310	A	G	A	G	0.0691812	-0.0068	0.575007	0.57	ebi-a-GCST007090	8	130613614	0.0094	403124	0.4689	Osteoarthritis	Knee osteoarthritis	130613614	8.78e-09	0.0120256	26494	8	eqtl-a-ENSG00000144218	AFF3
rs10177463	C	T	C	T	-0.349723	-0.0074	0.474419	0.4675	ebi-a-GCST007090	2	100602518	0.0093	403124	0.4302	Osteoarthritis	Knee osteoarthritis	100602518	1e-200	0.0115499	25742	2	eqtl-a-ENSG00000144218	AFF3
rs13402784	C	T	C	T	-0.0869829	-0.0134	0.170995	0.1416	ebi-a-GCST007090	2	100032449	0.0133	403124	0.3147	Osteoarthritis	Knee osteoarthritis	100032449	3.62e-08	0.0157909	26609	2	eqtl-a-ENSG00000144218	AFF3
rs17023754	T	G	T	G	0.358275	-0.0005	0.0263687	0.0279	ebi-a-GCST007090	2	100835465	0.0281	403124	0.9867	Osteoarthritis	Knee osteoarthritis	100835465	3.77e-22	0.0370226	25883	2	eqtl-a-ENSG00000144218	AFF3
rs34794906	C	T	C	T	-0.090239	0.0004	0.310471	0.2626	ebi-a-GCST007090	6	31237858	0.0112	403124	0.9713	Osteoarthritis	Knee osteoarthritis	31237858	2.1e-12	0.012841	22419	6	eqtl-a-ENSG00000144218	AFF3
rs653178	T	C	T	C	0.0687443	0.0047	0.539991	0.5178	ebi-a-GCST007090	12	112007756	0.0093	403124	0.6108	Osteoarthritis	Knee osteoarthritis	112007756	8.24e-09	0.0119277	23343	12	eqtl-a-ENSG00000144218	AFF3
rs10098310	A	G	A	G	0.0729608	-0.0068	0.575007	0.57	ebi-a-GCST007090	8	130613614	0.0094	403124	0.4689	Osteoarthritis	Knee osteoarthritis	130613614	1.3e-09	0.0120241	31355	8	eqtl-a-ENSG00000146072	TNFRSF21
rs113646461	C	T	C	T	-0.124212	0.0072	0.0902567	0.0771	ebi-a-GCST007090	16	85995436	0.0174	403124	0.6797	Osteoarthritis	Knee osteoarthritis	85995436	2.13e-09	0.0207441	30850	16	eqtl-a-ENSG00000146072	TNFRSF21
rs1439287	A	G	A	G	0.0906581	0.0041	0.476061	0.4846	ebi-a-GCST007090	2	111871897	0.0093	403124	0.6574	Osteoarthritis	Knee osteoarthritis	111871897	2.48e-14	0.0118927	31470	2	eqtl-a-ENSG00000146072	TNFRSF21
rs1456893	A	G	A	G	-0.104166	0.0154	0.707245	0.6757	ebi-a-GCST007090	7	50269672	0.0099	403124	0.12	Osteoarthritis	Knee osteoarthritis	50269672	1.44e-15	0.0130506	31086	7	eqtl-a-ENSG00000146072	TNFRSF21
rs2213290	T	C	T	C	-0.0791674	-0.013	0.385192	0.4088	ebi-a-GCST007090	3	46406367	0.0095	403124	0.1694	Osteoarthritis	Knee osteoarthritis	46406367	9e-11	0.0122121	31026	3	eqtl-a-ENSG00000146072	TNFRSF21
rs28453840	A	G	A	G	0.184036	-0.0098	0.68118	0.8104	ebi-a-GCST007090	2	136522941	0.0119	403124	0.41	Osteoarthritis	Knee osteoarthritis	136522941	9.43e-48	0.0126772	25811	2	eqtl-a-ENSG00000146072	TNFRSF21
rs6938470	A	G	A	G	-0.133738	-0.0111	0.103722	0.0982	ebi-a-GCST007090	6	47338091	0.0156	403124	0.4762	Osteoarthritis	Knee osteoarthritis	47338091	6.76e-12	0.0194879	31355	6	eqtl-a-ENSG00000146072	TNFRSF21
rs10098310	A	G	A	G	-0.0694931	-0.0068	0.575007	0.57	ebi-a-GCST007090	8	130613614	0.0094	403124	0.4689	Osteoarthritis	Knee osteoarthritis	130613614	7.53e-09	0.0120255	31569	8	eqtl-a-ENSG00000095383	TBC1D2
rs10156596	A	G	A	G	0.236697	0.0108	0.0719475	0.0836	ebi-a-GCST007090	9	101045135	0.0169	403124	0.5236	Osteoarthritis	Knee osteoarthritis	101045135	6.03e-25	0.0229467	31226	9	eqtl-a-ENSG00000095383	TBC1D2
rs10818646	C	T	C	T	0.35617	0.0188	0.289628	0.2802	ebi-a-GCST007090	9	101000508	0.0104	403124	0.0706594	Osteoarthritis	Knee osteoarthritis	101000508	4.49e-171	0.0127744	31231	9	eqtl-a-ENSG00000095383	TBC1D2
rs7865340	A	G	A	G	-0.0773366	-0.0033	0.261371	0.2546	ebi-a-GCST007090	9	100868204	0.0108	403124	0.758	Osteoarthritis	Knee osteoarthritis	100868204	1.09e-08	0.0135301	31239	9	eqtl-a-ENSG00000095383	TBC1D2
rs10098310	A	G	A	G	-0.0734873	-0.0068	0.575007	0.57	ebi-a-GCST007090	8	130613614	0.0094	403124	0.4689	Osteoarthritis	Knee osteoarthritis	130613614	9.85e-10	0.0120238	31569	8	eqtl-a-ENSG00000105383	CD33
rs147493755	C	T	C	T	0.304316	-0.0135	0.016864	0.0239	ebi-a-GCST007090	19	51739215	0.0346	403124	0.695601	Osteoarthritis	Knee osteoarthritis	51739215	4.29e-11	0.0461519	16223	19	eqtl-a-ENSG00000105383	CD33
rs149007767	T	C	T	C	-0.245385	0.0164	0.149708	0.1633	ebi-a-GCST007090	7	50370254	0.013	403124	0.2065	Osteoarthritis	Knee osteoarthritis	50370254	1.02e-49	0.0165533	30077	7	eqtl-a-ENSG00000105383	CD33
rs2239630	G	A	G	A	0.0964906	-0.0061	0.519173	0.5589	ebi-a-GCST007090	14	23589349	0.0094	403124	0.515	Osteoarthritis	Knee osteoarthritis	23589349	4.69e-16	0.0118845	31569	14	eqtl-a-ENSG00000105383	CD33
rs62115999	A	G	A	G	-1.00435	-0.036	0.0203008	0.0324	ebi-a-GCST007090	19	51761614	0.0262	403124	0.1694	Osteoarthritis	Knee osteoarthritis	51761614	2.47e-130	0.0413475	25419	19	eqtl-a-ENSG00000105383	CD33
rs10098310	A	G	A	G	-0.0747404	-0.0068	0.575007	0.57	ebi-a-GCST007090	8	130613614	0.0094	403124	0.4689	Osteoarthritis	Knee osteoarthritis	130613614	5.09e-10	0.0120233	26494	8	eqtl-a-ENSG00000109667	SLC2A9
rs10805346	C	T	C	T	-0.340572	-0.008	0.439024	0.4292	ebi-a-GCST007090	4	9920347	0.0094	403124	0.3945	Osteoarthritis	Knee osteoarthritis	9920347	5.14e-188	0.0116454	26609	4	eqtl-a-ENSG00000109667	SLC2A9
rs13435676	G	C	G	C	0.0954427	0.0157	0.306348	0.2941	ebi-a-GCST007090	4	9471091	0.0141	403124	0.2674	Osteoarthritis	Knee osteoarthritis	9471091	1.3e-13	0.0128862	15249	4	eqtl-a-ENSG00000109667	SLC2A9
rs149007767	T	C	T	C	-0.115148	0.0164	0.149708	0.1633	ebi-a-GCST007090	7	50370254	0.013	403124	0.2065	Osteoarthritis	Knee osteoarthritis	50370254	4.7e-12	0.0166534	25002	7	eqtl-a-ENSG00000109667	SLC2A9
rs2239630	G	A	G	A	0.0729156	-0.0061	0.519173	0.5589	ebi-a-GCST007090	14	23589349	0.0094	403124	0.515	Osteoarthritis	Knee osteoarthritis	23589349	8.83e-10	0.0118964	26494	14	eqtl-a-ENSG00000109667	SLC2A9
rs7700047	T	C	T	C	0.147074	0.0031	0.327397	0.2155	ebi-a-GCST007090	4	10010542	0.0127	403124	0.8048	Osteoarthritis	Knee osteoarthritis	10010542	2.26e-31	0.0126226	24736	4	eqtl-a-ENSG00000109667	SLC2A9
rs10098310	A	G	A	G	-0.0764944	-0.0068	0.575007	0.57	ebi-a-GCST007090	8	130613614	0.0094	403124	0.4689	Osteoarthritis	Knee osteoarthritis	130613614	1.98e-10	0.0120225	31569	8	eqtl-a-ENSG00000123384	LRP1
rs1375493	A	G	A	G	0.0754026	0.0064	0.565077	0.5572	ebi-a-GCST007090	2	182323766	0.0094	403124	0.4953	Osteoarthritis	Knee osteoarthritis	182323766	3.18e-10	0.0119888	31569	2	eqtl-a-ENSG00000123384	LRP1
rs55909821	T	C	T	C	0.152098	-0.0228	0.0633069	0.0633	ebi-a-GCST007090	12	57430321	0.019	403124	0.2301	Osteoarthritis	Knee osteoarthritis	57430321	4.62e-10	0.0244075	26376	12	eqtl-a-ENSG00000123384	LRP1
rs10098310	A	G	A	G	-0.077095	-0.0068	0.575007	0.57	ebi-a-GCST007090	8	130613614	0.0094	403124	0.4689	Osteoarthritis	Knee osteoarthritis	130613614	1.43e-10	0.0120222	31569	8	eqtl-a-ENSG00000130304	SLC27A1
rs11668681	C	T	C	T	0.3739	0.0032	0.875989	0.9016	ebi-a-GCST007090	19	17612251	0.0158	403124	0.8416	Osteoarthritis	Knee osteoarthritis	17612251	3.67e-98	0.0177815	31355	19	eqtl-a-ENSG00000130304	SLC27A1
rs12461552	G	A	G	A	0.102096	0.0072	0.168626	0.2143	ebi-a-GCST007090	19	17577667	0.0113	403124	0.5242	Osteoarthritis	Knee osteoarthritis	17577667	1.26e-10	0.0158726	28467	19	eqtl-a-ENSG00000130304	SLC27A1
rs1375493	A	G	A	G	0.0765371	0.0064	0.565077	0.5572	ebi-a-GCST007090	2	182323766	0.0094	403124	0.4953	Osteoarthritis	Knee osteoarthritis	182323766	1.72e-10	0.0119883	31569	2	eqtl-a-ENSG00000130304	SLC27A1
rs79683695	A	G	A	G	-0.199808	-0.035	0.05337	0.0436	ebi-a-GCST007090	19	17646924	0.0227	403124	0.1232	Osteoarthritis	Knee osteoarthritis	17646924	3.99e-14	0.0264258	30520	19	eqtl-a-ENSG00000130304	SLC27A1
rs10098310	A	G	A	G	-0.0763026	-0.0068	0.575007	0.57	ebi-a-GCST007090	8	130613614	0.0094	403124	0.4689	Osteoarthritis	Knee osteoarthritis	130613614	2.2e-10	0.0120226	31569	8	eqtl-a-ENSG00000186815	TPCN1
rs424971	C	T	C	T	-0.0676522	-0.0058	0.421674	0.4356	ebi-a-GCST007090	16	85946450	0.0094	403124	0.537901	Osteoarthritis	Knee osteoarthritis	85946450	1.91e-08	0.0120388	31684	16	eqtl-a-ENSG00000186815	TPCN1
rs67763786	C	T	C	T	0.249518	-0.0077	0.0916182	0.1078	ebi-a-GCST007090	12	113770841	0.015	403124	0.6093	Osteoarthritis	Knee osteoarthritis	113770841	5.24e-34	0.0205238	28793	12	eqtl-a-ENSG00000186815	TPCN1
rs10098310	A	G	A	G	-0.0671366	-0.0068	0.575007	0.57	ebi-a-GCST007090	8	130613614	0.0094	403124	0.4689	Osteoarthritis	Knee osteoarthritis	130613614	2.37e-08	0.0120265	31569	8	eqtl-a-ENSG00000162444	RBP7
rs10980797	G	A	G	A	-0.0689946	-0.0029	0.472236	0.4897	ebi-a-GCST007090	9	113912553	0.0093	403124	0.753701	Osteoarthritis	Knee osteoarthritis	113912553	6.86e-09	0.0119077	31569	9	eqtl-a-ENSG00000162444	RBP7
rs1220420	T	C	T	C	0.449988	0.0001	0.815672	0.841	ebi-a-GCST007090	1	10008430	0.0127	403124	0.9925	Osteoarthritis	Knee osteoarthritis	10008430	1e-200	0.0148747	30847	1	eqtl-a-ENSG00000162444	RBP7
rs12478601	T	C	T	C	-0.134378	-0.0075	0.574604	0.583	ebi-a-GCST007090	2	43721508	0.0094	403124	0.4269	Osteoarthritis	Knee osteoarthritis	43721508	3.56e-29	0.011985	31300	2	eqtl-a-ENSG00000162444	RBP7
rs2239630	G	A	G	A	-0.0912163	-0.0061	0.519173	0.5589	ebi-a-GCST007090	14	23589349	0.0094	403124	0.515	Osteoarthritis	Knee osteoarthritis	23589349	1.68e-14	0.0118875	31569	14	eqtl-a-ENSG00000162444	RBP7
rs35979828	T	C	T	C	-0.19383	-0.0044	0.0571059	0.0694	ebi-a-GCST007090	12	54685880	0.0182	403124	0.8078	Osteoarthritis	Knee osteoarthritis	54685880	3.66e-14	0.0255972	29836	12	eqtl-a-ENSG00000162444	RBP7
rs3828081	C	G	C	G	-0.0929379	0.0017	0.365742	0.3545	ebi-a-GCST007090	1	10270386	0.0097	403124	0.8625	Osteoarthritis	Knee osteoarthritis	10270386	4.84e-14	0.0123325	31472	1	eqtl-a-ENSG00000162444	RBP7
rs61863818	T	C	T	C	0.0774995	0.0053	0.232773	0.2576	ebi-a-GCST007090	10	99136403	0.0106	403124	0.6203	Osteoarthritis	Knee osteoarthritis	99136403	3.62e-08	0.0140686	31569	10	eqtl-a-ENSG00000162444	RBP7
rs77526211	A	G	A	G	0.169267	-0.037	0.0432109	0.031	ebi-a-GCST007090	13	40974023	0.0274	403124	0.176	Osteoarthritis	Knee osteoarthritis	40974023	7.06e-09	0.0292365	29277	13	eqtl-a-ENSG00000162444	RBP7
rs10098310	A	G	A	G	-0.0950084	-0.0068	0.575007	0.57	ebi-a-GCST007090	8	130613614	0.0094	403124	0.4689	Osteoarthritis	Knee osteoarthritis	130613614	2.6e-15	0.0120132	31569	8	eqtl-a-ENSG00000158473	CD1D
rs10980800	C	T	C	T	0.0780878	0.0042	0.22312	0.2384	ebi-a-GCST007090	9	113915905	0.0109	403124	0.7027	Osteoarthritis	Knee osteoarthritis	113915905	4.55e-08	0.0142803	31684	9	eqtl-a-ENSG00000158473	CD1D
rs1375493	A	G	A	G	0.0897284	0.0064	0.565077	0.5572	ebi-a-GCST007090	2	182323766	0.0094	403124	0.4953	Osteoarthritis	Knee osteoarthritis	182323766	6.95e-14	0.0119818	31569	2	eqtl-a-ENSG00000158473	CD1D
rs2239630	G	A	G	A	0.0683667	-0.0061	0.519173	0.5589	ebi-a-GCST007090	14	23589349	0.0094	403124	0.515	Osteoarthritis	Knee osteoarthritis	23589349	9.14e-09	0.0118984	31569	14	eqtl-a-ENSG00000158473	CD1D
rs4657080	C	T	C	T	-0.128171	0.0001	0.608817	0.6159	ebi-a-GCST007090	1	158436299	0.0095	403124	0.9884	Osteoarthritis	Knee osteoarthritis	158436299	5.05e-26	0.012148	31684	1	eqtl-a-ENSG00000158473	CD1D
rs6782228	C	G	C	G	-0.0754826	-0.0077	0.273721	0.2679	ebi-a-GCST007090	3	128323424	0.0105	403124	0.463	Osteoarthritis	Knee osteoarthritis	128323424	1.5e-08	0.0133336	31569	3	eqtl-a-ENSG00000158473	CD1D
rs10098310	A	G	A	G	-0.0823463	-0.0068	0.575007	0.57	ebi-a-GCST007090	8	130613614	0.0094	403124	0.4689	Osteoarthritis	Knee osteoarthritis	130613614	7.34e-12	0.0120198	31355	8	eqtl-a-ENSG00000133612	AGAP3
rs149007767	T	C	T	C	-0.147997	0.0164	0.149708	0.1633	ebi-a-GCST007090	7	50370254	0.013	403124	0.2065	Osteoarthritis	Knee osteoarthritis	50370254	5.75e-19	0.016635	29863	7	eqtl-a-ENSG00000133612	AGAP3
rs2069456	G	T	G	T	-0.444579	-0.0071	0.233506	0.2277	ebi-a-GCST007090	7	150752608	0.0111	403124	0.5242	Osteoarthritis	Knee osteoarthritis	150752608	1e-200	0.0135615	23777	7	eqtl-a-ENSG00000133612	AGAP3
rs2116023	A	G	A	G	0.145634	-0.0144	0.320241	0.3326	ebi-a-GCST007090	7	150724803	0.0099	403124	0.1457	Osteoarthritis	Knee osteoarthritis	150724803	1.88e-30	0.0126974	20557	7	eqtl-a-ENSG00000133612	AGAP3
rs219266	C	T	C	T	0.13553	-0.0161	0.0653192	0.0953	ebi-a-GCST007090	7	150994517	0.0158	403124	0.3098	Osteoarthritis	Knee osteoarthritis	150994517	1.77e-08	0.0240605	30688	7	eqtl-a-ENSG00000133612	AGAP3
rs10098310	A	G	A	G	-0.0658081	-0.0068	0.575007	0.57	ebi-a-GCST007090	8	130613614	0.0094	403124	0.4689	Osteoarthritis	Knee osteoarthritis	130613614	4.46e-08	0.012027	31569	8	eqtl-a-ENSG00000184232	OAF
rs1375493	A	G	A	G	0.112602	0.0064	0.565077	0.5572	ebi-a-GCST007090	2	182323766	0.0094	403124	0.4953	Osteoarthritis	Knee osteoarthritis	182323766	5.03e-21	0.0119681	31569	2	eqtl-a-ENSG00000184232	OAF
rs149007767	T	C	T	C	-0.117847	0.0164	0.149708	0.1633	ebi-a-GCST007090	7	50370254	0.013	403124	0.2065	Osteoarthritis	Knee osteoarthritis	50370254	1.47e-12	0.0166521	30077	7	eqtl-a-ENSG00000184232	OAF
rs2239630	G	A	G	A	0.112548	-0.0061	0.519173	0.5589	ebi-a-GCST007090	14	23589349	0.0094	403124	0.515	Osteoarthritis	Knee osteoarthritis	23589349	2.59e-21	0.0118745	31569	14	eqtl-a-ENSG00000184232	OAF
rs4142441	G	A	G	A	0.0952127	0.0044	0.156066	0.1506	ebi-a-GCST007090	20	42839620	0.0131	403124	0.7382	Osteoarthritis	Knee osteoarthritis	42839620	6.15e-09	0.0163801	31599	20	eqtl-a-ENSG00000184232	OAF
rs470876	C	T	C	T	-0.152687	-0.0322	0.0943478	0.0757	ebi-a-GCST007090	11	120013307	0.0176	403124	0.0670301	Osteoarthritis	Knee osteoarthritis	120013307	5.73e-14	0.0203203	26609	11	eqtl-a-ENSG00000184232	OAF
rs61898290	A	G	A	G	0.669083	0.0096	0.0723399	0.0835	ebi-a-GCST007090	11	120094385	0.0168	403124	0.5659	Osteoarthritis	Knee osteoarthritis	120094385	3.13e-198	0.0222744	31568	11	eqtl-a-ENSG00000184232	OAF
rs8026803	C	T	C	T	0.0905213	0.016	0.247924	0.2605	ebi-a-GCST007090	15	80260014	0.0106	403124	0.1289	Osteoarthritis	Knee osteoarthritis	80260014	4.79e-11	0.0137623	31684	15	eqtl-a-ENSG00000184232	OAF
rs10098310	A	G	A	G	0.0761108	-0.0068	0.575007	0.57	ebi-a-GCST007090	8	130613614	0.0094	403124	0.4689	Osteoarthritis	Knee osteoarthritis	130613614	2.44e-10	0.0120227	31569	8	eqtl-a-ENSG00000128218	VPREB3
rs10516487	A	G	A	G	0.0824479	-0.0017	0.281163	0.3125	ebi-a-GCST007090	4	102751076	0.01	403124	0.862	Osteoarthritis	Knee osteoarthritis	102751076	4.48e-10	0.0132206	31300	4	eqtl-a-ENSG00000128218	VPREB3
rs11065987	G	A	G	A	-0.0948197	-0.0076	0.380678	0.4145	ebi-a-GCST007090	12	112072424	0.0094	403124	0.4201	Osteoarthritis	Knee osteoarthritis	112072424	9.04e-15	0.0122316	31185	12	eqtl-a-ENSG00000128218	VPREB3
rs12232384	A	C	A	C	0.0815035	0.031	0.210455	0.2247	ebi-a-GCST007090	16	86009760	0.0111	403124	0.00528299	Osteoarthritis	Knee osteoarthritis	86009760	2.29e-08	0.0145847	31684	16	eqtl-a-ENSG00000128218	VPREB3
rs17056278	G	C	G	C	-0.184648	-0.0157	0.0633351	0.0769	ebi-a-GCST007090	5	158252438	0.0174	403124	0.3669	Osteoarthritis	Knee osteoarthritis	158252438	3.68e-14	0.0243865	31569	5	eqtl-a-ENSG00000128218	VPREB3
rs2070454	C	A	C	A	0.408517	0.0366	0.109023	0.1017	ebi-a-GCST007090	22	24096674	0.0154	403124	0.0172699	Osteoarthritis	Knee osteoarthritis	24096674	7.24e-105	0.0187843	31684	22	eqtl-a-ENSG00000128218	VPREB3
rs6074022	T	C	T	C	-0.0812891	-0.0036	0.746768	0.7548	ebi-a-GCST007090	20	44740196	0.0108	403124	0.7415	Osteoarthritis	Knee osteoarthritis	44740196	2.73e-09	0.0136694	31300	20	eqtl-a-ENSG00000128218	VPREB3
rs7210990	A	C	A	C	0.0687739	0.0054	0.481977	0.4764	ebi-a-GCST007090	17	16170764	0.0093	403124	0.5616	Osteoarthritis	Knee osteoarthritis	16170764	7.44e-09	0.0118972	31569	17	eqtl-a-ENSG00000128218	VPREB3
rs8067378	G	A	G	A	-0.115568	-0.0099	0.497388	0.5172	ebi-a-GCST007090	17	38051348	0.0093	403124	0.2872	Osteoarthritis	Knee osteoarthritis	38051348	2.02e-22	0.0118638	31300	17	eqtl-a-ENSG00000128218	VPREB3
rs9275406	T	G	T	G	-0.0987256	-0.0252	0.25806	0.2467	ebi-a-GCST007090	6	32669955	0.0108	403124	0.01892	Osteoarthritis	Knee osteoarthritis	32669955	3.55e-13	0.0135765	29827	6	eqtl-a-ENSG00000128218	VPREB3
rs10098310	A	G	A	G	0.0661465	-0.0068	0.575007	0.57	ebi-a-GCST007090	8	130613614	0.0094	403124	0.4689	Osteoarthritis	Knee osteoarthritis	130613614	3.8e-08	0.0120269	31355	8	eqtl-a-ENSG00000117322	CR2
rs34794906	C	T	C	T	-0.0840716	0.0004	0.310471	0.2626	ebi-a-GCST007090	6	31237858	0.0112	403124	0.9713	Osteoarthritis	Knee osteoarthritis	31237858	5.93e-11	0.012844	27280	6	eqtl-a-ENSG00000117322	CR2
rs3813946	C	T	C	T	0.195255	0.011	0.180507	0.2155	ebi-a-GCST007090	1	207627693	0.0113	403124	0.3302	Osteoarthritis	Knee osteoarthritis	207627693	6.79e-37	0.0153873	31270	1	eqtl-a-ENSG00000117322	CR2
rs4822024	A	G	A	G	0.101827	-0.0048	0.224124	0.2261	ebi-a-GCST007090	22	41757647	0.0111	403124	0.6687	Osteoarthritis	Knee osteoarthritis	41757647	8.86e-13	0.0142469	31355	22	eqtl-a-ENSG00000117322	CR2
rs6074022	T	C	T	C	-0.0886074	-0.0036	0.746768	0.7548	ebi-a-GCST007090	20	44740196	0.0108	403124	0.7415	Osteoarthritis	Knee osteoarthritis	44740196	8.96e-11	0.0136662	31086	20	eqtl-a-ENSG00000117322	CR2
rs6502555	C	T	C	T	0.0946499	-0.0091	0.271123	0.2679	ebi-a-GCST007090	17	2729652	0.0106	403124	0.3924	Osteoarthritis	Knee osteoarthritis	2729652	1.42e-12	0.0133648	27183	17	eqtl-a-ENSG00000117322	CR2
rs8067378	G	A	G	A	-0.0883676	-0.0099	0.497388	0.5172	ebi-a-GCST007090	17	38051348	0.0093	403124	0.2872	Osteoarthritis	Knee osteoarthritis	38051348	1.02e-13	0.0118804	31086	17	eqtl-a-ENSG00000117322	CR2
rs10098310	A	G	A	G	0.0738255	-0.0068	0.575007	0.57	ebi-a-GCST007090	8	130613614	0.0094	403124	0.4689	Osteoarthritis	Knee osteoarthritis	130613614	8.24e-10	0.0120237	26280	8	eqtl-a-ENSG00000269404	SPIB
rs11669020	A	C	A	C	0.161918	0.006	0.320841	0.3154	ebi-a-GCST007090	19	50938385	0.01	403124	0.549201	Osteoarthritis	Knee osteoarthritis	50938385	2.34e-37	0.0126771	26310	19	eqtl-a-ENSG00000269404	SPIB
rs28453840	A	G	A	G	0.0701998	-0.0098	0.68118	0.8104	ebi-a-GCST007090	2	136522941	0.0119	403124	0.41	Osteoarthritis	Knee osteoarthritis	136522941	3.74e-08	0.0127578	25811	2	eqtl-a-ENSG00000269404	SPIB
rs653178	T	C	T	C	0.086582	0.0047	0.539991	0.5178	ebi-a-GCST007090	12	112007756	0.0093	403124	0.6108	Osteoarthritis	Knee osteoarthritis	112007756	3.76e-13	0.0119195	23129	12	eqtl-a-ENSG00000269404	SPIB
rs7254387	T	C	T	C	0.370193	-0.0199	0.19974	0.2074	ebi-a-GCST007090	19	51014850	0.0115	403124	0.0841608	Osteoarthritis	Knee osteoarthritis	51014850	1.15e-142	0.0145569	25975	19	eqtl-a-ENSG00000269404	SPIB
rs75557930	T	C	T	C	0.61542	-0.0283	0.108551	0.1233	ebi-a-GCST007090	19	50929959	0.0144	403124	0.0486698	Osteoarthritis	Knee osteoarthritis	50929959	1e-200	0.0184183	24788	19	eqtl-a-ENSG00000269404	SPIB
rs889002	G	A	G	A	0.0912119	0.0179	0.838925	0.8153	ebi-a-GCST007090	19	50812221	0.0122	403124	0.1431	Osteoarthritis	Knee osteoarthritis	50812221	1.7e-08	0.0161726	22021	19	eqtl-a-ENSG00000269404	SPIB
rs10098310	A	G	A	G	0.0708595	-0.0068	0.575007	0.57	ebi-a-GCST007090	8	130613614	0.0094	403124	0.4689	Osteoarthritis	Knee osteoarthritis	130613614	3.8e-09	0.012025	31569	8	eqtl-a-ENSG00000174469	CNTNAP2
rs10243593	A	G	A	G	-0.0778798	0.0026	0.481416	0.4709	ebi-a-GCST007090	7	39972125	0.0093	403124	0.7776	Osteoarthritis	Knee osteoarthritis	39972125	5.83e-11	0.0118937	31684	7	eqtl-a-ENSG00000174469	CNTNAP2
rs11065987	G	A	G	A	-0.0667683	-0.0076	0.380678	0.4145	ebi-a-GCST007090	12	112072424	0.0094	403124	0.4201	Osteoarthritis	Knee osteoarthritis	112072424	4.96e-08	0.0122448	31185	12	eqtl-a-ENSG00000174469	CNTNAP2
rs12704004	C	T	C	T	-0.381903	-0.0034	0.537735	0.5198	ebi-a-GCST007090	7	147960601	0.0093	403124	0.7117	Osteoarthritis	Knee osteoarthritis	147960601	1e-200	0.0114966	31231	7	eqtl-a-ENSG00000174469	CNTNAP2
rs17056278	G	C	G	C	-0.146928	-0.0157	0.0633351	0.0769	ebi-a-GCST007090	5	158252438	0.0174	403124	0.3669	Osteoarthritis	Knee osteoarthritis	158252438	1.74e-09	0.0244047	31569	5	eqtl-a-ENSG00000174469	CNTNAP2
rs2538961	A	T	A	T	-0.0969003	-0.0011	0.156093	0.1385	ebi-a-GCST007090	7	147626028	0.0135	403124	0.9372	Osteoarthritis	Knee osteoarthritis	147626028	3.29e-09	0.0163783	31556	7	eqtl-a-ENSG00000174469	CNTNAP2
rs2906283	T	G	T	G	-0.0841535	0.0105	0.18894	0.1835	ebi-a-GCST007090	7	147878619	0.012	403124	0.3854	Osteoarthritis	Knee osteoarthritis	147878619	3.01e-08	0.0151874	31684	7	eqtl-a-ENSG00000174469	CNTNAP2
rs4530903	T	C	T	C	-0.133965	-0.0077	0.108676	0.1169	ebi-a-GCST007090	6	32581889	0.0144	403124	0.5933	Osteoarthritis	Knee osteoarthritis	32581889	2.25e-12	0.0190899	24573	6	eqtl-a-ENSG00000174469	CNTNAP2
rs6464857	A	T	A	T	0.142523	-0.0026	0.826683	0.8271	ebi-a-GCST007090	7	147913794	0.0123	403124	0.8341	Osteoarthritis	Knee osteoarthritis	147913794	9.83e-20	0.0156779	31564	7	eqtl-a-ENSG00000174469	CNTNAP2
rs8067378	G	A	G	A	-0.0683909	-0.0099	0.497388	0.5172	ebi-a-GCST007090	17	38051348	0.0093	403124	0.2872	Osteoarthritis	Knee osteoarthritis	38051348	8.82e-09	0.0118897	31300	17	eqtl-a-ENSG00000174469	CNTNAP2
rs10098310	A	G	A	G	0.0856245	-0.0068	0.575007	0.57	ebi-a-GCST007090	8	130613614	0.0094	403124	0.4689	Osteoarthritis	Knee osteoarthritis	130613614	1.04e-12	0.0120181	31355	8	eqtl-a-ENSG00000186265	BTLA
rs11065987	G	A	G	A	-0.0671959	-0.0076	0.380678	0.4145	ebi-a-GCST007090	12	112072424	0.0094	403124	0.4201	Osteoarthritis	Knee osteoarthritis	112072424	4.07e-08	0.0122446	30971	12	eqtl-a-ENSG00000186265	BTLA
rs17056278	G	C	G	C	-0.149199	-0.0157	0.0633351	0.0769	ebi-a-GCST007090	5	158252438	0.0174	403124	0.3669	Osteoarthritis	Knee osteoarthritis	158252438	9.72e-10	0.0244037	31355	5	eqtl-a-ENSG00000186265	BTLA
rs2952321	A	T	A	T	0.122106	-0.0147	0.0843134	0.0936	ebi-a-GCST007090	3	112322370	0.0172	403124	0.3918	Osteoarthritis	Knee osteoarthritis	112322370	1.15e-08	0.0213955	26032	3	eqtl-a-ENSG00000186265	BTLA
rs3112269	C	T	C	T	0.195932	-0.0375	0.917887	0.9159	ebi-a-GCST007090	3	112180626	0.0167	403124	0.0250801	Osteoarthritis	Knee osteoarthritis	112180626	1.26e-19	0.0216165	26274	3	eqtl-a-ENSG00000186265	BTLA
rs3763317	T	C	T	C	-0.0753663	-0.0151	0.465049	0.447	ebi-a-GCST007090	6	32376788	0.0093	403124	0.1055	Osteoarthritis	Knee osteoarthritis	32376788	2.53e-10	0.0119158	29613	6	eqtl-a-ENSG00000186265	BTLA
rs8067378	G	A	G	A	-0.0909564	-0.0099	0.497388	0.5172	ebi-a-GCST007090	17	38051348	0.0093	403124	0.2872	Osteoarthritis	Knee osteoarthritis	38051348	1.91e-14	0.011879	31086	17	eqtl-a-ENSG00000186265	BTLA
rs10098310	A	G	A	G	0.0779137	-0.0068	0.575007	0.57	ebi-a-GCST007090	8	130613614	0.0094	403124	0.4689	Osteoarthritis	Knee osteoarthritis	130613614	9.1e-11	0.0120219	31355	8	eqtl-a-ENSG00000007312	CD79B
rs12232384	A	C	A	C	0.0832351	0.031	0.210455	0.2247	ebi-a-GCST007090	16	86009760	0.0111	403124	0.00528299	Osteoarthritis	Knee osteoarthritis	86009760	1.15e-08	0.014584	31470	16	eqtl-a-ENSG00000007312	CD79B
rs12603821	A	G	A	G	-0.162302	-0.0198	0.366952	0.3888	ebi-a-GCST007090	17	62006432	0.0095	403124	0.0381997	Osteoarthritis	Knee osteoarthritis	62006432	6.34e-40	0.0122729	31374	17	eqtl-a-ENSG00000007312	CD79B
rs34794906	C	T	C	T	-0.0988592	0.0004	0.310471	0.2626	ebi-a-GCST007090	6	31237858	0.0112	403124	0.9713	Osteoarthritis	Knee osteoarthritis	31237858	1.35e-14	0.0128365	27280	6	eqtl-a-ENSG00000007312	CD79B
rs4810485	G	T	G	T	-0.0977354	-0.0007	0.746826	0.7534	ebi-a-GCST007090	20	44747947	0.0108	403124	0.9456	Osteoarthritis	Knee osteoarthritis	44747947	8.46e-13	0.0136628	31086	20	eqtl-a-ENSG00000007312	CD79B
rs653178	T	C	T	C	0.07383	0.0047	0.539991	0.5178	ebi-a-GCST007090	12	112007756	0.0093	403124	0.6108	Osteoarthritis	Knee osteoarthritis	112007756	5.99e-10	0.0119256	28204	12	eqtl-a-ENSG00000007312	CD79B
rs8067378	G	A	G	A	-0.103389	-0.0099	0.497388	0.5172	ebi-a-GCST007090	17	38051348	0.0093	403124	0.2872	Osteoarthritis	Knee osteoarthritis	38051348	3.07e-18	0.0118718	31086	17	eqtl-a-ENSG00000007312	CD79B
rs10098310	A	G	A	G	-0.0667046	-0.0068	0.575007	0.57	ebi-a-GCST007090	8	130613614	0.0094	403124	0.4689	Osteoarthritis	Knee osteoarthritis	130613614	2.92e-08	0.0120266	31355	8	eqtl-a-ENSG00000090382	LYZ
rs117010946	T	C	T	C	-0.302626	-0.0124	0.0188288	0.0055	ebi-a-GCST007090	12	69888875	0.0627	403124	0.843	Osteoarthritis	Knee osteoarthritis	69888875	4.43e-12	0.0437144	11578	12	eqtl-a-ENSG00000090382	LYZ
rs117061487	T	C	T	C	-0.818325	-0.082	0.0362747	0.034	ebi-a-GCST007090	12	69709121	0.0265	403124	0.00198802	Osteoarthritis	Knee osteoarthritis	69709121	8.38e-153	0.031078	24999	12	eqtl-a-ENSG00000090382	LYZ
rs142392948	G	A	G	A	-0.354605	-0.0343	0.0339761	0.0325	ebi-a-GCST007090	12	70064301	0.0267	403124	0.1998	Osteoarthritis	Knee osteoarthritis	70064301	2.25e-27	0.0327163	28922	12	eqtl-a-ENSG00000090382	LYZ
rs143630136	T	C	T	C	0.893578	0.0511	0.0255901	0.0258	ebi-a-GCST007090	12	69721929	0.03	403124	0.0891107	Osteoarthritis	Knee osteoarthritis	69721929	2.55e-129	0.036933	25708	12	eqtl-a-ENSG00000090382	LYZ
rs149007767	T	C	T	C	-0.10114	0.0164	0.149708	0.1633	ebi-a-GCST007090	7	50370254	0.013	403124	0.2065	Osteoarthritis	Knee osteoarthritis	50370254	1.27e-09	0.0166599	29863	7	eqtl-a-ENSG00000090382	LYZ
rs17813869	A	G	A	G	0.319369	-0.0096	0.029936	0.0241	ebi-a-GCST007090	12	70341563	0.0302	403124	0.750501	Osteoarthritis	Knee osteoarthritis	70341563	4.67e-20	0.0348223	28929	12	eqtl-a-ENSG00000090382	LYZ
rs34856868	A	G	A	G	0.228113	0.031	0.0245314	0.0299	ebi-a-GCST007090	1	92554283	0.0272	403124	0.2538	Osteoarthritis	Knee osteoarthritis	92554283	2.92e-09	0.0384269	24594	1	eqtl-a-ENSG00000090382	LYZ
rs6782228	C	G	C	G	-0.0751634	-0.0077	0.273721	0.2679	ebi-a-GCST007090	3	128323424	0.0105	403124	0.463	Osteoarthritis	Knee osteoarthritis	128323424	1.73e-08	0.0133337	31355	3	eqtl-a-ENSG00000090382	LYZ
rs7295244	C	T	C	T	-0.700137	0.0117	0.977924	0.9765	ebi-a-GCST007090	12	69802123	0.0306	403124	0.7014	Osteoarthritis	Knee osteoarthritis	69802123	2.42e-68	0.0400759	24973	12	eqtl-a-ENSG00000090382	LYZ
rs73141969	A	G	A	G	0.77859	-0.0127	0.154412	0.1578	ebi-a-GCST007090	12	69614374	0.0127	403124	0.3171	Osteoarthritis	Knee osteoarthritis	69614374	1e-200	0.0151113	30688	12	eqtl-a-ENSG00000090382	LYZ
rs7961809	G	A	G	A	-0.22985	-0.0048	0.188832	0.2065	ebi-a-GCST007090	12	69497995	0.0116	403124	0.675601	Osteoarthritis	Knee osteoarthritis	69497995	1.97e-52	0.0150837	31141	12	eqtl-a-ENSG00000090382	LYZ
rs10098310	A	G	A	G	-0.0855395	-0.0068	0.575007	0.57	ebi-a-GCST007090	8	130613614	0.0094	403124	0.4689	Osteoarthritis	Knee osteoarthritis	130613614	1.1e-12	0.0120182	31569	8	eqtl-a-ENSG00000139970	RTN1
rs12478601	T	C	T	C	-0.116982	-0.0075	0.574604	0.583	ebi-a-GCST007090	2	43721508	0.0094	403124	0.4269	Osteoarthritis	Knee osteoarthritis	43721508	1.84e-22	0.0119979	31300	2	eqtl-a-ENSG00000139970	RTN1
rs1271511	T	C	T	C	-1.10711	-0.0541	0.0418502	0.0404	ebi-a-GCST007090	14	59862213	0.0237	403124	0.0223398	Osteoarthritis	Knee osteoarthritis	59862213	1e-200	0.0282235	31180	14	eqtl-a-ENSG00000139970	RTN1
rs141094656	C	T	C	T	0.626665	0.0262	0.0195137	0.0148	ebi-a-GCST007090	1	92753336	0.04	403124	0.5132	Osteoarthritis	Knee osteoarthritis	92753336	9.38e-49	0.0427038	21629	1	eqtl-a-ENSG00000139970	RTN1
rs149007767	T	C	T	C	-0.117362	0.0164	0.149708	0.1633	ebi-a-GCST007090	7	50370254	0.013	403124	0.2065	Osteoarthritis	Knee osteoarthritis	50370254	1.82e-12	0.0166523	30077	7	eqtl-a-ENSG00000139970	RTN1
rs150353433	T	C	T	C	0.239111	-0.0467	0.022282	0.01	ebi-a-GCST007090	14	59876535	0.0492	403124	0.3433	Osteoarthritis	Knee osteoarthritis	59876535	2.9e-09	0.0402734	22533	14	eqtl-a-ENSG00000139970	RTN1
rs216522	G	A	G	A	-0.344537	0.009	0.392389	0.4231	ebi-a-GCST007090	14	60652713	0.0094	403124	0.3406	Osteoarthritis	Knee osteoarthritis	60652713	3.43e-186	0.0118391	31680	14	eqtl-a-ENSG00000139970	RTN1
rs2293889	G	T	G	T	0.0885017	-0.0229	0.600603	0.5669	ebi-a-GCST007090	8	116599199	0.0094	403124	0.0144401	Osteoarthritis	Knee osteoarthritis	116599199	2.95e-13	0.0121292	30792	8	eqtl-a-ENSG00000139970	RTN1
rs4325427	T	C	T	C	0.102026	0.0045	0.315692	0.2867	ebi-a-GCST007090	13	41216534	0.0103	403124	0.6615	Osteoarthritis	Knee osteoarthritis	41216534	1.4e-15	0.0127764	31569	13	eqtl-a-ENSG00000139970	RTN1
rs6563831	T	C	T	C	0.0841772	0.0034	0.61429	0.6487	ebi-a-GCST007090	13	40975937	0.0098	403124	0.7279	Osteoarthritis	Knee osteoarthritis	40975937	5.34e-12	0.0122067	31684	13	eqtl-a-ENSG00000139970	RTN1
rs7950696	C	T	C	T	0.12771	0.0044	0.441548	0.4462	ebi-a-GCST007090	11	47481533	0.0093	403124	0.6386	Osteoarthritis	Knee osteoarthritis	47481533	1.04e-26	0.0119374	31569	11	eqtl-a-ENSG00000139970	RTN1
rs10098310	A	G	A	G	-0.0808127	-0.0068	0.575007	0.57	ebi-a-GCST007090	8	130613614	0.0094	403124	0.4689	Osteoarthritis	Knee osteoarthritis	130613614	1.78e-11	0.0120205	31529	8	eqtl-a-ENSG00000178695	KCTD12
rs2239630	G	A	G	A	0.0718228	-0.0061	0.519173	0.5589	ebi-a-GCST007090	14	23589349	0.0094	403124	0.515	Osteoarthritis	Knee osteoarthritis	23589349	1.57e-09	0.0118969	31529	14	eqtl-a-ENSG00000178695	KCTD12
rs2712381	C	A	C	A	0.0698155	0.0087	0.600853	0.6142	ebi-a-GCST007090	3	128338600	0.0095	403124	0.3639	Osteoarthritis	Knee osteoarthritis	128338600	8.85e-09	0.0121391	31644	3	eqtl-a-ENSG00000178695	KCTD12
rs57676870	T	G	T	G	-0.637563	-0.0148	0.0674304	0.0564	ebi-a-GCST007090	13	77435747	0.0201	403124	0.4636	Osteoarthritis	Knee osteoarthritis	77435747	2.11e-167	0.0231196	31529	13	eqtl-a-ENSG00000178695	KCTD12
rs9600783	T	C	T	C	0.19783	-0.0206	0.280829	0.2828	ebi-a-GCST007090	13	77380491	0.0103	403124	0.0460204	Osteoarthritis	Knee osteoarthritis	77380491	3.1e-51	0.0131385	31528	13	eqtl-a-ENSG00000178695	KCTD12
rs10098310	A	G	A	G	0.0845586	-0.0068	0.575007	0.57	ebi-a-GCST007090	8	130613614	0.0094	403124	0.4689	Osteoarthritis	Knee osteoarthritis	130613614	1.98e-12	0.0120187	31569	8	eqtl-a-ENSG00000124225	PMEPA1
rs11065987	G	A	G	A	-0.0683261	-0.0076	0.380678	0.4145	ebi-a-GCST007090	12	112072424	0.0094	403124	0.4201	Osteoarthritis	Knee osteoarthritis	112072424	2.4e-08	0.0122442	31185	12	eqtl-a-ENSG00000124225	PMEPA1
rs157096	T	C	T	C	-0.201776	-0.0084	0.260905	0.2749	ebi-a-GCST007090	20	56255398	0.0104	403124	0.4185	Osteoarthritis	Knee osteoarthritis	56255398	6.73e-51	0.0134467	23873	20	eqtl-a-ENSG00000124225	PMEPA1
rs2290400	C	T	C	T	-0.0653234	-0.0115	0.493155	0.511	ebi-a-GCST007090	17	38066240	0.0093	403124	0.2144	Osteoarthritis	Knee osteoarthritis	38066240	3.95e-08	0.0118919	31300	17	eqtl-a-ENSG00000124225	PMEPA1
rs3540	A	G	A	G	0.0740142	0.0136	0.314574	0.3249	ebi-a-GCST007090	15	91045408	0.0099	403124	0.1699	Osteoarthritis	Knee osteoarthritis	91045408	7.42e-09	0.0128023	31684	15	eqtl-a-ENSG00000124225	PMEPA1
rs10098310	A	G	A	G	-0.0896423	-0.0068	0.575007	0.57	ebi-a-GCST007090	8	130613614	0.0094	403124	0.4689	Osteoarthritis	Knee osteoarthritis	130613614	8.65e-14	0.0120161	31569	8	eqtl-a-ENSG00000135929	CYP27A1
rs111778408	A	G	A	G	-0.16727	-0.0128	0.100785	0.1098	ebi-a-GCST007090	14	35572163	0.0148	403124	0.3901	Osteoarthritis	Knee osteoarthritis	35572163	2.21e-17	0.0197202	30165	14	eqtl-a-ENSG00000135929	CYP27A1
rs112830321	T	C	T	C	-0.363844	0.0357	0.0133734	0.0154	ebi-a-GCST007090	2	219645235	0.0426	403124	0.4025	Osteoarthritis	Knee osteoarthritis	219645235	2e-12	0.0517235	6907	2	eqtl-a-ENSG00000135929	CYP27A1
rs113717300	T	C	T	C	0.11681	0.0346	0.141667	0.1738	ebi-a-GCST007090	2	219909861	0.013	403124	0.00762606	Osteoarthritis	Knee osteoarthritis	219909861	7.12e-12	0.0170396	22122	2	eqtl-a-ENSG00000135929	CYP27A1
rs115530557	C	T	C	T	0.338988	0.0054	0.0241125	0.0292	ebi-a-GCST007090	2	219915015	0.0276	403124	0.8439	Osteoarthritis	Knee osteoarthritis	219915015	1.94e-18	0.0386942	20399	2	eqtl-a-ENSG00000135929	CYP27A1
rs13333054	T	C	T	C	0.0854234	0.03	0.211395	0.2267	ebi-a-GCST007090	16	86011033	0.0111	403124	0.00677407	Osteoarthritis	Knee osteoarthritis	86011033	4.43e-09	0.0145592	31684	16	eqtl-a-ENSG00000135929	CYP27A1
rs138857	T	C	T	C	-0.0812743	0.0039	0.216154	0.1976	ebi-a-GCST007090	22	50199589	0.0117	403124	0.735301	Osteoarthritis	Knee osteoarthritis	50199589	1.83e-08	0.0144431	30614	22	eqtl-a-ENSG00000135929	CYP27A1
rs148358468	A	G	A	G	-0.800667	0.0108	0.0426459	0.0504	ebi-a-GCST007090	2	219590348	0.0214	403124	0.6122	Osteoarthritis	Knee osteoarthritis	219590348	1.41e-171	0.0286744	26308	2	eqtl-a-ENSG00000135929	CYP27A1
rs149007767	T	C	T	C	-0.285276	0.0164	0.149708	0.1633	ebi-a-GCST007090	7	50370254	0.013	403124	0.2065	Osteoarthritis	Knee osteoarthritis	50370254	6.5e-67	0.0165079	30077	7	eqtl-a-ENSG00000135929	CYP27A1
rs149110519	T	C	T	C	-0.199104	0.0192	0.0526158	0.0356	ebi-a-GCST007090	6	144385777	0.0252	403124	0.4463	Osteoarthritis	Knee osteoarthritis	144385777	7.22e-14	0.026605	25735	6	eqtl-a-ENSG00000135929	CYP27A1
rs16936870	A	T	A	T	0.104551	-0.0156	0.113177	0.0992	ebi-a-GCST007090	8	71189342	0.0155	403124	0.3142	Osteoarthritis	Knee osteoarthritis	71189342	2.53e-08	0.018766	31569	8	eqtl-a-ENSG00000135929	CYP27A1
rs2385196	C	T	C	T	-0.161998	-0.0035	0.167455	0.1611	ebi-a-GCST007090	2	219716488	0.0127	403124	0.7837	Osteoarthritis	Knee osteoarthritis	219716488	1.97e-24	0.0158817	31082	2	eqtl-a-ENSG00000135929	CYP27A1
rs35979828	T	C	T	C	-0.222816	-0.0044	0.0571059	0.0694	ebi-a-GCST007090	12	54685880	0.0182	403124	0.8078	Osteoarthritis	Knee osteoarthritis	54685880	3.02e-18	0.0255805	29836	12	eqtl-a-ENSG00000135929	CYP27A1
rs3733018	C	A	C	A	0.082349	-0.0042	0.64143	0.6361	ebi-a-GCST007090	3	187456594	0.0096	403124	0.6631	Osteoarthritis	Knee osteoarthritis	187456594	3.01e-11	0.0123909	31355	3	eqtl-a-ENSG00000135929	CYP27A1
rs3774937	C	T	C	T	0.0696772	-0.0002	0.320593	0.3495	ebi-a-GCST007090	4	103434253	0.0097	403124	0.9804	Osteoarthritis	Knee osteoarthritis	103434253	4.52e-08	0.0127392	31569	4	eqtl-a-ENSG00000135929	CYP27A1
rs56388170	T	G	T	G	0.0901141	0.0026	0.289189	0.292	ebi-a-GCST007090	7	28724374	0.0103	403124	0.7982	Osteoarthritis	Knee osteoarthritis	28724374	6.16e-12	0.0131054	31355	7	eqtl-a-ENSG00000135929	CYP27A1
rs6701752	A	G	A	G	0.1153	-0.0196	0.903393	0.891	ebi-a-GCST007090	1	236102886	0.0149	403124	0.1877	Osteoarthritis	Knee osteoarthritis	236102886	1.01e-08	0.0201232	31569	1	eqtl-a-ENSG00000135929	CYP27A1
rs6782228	C	G	C	G	-0.0829446	-0.0077	0.273721	0.2679	ebi-a-GCST007090	3	128323424	0.0105	403124	0.463	Osteoarthritis	Knee osteoarthritis	128323424	4.9e-10	0.0133304	31569	3	eqtl-a-ENSG00000135929	CYP27A1
rs7212590	T	C	T	C	-0.207595	0.0118	0.0900785	0.0788	ebi-a-GCST007090	17	57885709	0.0172	403124	0.4942	Osteoarthritis	Knee osteoarthritis	57885709	1.23e-23	0.0207154	31569	17	eqtl-a-ENSG00000135929	CYP27A1
rs730775	G	A	G	A	0.0721914	-0.0036	0.433528	0.4226	ebi-a-GCST007090	6	44232074	0.0094	403124	0.7039	Osteoarthritis	Knee osteoarthritis	44232074	1.76e-09	0.0119947	24632	6	eqtl-a-ENSG00000135929	CYP27A1
rs10098310	A	G	A	G	-0.077813	-0.0068	0.575007	0.57	ebi-a-GCST007090	8	130613614	0.0094	403124	0.4689	Osteoarthritis	Knee osteoarthritis	130613614	9.63e-11	0.0120219	31569	8	eqtl-a-ENSG00000177575	CD163
rs10845405	T	C	T	C	-0.0909482	-0.0062	0.778963	0.7859	ebi-a-GCST007090	12	7700755	0.0113	403124	0.584201	Osteoarthritis	Knee osteoarthritis	7700755	2.16e-10	0.014323	31566	12	eqtl-a-ENSG00000177575	CD163
rs149007767	T	C	T	C	-0.157796	0.0164	0.149708	0.1633	ebi-a-GCST007090	7	50370254	0.013	403124	0.2065	Osteoarthritis	Knee osteoarthritis	50370254	2.32e-21	0.0166287	30077	7	eqtl-a-ENSG00000177575	CD163
rs424971	C	T	C	T	-0.0823578	-0.0058	0.421674	0.4356	ebi-a-GCST007090	16	85946450	0.0094	403124	0.537901	Osteoarthritis	Knee osteoarthritis	85946450	7.66e-12	0.0120323	31684	16	eqtl-a-ENSG00000177575	CD163
rs79284771	G	A	G	A	-0.239705	-0.015	0.0907725	0.081	ebi-a-GCST007090	12	7605102	0.0171	403124	0.38	Osteoarthritis	Knee osteoarthritis	7605102	3.05e-31	0.0206187	31355	12	eqtl-a-ENSG00000177575	CD163
rs10098310	A	G	A	G	0.075389	-0.0068	0.575007	0.57	ebi-a-GCST007090	8	130613614	0.0094	403124	0.4689	Osteoarthritis	Knee osteoarthritis	130613614	3.6e-10	0.012023	31569	8	eqtl-a-ENSG00000140968	IRF8
rs1015164	G	A	G	A	-0.0727367	0.0085	0.69179	0.6816	ebi-a-GCST007090	3	46451680	0.01	403124	0.3915	Osteoarthritis	Knee osteoarthritis	46451680	1.61e-08	0.0128749	30856	3	eqtl-a-ENSG00000140968	IRF8
rs1439287	A	G	A	G	0.0698044	0.0041	0.476061	0.4846	ebi-a-GCST007090	2	111871897	0.0093	403124	0.6574	Osteoarthritis	Knee osteoarthritis	111871897	4.5e-09	0.0119027	31684	2	eqtl-a-ENSG00000140968	IRF8
rs28453840	A	G	A	G	0.126292	-0.0098	0.68118	0.8104	ebi-a-GCST007090	2	136522941	0.0119	403124	0.41	Osteoarthritis	Knee osteoarthritis	136522941	3.31e-23	0.0127272	26025	2	eqtl-a-ENSG00000140968	IRF8
rs4385425	G	A	G	A	-0.087532	0.0061	0.340901	0.3228	ebi-a-GCST007090	7	50307334	0.0099	403124	0.5384	Osteoarthritis	Knee osteoarthritis	50307334	2.88e-12	0.0125345	31569	7	eqtl-a-ENSG00000140968	IRF8
rs4648045	C	T	C	T	-0.0914309	-0.0009	0.352599	0.3752	ebi-a-GCST007090	4	103508703	0.0096	403124	0.9274	Osteoarthritis	Knee osteoarthritis	103508703	1.93e-13	0.0124333	31569	4	eqtl-a-ENSG00000140968	IRF8
rs8026803	C	T	C	T	0.0759581	0.016	0.247924	0.2605	ebi-a-GCST007090	15	80260014	0.0106	403124	0.1289	Osteoarthritis	Knee osteoarthritis	80260014	3.45e-08	0.0137685	31684	15	eqtl-a-ENSG00000140968	IRF8
rs10098310	A	G	A	G	0.0913728	-0.0068	0.575007	0.57	ebi-a-GCST007090	8	130613614	0.0094	403124	0.4689	Osteoarthritis	Knee osteoarthritis	130613614	2.85e-14	0.0120151	25575	8	eqtl-a-ENSG00000236901	MIR600HG
rs147468287	A	G	A	G	-0.43132	-0.0063	0.0281142	0.0243	ebi-a-GCST007090	9	126101720	0.0303	403124	0.8354	Osteoarthritis	Knee osteoarthritis	126101720	2.17e-33	0.0358224	24513	9	eqtl-a-ENSG00000236901	MIR600HG
rs17056278	G	C	G	C	-0.142086	-0.0157	0.0633351	0.0769	ebi-a-GCST007090	5	158252438	0.0174	403124	0.3669	Osteoarthritis	Knee osteoarthritis	158252438	5.82e-09	0.0244067	25575	5	eqtl-a-ENSG00000236901	MIR600HG
rs3117098	A	G	A	G	-0.0743393	0.007	0.697466	0.7184	ebi-a-GCST007090	6	32358513	0.0103	403124	0.4946	Osteoarthritis	Knee osteoarthritis	32358513	9.25e-09	0.0129416	24217	6	eqtl-a-ENSG00000236901	MIR600HG
rs653178	T	C	T	C	0.0696355	0.0047	0.539991	0.5178	ebi-a-GCST007090	12	112007756	0.0093	403124	0.6108	Osteoarthritis	Knee osteoarthritis	112007756	5.28e-09	0.0119274	22424	12	eqtl-a-ENSG00000236901	MIR600HG
rs10098310	A	G	A	G	-0.0685909	-0.0068	0.575007	0.57	ebi-a-GCST007090	8	130613614	0.0094	403124	0.4689	Osteoarthritis	Knee osteoarthritis	130613614	1.17e-08	0.0120259	31569	8	eqtl-a-ENSG00000162711	NLRP3
rs1176070	C	T	C	T	-0.09054	0.0101	0.700732	0.6937	ebi-a-GCST007090	1	247847917	0.0104	403124	0.3299	Osteoarthritis	Knee osteoarthritis	247847917	2.99e-12	0.0129745	30746	1	eqtl-a-ENSG00000162711	NLRP3
rs12143966	A	G	A	G	0.390318	0.0125	0.39253	0.4051	ebi-a-GCST007090	1	247601357	0.0094	403124	0.1848	Osteoarthritis	Knee osteoarthritis	247601357	1e-200	0.0117373	31566	1	eqtl-a-ENSG00000162711	NLRP3
rs1375493	A	G	A	G	0.0825788	0.0064	0.565077	0.5572	ebi-a-GCST007090	2	182323766	0.0094	403124	0.4953	Osteoarthritis	Knee osteoarthritis	182323766	5.58e-12	0.0119855	31569	2	eqtl-a-ENSG00000162711	NLRP3
rs149007767	T	C	T	C	-0.168874	0.0164	0.149708	0.1633	ebi-a-GCST007090	7	50370254	0.013	403124	0.2065	Osteoarthritis	Knee osteoarthritis	50370254	2.98e-24	0.0166209	30077	7	eqtl-a-ENSG00000162711	NLRP3
rs149110519	T	C	T	C	-0.250225	0.0192	0.0526158	0.0356	ebi-a-GCST007090	6	144385777	0.0252	403124	0.4463	Osteoarthritis	Knee osteoarthritis	144385777	4.68e-21	0.0265744	25735	6	eqtl-a-ENSG00000162711	NLRP3
rs2594836	A	G	A	G	0.0890211	-0.0007	0.749651	0.722	ebi-a-GCST007090	5	173205318	0.0105	403124	0.9429	Osteoarthritis	Knee osteoarthritis	173205318	8.62e-11	0.0137181	31569	5	eqtl-a-ENSG00000162711	NLRP3
rs35979828	T	C	T	C	-0.23845	-0.0044	0.0571059	0.0694	ebi-a-GCST007090	12	54685880	0.0182	403124	0.8078	Osteoarthritis	Knee osteoarthritis	54685880	1.11e-20	0.0255705	29836	12	eqtl-a-ENSG00000162711	NLRP3
rs3733018	C	A	C	A	0.069986	-0.0042	0.64143	0.6361	ebi-a-GCST007090	3	187456594	0.0096	403124	0.6631	Osteoarthritis	Knee osteoarthritis	187456594	1.64e-08	0.0123963	31355	3	eqtl-a-ENSG00000162711	NLRP3
rs55802735	T	C	T	C	-0.124143	-0.0002	0.184074	0.1899	ebi-a-GCST007090	1	247678955	0.0118	403124	0.9882	Osteoarthritis	Knee osteoarthritis	247678955	5.39e-16	0.015322	31567	1	eqtl-a-ENSG00000162711	NLRP3
rs79796976	G	A	G	A	0.598447	-0.013	0.0516367	0.0603	ebi-a-GCST007090	1	247553979	0.0195	403124	0.5067	Osteoarthritis	Knee osteoarthritis	247553979	1.35e-113	0.0264195	31684	1	eqtl-a-ENSG00000162711	NLRP3
rs10098310	A	G	A	G	0.0860424	-0.0068	0.575007	0.57	ebi-a-GCST007090	8	130613614	0.0094	403124	0.4689	Osteoarthritis	Knee osteoarthritis	130613614	8.09e-13	0.0120179	30820	8	eqtl-a-ENSG00000105369	CD79A
rs12232384	A	C	A	C	0.0853971	0.031	0.210455	0.2247	ebi-a-GCST007090	16	86009760	0.0111	403124	0.00528299	Osteoarthritis	Knee osteoarthritis	86009760	4.75e-09	0.0145831	30935	16	eqtl-a-ENSG00000105369	CD79A
rs17056278	G	C	G	C	-0.169703	-0.0157	0.0633351	0.0769	ebi-a-GCST007090	5	158252438	0.0174	403124	0.3669	Osteoarthritis	Knee osteoarthritis	158252438	3.48e-12	0.0243942	30820	5	eqtl-a-ENSG00000105369	CD79A
rs34794906	C	T	C	T	-0.104789	0.0004	0.310471	0.2626	ebi-a-GCST007090	6	31237858	0.0112	403124	0.9713	Osteoarthritis	Knee osteoarthritis	31237858	3.2e-16	0.0128332	26745	6	eqtl-a-ENSG00000105369	CD79A
rs6074022	T	C	T	C	-0.0815114	-0.0036	0.746768	0.7548	ebi-a-GCST007090	20	44740196	0.0108	403124	0.7415	Osteoarthritis	Knee osteoarthritis	44740196	2.48e-09	0.0136693	30551	20	eqtl-a-ENSG00000105369	CD79A
rs653178	T	C	T	C	0.107897	0.0047	0.539991	0.5178	ebi-a-GCST007090	12	112007756	0.0093	403124	0.6108	Osteoarthritis	Knee osteoarthritis	112007756	1.29e-19	0.0119072	27669	12	eqtl-a-ENSG00000105369	CD79A
rs7090445	T	C	T	C	-0.0734228	-0.02	0.682795	0.6607	ebi-a-GCST007090	10	63721176	0.0098	403124	0.0411604	Osteoarthritis	Knee osteoarthritis	63721176	9.04e-09	0.0127738	30935	10	eqtl-a-ENSG00000105369	CD79A
rs7210990	A	C	A	C	0.0655189	0.0054	0.481977	0.4764	ebi-a-GCST007090	17	16170764	0.0093	403124	0.5616	Osteoarthritis	Knee osteoarthritis	16170764	3.66e-08	0.0118985	30820	17	eqtl-a-ENSG00000105369	CD79A
rs8030605	A	G	A	G	0.0971303	-0.0094	0.134466	0.1233	ebi-a-GCST007090	15	56504598	0.0141	403124	0.5046	Osteoarthritis	Knee osteoarthritis	56504598	2.5e-08	0.0174268	30935	15	eqtl-a-ENSG00000105369	CD79A
rs10098310	A	G	A	G	-0.0695615	-0.0068	0.575007	0.57	ebi-a-GCST007090	8	130613614	0.0094	403124	0.4689	Osteoarthritis	Knee osteoarthritis	130613614	7.28e-09	0.0120255	31529	8	eqtl-a-ENSG00000084234	APLP2
rs10894147	T	C	T	C	-0.214261	0.0222	0.116897	0.1208	ebi-a-GCST007090	11	129698856	0.0142	403124	0.1187	Osteoarthritis	Knee osteoarthritis	129698856	3.19e-31	0.0184361	31644	11	eqtl-a-ENSG00000084234	APLP2
rs149007767	T	C	T	C	-0.103908	0.0164	0.149708	0.1633	ebi-a-GCST007090	7	50370254	0.013	403124	0.2065	Osteoarthritis	Knee osteoarthritis	50370254	4.44e-10	0.0166587	30037	7	eqtl-a-ENSG00000084234	APLP2
rs28498283	T	A	T	A	0.0832167	0.0093	0.254318	0.2558	ebi-a-GCST007090	2	43360065	0.0107	403124	0.3843	Osteoarthritis	Knee osteoarthritis	43360065	1.08e-09	0.0136492	26913	2	eqtl-a-ENSG00000084234	APLP2
rs391023	T	C	T	C	-0.0687284	-0.0075	0.35379	0.3648	ebi-a-GCST007090	16	85927814	0.0096	403124	0.4378	Osteoarthritis	Knee osteoarthritis	85927814	3.25e-08	0.0124341	31644	16	eqtl-a-ENSG00000084234	APLP2
rs7563201	A	G	A	G	-0.0670962	0.0015	0.466469	0.4994	ebi-a-GCST007090	2	43561780	0.0093	403124	0.8709	Osteoarthritis	Knee osteoarthritis	43561780	1.8e-08	0.011917	31200	2	eqtl-a-ENSG00000084234	APLP2
rs78873435	C	T	C	T	-0.159321	0.0343	0.0529414	0.0633	ebi-a-GCST007090	11	130018195	0.0192	403124	0.0741703	Osteoarthritis	Knee osteoarthritis	130018195	1.95e-09	0.0265464	31196	11	eqtl-a-ENSG00000084234	APLP2
rs9264638	A	G	A	G	-0.0878367	-0.0196	0.677162	0.6376	ebi-a-GCST007090	6	31238318	0.0097	403124	0.0427898	Osteoarthritis	Knee osteoarthritis	31238318	4.78e-12	0.0127078	30832	6	eqtl-a-ENSG00000084234	APLP2
rs10098310	A	G	A	G	0.121871	-0.0068	0.575007	0.57	ebi-a-GCST007090	8	130613614	0.0094	403124	0.4689	Osteoarthritis	Knee osteoarthritis	130613614	3.01e-24	0.011996	30820	8	eqtl-a-ENSG00000100721	TCL1A
rs1072947	T	C	T	C	-0.203045	-0.0031	0.0356236	0.045	ebi-a-GCST007090	14	96204796	0.0226	403124	0.892	Osteoarthritis	Knee osteoarthritis	96204796	2.41e-10	0.0320654	29913	14	eqtl-a-ENSG00000100721	TCL1A
rs12232384	A	C	A	C	0.100133	0.031	0.210455	0.2247	ebi-a-GCST007090	16	86009760	0.0111	403124	0.00528299	Osteoarthritis	Knee osteoarthritis	86009760	6.45e-12	0.0145764	30935	16	eqtl-a-ENSG00000100721	TCL1A
rs17056278	G	C	G	C	-0.220136	-0.0157	0.0633351	0.0769	ebi-a-GCST007090	5	158252438	0.0174	403124	0.3669	Osteoarthritis	Knee osteoarthritis	158252438	1.64e-19	0.0243657	30820	5	eqtl-a-ENSG00000100721	TCL1A
rs6074022	T	C	T	C	-0.0758828	-0.0036	0.746768	0.7548	ebi-a-GCST007090	20	44740196	0.0108	403124	0.7415	Osteoarthritis	Knee osteoarthritis	44740196	2.85e-08	0.0136716	30551	20	eqtl-a-ENSG00000100721	TCL1A
rs7090445	T	C	T	C	-0.119669	-0.02	0.682795	0.6607	ebi-a-GCST007090	10	63721176	0.0098	403124	0.0411604	Osteoarthritis	Knee osteoarthritis	63721176	6.21e-21	0.0127491	30935	10	eqtl-a-ENSG00000100721	TCL1A
rs78986913	A	G	A	G	-0.739711	-0.0222	0.044589	0.0421	ebi-a-GCST007090	14	96162418	0.0231	403124	0.3367	Osteoarthritis	Knee osteoarthritis	96162418	3.99e-152	0.0281559	27695	14	eqtl-a-ENSG00000100721	TCL1A
rs8067378	G	A	G	A	-0.127891	-0.0099	0.497388	0.5172	ebi-a-GCST007090	17	38051348	0.0093	403124	0.2872	Osteoarthritis	Knee osteoarthritis	38051348	3.93e-27	0.0118549	30551	17	eqtl-a-ENSG00000100721	TCL1A
rs9275390	C	T	C	T	-0.0951663	-0.0251	0.248283	0.2466	ebi-a-GCST007090	6	32669156	0.0108	403124	0.0196101	Osteoarthritis	Knee osteoarthritis	32669156	4.53e-12	0.0137534	29078	6	eqtl-a-ENSG00000100721	TCL1A
rs9483788	C	T	C	T	-0.0854702	-0.0188	0.25001	0.2591	ebi-a-GCST007090	6	135435501	0.0106	403124	0.0752108	Osteoarthritis	Knee osteoarthritis	135435501	4.75e-10	0.013726	30436	6	eqtl-a-ENSG00000100721	TCL1A
rs10098310	A	G	A	G	-0.0784531	-0.0068	0.575007	0.57	ebi-a-GCST007090	8	130613614	0.0094	403124	0.4689	Osteoarthritis	Knee osteoarthritis	130613614	6.76e-11	0.0120216	31569	8	eqtl-a-ENSG00000166387	PPFIBP2
rs12364151	T	G	T	G	-0.69084	-0.0085	0.0937099	0.0911	ebi-a-GCST007090	11	7487604	0.0162	403124	0.5966	Osteoarthritis	Knee osteoarthritis	7487604	1e-200	0.0195776	31561	11	eqtl-a-ENSG00000166387	PPFIBP2
rs12793971	G	A	G	A	0.220462	-0.0009	0.239795	0.2283	ebi-a-GCST007090	11	7685465	0.0111	403124	0.9368	Osteoarthritis	Knee osteoarthritis	7685465	2.55e-57	0.0138158	31679	11	eqtl-a-ENSG00000166387	PPFIBP2
rs17289871	G	A	G	A	0.140902	-0.0152	0.225534	0.234	ebi-a-GCST007090	11	7436701	0.011	403124	0.1666	Osteoarthritis	Knee osteoarthritis	7436701	3.13e-23	0.0141914	30406	11	eqtl-a-ENSG00000166387	PPFIBP2
rs55908509	A	G	A	G	-0.0789923	-0.0063	0.3284	0.3272	ebi-a-GCST007090	19	16442019	0.0099	403124	0.5266	Osteoarthritis	Knee osteoarthritis	16442019	4.33e-10	0.0126558	22704	19	eqtl-a-ENSG00000166387	PPFIBP2
rs7107296	G	A	G	A	0.375609	0.001	0.832333	0.8252	ebi-a-GCST007090	11	7577080	0.0125	403124	0.934	Osteoarthritis	Knee osteoarthritis	7577080	7.59e-128	0.0156152	30077	11	eqtl-a-ENSG00000166387	PPFIBP2
rs72849627	T	G	T	G	0.338814	0.019	0.0121596	0.0144	ebi-a-GCST007090	11	7592478	0.0393	403124	0.6295	Osteoarthritis	Knee osteoarthritis	7592478	4.17e-10	0.0542302	10914	11	eqtl-a-ENSG00000166387	PPFIBP2
rs74720905	C	A	C	A	0.612027	0.0149	0.0450923	0.0477	ebi-a-GCST007090	11	7607064	0.0218	403124	0.4942	Osteoarthritis	Knee osteoarthritis	7607064	2.51e-104	0.0282158	30545	11	eqtl-a-ENSG00000166387	PPFIBP2
rs10098310	A	G	A	G	-0.0709818	-0.0068	0.575007	0.57	ebi-a-GCST007090	8	130613614	0.0094	403124	0.4689	Osteoarthritis	Knee osteoarthritis	130613614	3.57e-09	0.0120249	25575	8	eqtl-a-ENSG00000106034	CPED1
rs116854384	G	A	G	A	-0.256751	0.0005	0.0270902	0.0324	ebi-a-GCST007090	7	120193199	0.0267	403124	0.9858	Osteoarthritis	Knee osteoarthritis	120193199	2.29e-12	0.0365971	21986	7	eqtl-a-ENSG00000106034	CPED1
rs12706311	G	T	G	T	0.383864	-0.0001	0.519546	0.526	ebi-a-GCST007090	7	120703929	0.0093	403124	0.9931	Osteoarthritis	Knee osteoarthritis	120703929	1e-200	0.0114661	24739	7	eqtl-a-ENSG00000106034	CPED1
rs140817416	A	G	A	G	0.266414	-0.0014	0.0203647	0.0118	ebi-a-GCST007090	7	121112432	0.0435	403124	0.9741	Osteoarthritis	Knee osteoarthritis	121112432	2.43e-10	0.0420782	15738	7	eqtl-a-ENSG00000106034	CPED1
rs141094656	C	T	C	T	-0.263524	0.0262	0.0195137	0.0148	ebi-a-GCST007090	1	92753336	0.04	403124	0.5132	Osteoarthritis	Knee osteoarthritis	92753336	8.63e-10	0.0429711	16554	1	eqtl-a-ENSG00000106034	CPED1
rs147031590	T	C	T	C	-0.425504	0.0395	0.0174194	0.0121	ebi-a-GCST007090	7	120445552	0.0436	403124	0.3647	Osteoarthritis	Knee osteoarthritis	120445552	6.45e-21	0.0453518	9300	7	eqtl-a-ENSG00000106034	CPED1
rs2721354	T	C	T	C	-0.407138	-0.0035	0.244328	0.2566	ebi-a-GCST007090	7	120592007	0.0107	403124	0.742	Osteoarthritis	Knee osteoarthritis	120592007	1e-200	0.0134207	25304	7	eqtl-a-ENSG00000106034	CPED1
rs10098310	A	G	A	G	0.0747128	-0.0068	0.575007	0.57	ebi-a-GCST007090	8	130613614	0.0094	403124	0.4689	Osteoarthritis	Knee osteoarthritis	130613614	5.17e-10	0.0120233	31569	8	eqtl-a-ENSG00000197381	ADARB1
rs11052877	G	A	G	A	0.0855909	-0.0055	0.369564	0.3706	ebi-a-GCST007090	12	9905690	0.0096	403124	0.5651	Osteoarthritis	Knee osteoarthritis	9905690	3.57e-12	0.0123094	31684	12	eqtl-a-ENSG00000197381	ADARB1
rs427943	C	A	C	A	0.248381	0.0212	0.567405	0.5595	ebi-a-GCST007090	21	46570896	0.0094	403124	0.0234099	Osteoarthritis	Knee osteoarthritis	46570896	7.1e-98	0.0118298	31668	21	eqtl-a-ENSG00000197381	ADARB1
rs915814	A	G	A	G	-0.363445	-0.0191	0.252359	0.2382	ebi-a-GCST007090	21	46493003	0.0109	403124	0.0797499	Osteoarthritis	Knee osteoarthritis	46493003	4.73e-163	0.0133563	31680	21	eqtl-a-ENSG00000197381	ADARB1
rs10098310	A	G	A	G	-0.0697354	-0.0068	0.575007	0.57	ebi-a-GCST007090	8	130613614	0.0094	403124	0.4689	Osteoarthritis	Knee osteoarthritis	130613614	6.67e-09	0.0120254	31355	8	eqtl-a-ENSG00000104081	BMF
rs3207297	T	C	T	C	-0.0986298	0.0031	0.359296	0.3529	ebi-a-GCST007090	15	40313141	0.0097	403124	0.7504	Osteoarthritis	Knee osteoarthritis	40313141	1.6e-15	0.012377	31470	15	eqtl-a-ENSG00000104081	BMF
rs62018159	A	G	A	G	-0.354933	0.0083	0.181079	0.2098	ebi-a-GCST007090	15	40397421	0.0115	403124	0.4688	Osteoarthritis	Knee osteoarthritis	40397421	3.72e-121	0.0151643	31355	15	eqtl-a-ENSG00000104081	BMF
rs8026803	C	T	C	T	-0.0936956	0.016	0.247924	0.2605	ebi-a-GCST007090	15	80260014	0.0106	403124	0.1289	Osteoarthritis	Knee osteoarthritis	80260014	9.83e-12	0.0137608	31470	15	eqtl-a-ENSG00000104081	BMF
rs10098685	A	G	A	G	-0.237306	0.008	0.0368844	0.0413	ebi-a-GCST007090	8	145030443	0.0234	403124	0.732501	Osteoarthritis	Knee osteoarthritis	145030443	5.07e-14	0.0315147	10840	8	eqtl-a-ENSG00000071894	CPSF1
rs1010427	A	G	A	G	0.231659	-0.0171	0.53234	0.5592	ebi-a-GCST007090	8	145660833	0.0094	403124	0.0679704	Osteoarthritis	Knee osteoarthritis	145660833	2.87e-86	0.011768	13925	8	eqtl-a-ENSG00000071894	CPSF1
rs117136674	C	T	C	T	-0.295687	0.0134	0.0212063	0.0229	ebi-a-GCST007090	8	145836523	0.0309	403124	0.663399	Osteoarthritis	Knee osteoarthritis	145836523	7.47e-13	0.0412361	10845	8	eqtl-a-ENSG00000071894	CPSF1
rs150600530	T	C	T	C	-0.294228	0.0403	0.0185842	0.0188	ebi-a-GCST007090	8	145917008	0.0354	403124	0.2558	Osteoarthritis	Knee osteoarthritis	145917008	2.28e-11	0.0440006	9549	8	eqtl-a-ENSG00000071894	CPSF1
rs35535975	A	G	A	G	-0.449418	0.0125	0.499977	0.4635	ebi-a-GCST007090	8	145571993	0.0094	403124	0.1852	Osteoarthritis	Knee osteoarthritis	145571993	1e-200	0.0112864	13925	8	eqtl-a-ENSG00000071894	CPSF1
rs10100022	T	C	T	C	0.43363	-0.0056	0.0601759	0.0562	ebi-a-GCST007090	8	10052465	0.0203	403124	0.7835	Osteoarthritis	Knee osteoarthritis	10052465	1.13e-68	0.0247595	31350	8	eqtl-a-ENSG00000175806	MSRA
rs117523320	C	T	C	T	0.131375	-0.0061	0.0672165	0.0512	ebi-a-GCST007090	8	10846292	0.0211	403124	0.7712	Osteoarthritis	Knee osteoarthritis	10846292	3.15e-08	0.0237436	30688	8	eqtl-a-ENSG00000175806	MSRA
rs11986242	T	A	T	A	-0.16339	0.0065	0.256421	0.0158	ebi-a-GCST007090	8	10302429	0.0427	403124	0.8787	Osteoarthritis	Knee osteoarthritis	10302429	1.96e-33	0.0135607	25107	8	eqtl-a-ENSG00000175806	MSRA
rs12264390	C	T	C	T	-0.090443	0.0276	0.21134	0.2397	ebi-a-GCST007090	10	959111	0.0109	403124	0.01126	Osteoarthritis	Knee osteoarthritis	959111	5.21e-10	0.0145585	31355	10	eqtl-a-ENSG00000175806	MSRA
rs143141546	A	G	A	G	0.168068	-0.0212	0.0849111	0.0793	ebi-a-GCST007090	8	10902380	0.0176	403124	0.2278	Osteoarthritis	Knee osteoarthritis	10902380	3.06e-15	0.0213047	30688	8	eqtl-a-ENSG00000175806	MSRA
rs149007767	T	C	T	C	-0.130218	0.0164	0.149708	0.1633	ebi-a-GCST007090	7	50370254	0.013	403124	0.2065	Osteoarthritis	Knee osteoarthritis	50370254	5.16e-15	0.0166456	29863	7	eqtl-a-ENSG00000175806	MSRA
rs149110519	T	C	T	C	0.214782	0.0192	0.0526158	0.0356	ebi-a-GCST007090	6	144385777	0.0252	403124	0.4463	Osteoarthritis	Knee osteoarthritis	144385777	6.73e-16	0.0265964	25521	6	eqtl-a-ENSG00000175806	MSRA
rs360017	G	A	G	A	-0.0876097	0.0006	0.793972	0.7746	ebi-a-GCST007090	5	173207353	0.0111	403124	0.9552	Osteoarthritis	Knee osteoarthritis	173207353	2.51e-09	0.0146971	31355	5	eqtl-a-ENSG00000175806	MSRA
rs10101332	C	G	C	G	0.0966799	-0.0052	0.285636	0.2744	ebi-a-GCST007090	8	56448155	0.0105	403124	0.6188	Osteoarthritis	Knee osteoarthritis	56448155	1.96e-13	0.0131507	31351	8	eqtl-a-ENSG00000137574	TGS1
rs56224379	T	G	T	G	0.0847922	0.0127	0.208767	0.2074	ebi-a-GCST007090	8	57097374	0.0115	403124	0.2656	Osteoarthritis	Knee osteoarthritis	57097374	6.75e-09	0.0146267	31017	8	eqtl-a-ENSG00000137574	TGS1
rs7836019	C	T	C	T	0.748184	0.002	0.87835	0.8926	ebi-a-GCST007090	8	56656195	0.015	403124	0.8953	Osteoarthritis	Knee osteoarthritis	56656195	1e-200	0.0170839	31355	8	eqtl-a-ENSG00000137574	TGS1
rs10101645	G	T	G	T	0.128644	-0.0027	0.204088	0.22	ebi-a-GCST007090	8	118216395	0.0112	403124	0.8095	Osteoarthritis	Knee osteoarthritis	118216395	2.44e-18	0.0147276	26277	8	eqtl-a-ENSG00000164754	RAD21
rs6981342	G	A	G	A	0.474216	-0.0107	0.509809	0.478	ebi-a-GCST007090	8	117823217	0.0094	403124	0.2517	Osteoarthritis	Knee osteoarthritis	117823217	1e-200	0.0112168	31470	8	eqtl-a-ENSG00000164754	RAD21
rs7009563	A	G	A	G	-0.131591	0.0049	0.715388	0.7545	ebi-a-GCST007090	8	117645039	0.0115	403124	0.6736	Osteoarthritis	Knee osteoarthritis	117645039	1.35e-23	0.0131435	27599	8	eqtl-a-ENSG00000164754	RAD21
rs10102608	C	G	C	G	-0.701166	0.0002	0.175293	0.1696	ebi-a-GCST007090	8	133693227	0.0131	403124	0.9854	Osteoarthritis	Knee osteoarthritis	133693227	1e-200	0.0144984	27101	8	eqtl-a-ENSG00000129295	DNAAF11
rs117946075	C	T	C	T	-0.22854	0.0092	0.0428604	0.0618	ebi-a-GCST007090	8	133998312	0.0193	403124	0.6339	Osteoarthritis	Knee osteoarthritis	133998312	6.48e-15	0.0293222	27065	8	eqtl-a-ENSG00000129295	DNAAF11
rs138363920	C	T	C	T	0.163876	-0.05	0.0416487	0.0486	ebi-a-GCST007090	8	133554341	0.0218	403124	0.0219498	Osteoarthritis	Knee osteoarthritis	133554341	3.66e-08	0.0297588	30538	8	eqtl-a-ENSG00000129295	DNAAF11
rs147256946	G	T	G	T	-0.238586	0.0233	0.0208023	0.0142	ebi-a-GCST007090	8	133304615	0.0408	403124	0.5679	Osteoarthritis	Knee osteoarthritis	133304615	1.02e-08	0.0416533	27260	8	eqtl-a-ENSG00000129295	DNAAF11
rs2357507	C	T	C	T	-0.540791	-0.0013	0.211921	0.2182	ebi-a-GCST007090	8	133580193	0.0113	403124	0.9118	Osteoarthritis	Knee osteoarthritis	133580193	1e-200	0.0138341	31684	8	eqtl-a-ENSG00000129295	DNAAF11
rs72727406	A	G	A	G	0.467529	-0.0014	0.111258	0.1217	ebi-a-GCST007090	8	133906210	0.0141	403124	0.9235	Osteoarthritis	Knee osteoarthritis	133906210	1.05e-140	0.0185138	30817	8	eqtl-a-ENSG00000129295	DNAAF11
rs10103091	T	A	T	A	0.251456	0.0112	0.131797	0.1293	ebi-a-GCST007090	8	6793006	0.0139	403124	0.4182	Osteoarthritis	Knee osteoarthritis	6793006	5.48e-47	0.0174669	9185	8	eqtl-a-ENSG00000164821	DEFA4
rs1012068	G	T	G	T	-0.089749	-0.0071	0.276034	0.2621	ebi-a-GCST007090	22	32265903	0.0105	403124	0.5022	Osteoarthritis	Knee osteoarthritis	32265903	1.46e-11	0.0132924	9188	22	eqtl-a-ENSG00000164821	DEFA4
rs13289095	T	G	T	G	0.223737	-0.0115	0.119513	0.1462	ebi-a-GCST007090	9	131466489	0.0132	403124	0.3839	Osteoarthritis	Knee osteoarthritis	131466489	1.5e-34	0.0182505	6420	9	eqtl-a-ENSG00000164821	DEFA4
rs2145943	G	A	G	A	0.0699347	-0.0198	0.391484	0.4081	ebi-a-GCST007090	20	38563245	0.0095	403124	0.0363203	Osteoarthritis	Knee osteoarthritis	38563245	9.37e-09	0.0121799	9188	20	eqtl-a-ENSG00000164821	DEFA4
rs36084354	A	G	A	G	-0.145569	0.0104	0.074114	0.0918	ebi-a-GCST007090	19	1079959	0.0161	403124	0.5178	Osteoarthritis	Knee osteoarthritis	1079959	1.4e-10	0.0226873	6421	19	eqtl-a-ENSG00000164821	DEFA4
rs3735485	G	A	G	A	-0.0948451	-0.0199	0.837214	0.8457	ebi-a-GCST007090	7	45009341	0.0129	403124	0.1216	Osteoarthritis	Knee osteoarthritis	45009341	3.86e-09	0.0161022	9188	7	eqtl-a-ENSG00000164821	DEFA4
rs7846314	T	A	T	A	-0.110418	-0.0012	0.178349	0.1864	ebi-a-GCST007090	8	61650831	0.0119	403124	0.9189	Osteoarthritis	Knee osteoarthritis	61650831	1.12e-12	0.0155199	9188	8	eqtl-a-ENSG00000164821	DEFA4
rs1010321	C	A	C	A	-0.440953	0.0203	0.359127	0.3707	ebi-a-GCST007090	20	37360944	0.0096	403124	0.0355902	Osteoarthritis	Knee osteoarthritis	37360944	1e-200	0.0118379	30935	20	eqtl-a-ENSG00000101442	ACTR5
rs117796462	A	C	A	C	-0.234876	-0.0456	0.0348039	0.0266	ebi-a-GCST007090	20	37746441	0.0289	403124	0.1154	Osteoarthritis	Knee osteoarthritis	37746441	4.28e-13	0.0324128	28217	20	eqtl-a-ENSG00000101442	ACTR5
rs16987681	T	C	T	C	-0.308741	-0.0197	0.0275368	0.0222	ebi-a-GCST007090	20	37560386	0.0316	403124	0.533	Osteoarthritis	Knee osteoarthritis	37560386	1.73e-17	0.0362777	26864	20	eqtl-a-ENSG00000101442	ACTR5
rs187115451	A	T	A	T	-0.220371	-0.0302	0.0657213	0.0488	ebi-a-GCST007090	20	37406819	0.0249	403124	0.2252	Osteoarthritis	Knee osteoarthritis	37406819	3.5e-20	0.0239472	24989	20	eqtl-a-ENSG00000101442	ACTR5
rs10103274	G	A	G	A	0.353295	-0.0149	0.0880799	0.0951	ebi-a-GCST007090	8	126031754	0.0158	403124	0.348	Osteoarthritis	Knee osteoarthritis	126031754	9.03e-65	0.0207888	31354	8	eqtl-a-ENSG00000104549	SQLE
rs174578	A	T	A	T	0.10138	-0.0066	0.337876	0.3532	ebi-a-GCST007090	11	61605499	0.0097	403124	0.4997	Osteoarthritis	Knee osteoarthritis	61605499	6.74e-16	0.0125544	31354	11	eqtl-a-ENSG00000104549	SQLE
rs3732378	A	G	A	G	-0.126861	0.0019	0.165434	0.1732	ebi-a-GCST007090	3	39307162	0.0122	403124	0.8786	Osteoarthritis	Knee osteoarthritis	39307162	2.06e-15	0.0159821	31086	3	eqtl-a-ENSG00000104549	SQLE
rs653178	T	C	T	C	0.0740084	0.0047	0.539991	0.5178	ebi-a-GCST007090	12	112007756	0.0093	403124	0.6108	Osteoarthritis	Knee osteoarthritis	112007756	5.44e-10	0.0119255	28204	12	eqtl-a-ENSG00000104549	SQLE
rs10104957	T	C	T	C	0.498812	-0.0029	0.854579	0.8395	ebi-a-GCST007090	8	131041436	0.0126	403124	0.8168	Osteoarthritis	Knee osteoarthritis	131041436	1e-200	0.0163528	31470	8	eqtl-a-ENSG00000153317	ASAP1
rs149007767	T	C	T	C	0.146584	0.0164	0.149708	0.1633	ebi-a-GCST007090	7	50370254	0.013	403124	0.2065	Osteoarthritis	Knee osteoarthritis	50370254	1.24e-18	0.0166359	29863	7	eqtl-a-ENSG00000153317	ASAP1
rs6986306	C	G	C	G	-0.347407	-0.0344	0.859747	0.8664	ebi-a-GCST007090	8	131485524	0.0137	403124	0.0118299	Osteoarthritis	Knee osteoarthritis	131485524	5.03e-94	0.0168884	31463	8	eqtl-a-ENSG00000153317	ASAP1
rs10106735	G	A	G	A	-0.259176	-0.0249	0.0209134	0.0161	ebi-a-GCST007090	8	87384776	0.0369	403124	0.5001	Osteoarthritis	Knee osteoarthritis	87384776	4.38e-10	0.0415359	13603	8	eqtl-a-ENSG00000123124	WWP1
rs77852703	G	A	G	A	-0.278751	0.0414	0.0342415	0.0485	ebi-a-GCST007090	8	87427913	0.0216	403124	0.0550998	Osteoarthritis	Knee osteoarthritis	87427913	1.35e-17	0.0326449	10333	8	eqtl-a-ENSG00000123124	WWP1
rs79771826	T	C	T	C	-1.08685	-0.012	0.0174778	0.02	ebi-a-GCST007090	8	87356577	0.033	403124	0.7173	Osteoarthritis	Knee osteoarthritis	87356577	8.09e-132	0.0444874	10845	8	eqtl-a-ENSG00000123124	WWP1
rs10107076	T	A	T	A	0.399677	0.0192	0.260163	0.263	ebi-a-GCST007090	8	72802656	0.0106	403124	0.0687702	Osteoarthritis	Knee osteoarthritis	72802656	1e-200	0.0131423	31568	8	eqtl-a-ENSG00000178860	MSC
rs13300483	T	C	T	C	0.0887703	-0.0033	0.247811	0.2446	ebi-a-GCST007090	9	117643362	0.0109	403124	0.758501	Osteoarthritis	Knee osteoarthritis	117643362	1.13e-10	0.0137652	31684	9	eqtl-a-ENSG00000178860	MSC
rs3919904	T	C	T	C	-0.653338	0.0141	0.139707	0.1459	ebi-a-GCST007090	8	72752882	0.0131	403124	0.2826	Osteoarthritis	Knee osteoarthritis	72752882	1e-200	0.0162631	31355	8	eqtl-a-ENSG00000178860	MSC
rs59742978	T	C	T	C	0.141821	-0.0245	0.0651493	0.0562	ebi-a-GCST007090	8	72738395	0.0203	403124	0.2257	Osteoarthritis	Knee osteoarthritis	72738395	3.92e-09	0.0240872	31238	8	eqtl-a-ENSG00000178860	MSC
rs7843771	A	G	A	G	0.0865656	0.0111	0.276928	0.2588	ebi-a-GCST007090	8	73226320	0.0106	403124	0.2942	Osteoarthritis	Knee osteoarthritis	73226320	7.12e-11	0.0132806	31033	8	eqtl-a-ENSG00000178860	MSC
rs10107707	T	C	T	C	0.999109	0.0066	0.0314741	0.027	ebi-a-GCST007090	8	98038083	0.0287	403124	0.8171	Osteoarthritis	Knee osteoarthritis	98038083	1e-200	0.0330353	24983	8	eqtl-a-ENSG00000104324	CPQ
rs2704248	G	C	G	C	0.677955	0.018	0.927003	0.9554	ebi-a-GCST007090	8	97657415	0.0227	403124	0.4272	Osteoarthritis	Knee osteoarthritis	97657415	1e-200	0.0221567	22172	8	eqtl-a-ENSG00000104324	CPQ
rs4734357	C	T	C	T	0.231563	-0.0019	0.819215	0.8481	ebi-a-GCST007090	8	98196280	0.013	403124	0.881	Osteoarthritis	Knee osteoarthritis	98196280	1.79e-51	0.0153422	25650	8	eqtl-a-ENSG00000104324	CPQ
rs4735436	T	G	T	G	0.17419	0.013	0.917139	0.9229	ebi-a-GCST007090	8	97796256	0.0175	403124	0.4569	Osteoarthritis	Knee osteoarthritis	97796256	6.12e-16	0.0215401	25356	8	eqtl-a-ENSG00000104324	CPQ
rs10109064	G	A	G	A	-0.160531	-0.0197	0.64195	0.6245	ebi-a-GCST007090	8	8977198	0.0096	403124	0.0400304	Osteoarthritis	Knee osteoarthritis	8977198	1.1e-38	0.0123405	5487	8	eqtl-a-ENSG00000248538	PPP1R3B-DT
rs12544117	A	G	A	G	0.551313	0.0094	0.152148	0.1541	ebi-a-GCST007090	8	9004586	0.0131	403124	0.4712	Osteoarthritis	Knee osteoarthritis	9004586	1e-200	0.0159081	4339	8	eqtl-a-ENSG00000248538	PPP1R3B-DT
rs1521191	A	C	A	C	-0.0742047	-0.0201	0.698147	0.7273	ebi-a-GCST007090	8	9895230	0.0105	403124	0.0551798	Osteoarthritis	Knee osteoarthritis	9895230	1e-08	0.01295	5502	8	eqtl-a-ENSG00000248538	PPP1R3B-DT
rs10110509	A	G	A	G	0.632199	0.0201	0.186027	0.1609	ebi-a-GCST007090	8	27934398	0.0127	403124	0.1139	Osteoarthritis	Knee osteoarthritis	27934398	1e-200	0.0143396	31300	8	eqtl-a-ENSG00000134014	ELP3
rs12548074	G	A	G	A	0.406703	-0.0068	0.299438	0.3014	ebi-a-GCST007090	8	28011792	0.0101	403124	0.5025	Osteoarthritis	Knee osteoarthritis	28011792	1e-200	0.0125357	31184	8	eqtl-a-ENSG00000134014	ELP3
rs2685363	T	C	T	C	0.263244	0.0054	0.0561873	0.0713	ebi-a-GCST007090	8	27764027	0.0193	403124	0.7796	Osteoarthritis	Knee osteoarthritis	27764027	1.57e-24	0.0257502	25213	8	eqtl-a-ENSG00000134014	ELP3
rs2726925	A	G	A	G	0.232662	0.0508	0.970045	0.9882	ebi-a-GCST007090	8	27790978	0.0435	403124	0.2426	Osteoarthritis	Knee osteoarthritis	27790978	2.49e-11	0.0348604	25005	8	eqtl-a-ENSG00000134014	ELP3
rs10110585	G	A	G	A	0.368905	0.0172	0.482179	0.4648	ebi-a-GCST007090	8	670533	0.0093	403124	0.06468	Osteoarthritis	Knee osteoarthritis	670533	1e-200	0.0114992	31347	8	eqtl-a-ENSG00000104714	ERICH1
rs12679046	C	A	C	A	-0.128915	-0.0031	0.230317	0.2252	ebi-a-GCST007090	8	1026110	0.0111	403124	0.7833	Osteoarthritis	Knee osteoarthritis	1026110	5.87e-20	0.0140943	31470	8	eqtl-a-ENSG00000104714	ERICH1
rs35979828	T	C	T	C	-0.184116	-0.0044	0.0571059	0.0694	ebi-a-GCST007090	12	54685880	0.0182	403124	0.8078	Osteoarthritis	Knee osteoarthritis	54685880	6.41e-13	0.0256023	29622	12	eqtl-a-ENSG00000104714	ERICH1
rs66801056	A	G	A	G	0.534047	-0.0057	0.139746	0.1293	ebi-a-GCST007090	8	527618	0.0139	403124	0.679499	Osteoarthritis	Knee osteoarthritis	527618	1e-200	0.0165667	31470	8	eqtl-a-ENSG00000104714	ERICH1
rs913678	C	T	C	T	-0.0776239	0.0062	0.306921	0.3291	ebi-a-GCST007090	20	48955424	0.0099	403124	0.5325	Osteoarthritis	Knee osteoarthritis	48955424	1.71e-09	0.0128879	31086	20	eqtl-a-ENSG00000104714	ERICH1
rs1011157	T	C	T	C	0.664831	0.0044	0.114822	0.1231	ebi-a-GCST007090	17	40960253	0.0143	403124	0.758099	Osteoarthritis	Knee osteoarthritis	40960253	1e-200	0.0178104	30902	17	eqtl-a-ENSG00000126581	BECN1
rs111897426	T	C	T	C	0.334023	-0.0272	0.027074	0.041	ebi-a-GCST007090	17	40228564	0.0241	403124	0.2597	Osteoarthritis	Knee osteoarthritis	40228564	6.53e-20	0.0365636	17563	17	eqtl-a-ENSG00000126581	BECN1
rs12150483	A	G	A	G	-0.0839633	-0.0073	0.384479	0.3745	ebi-a-GCST007090	17	40601120	0.0101	403124	0.4715	Osteoarthritis	Knee osteoarthritis	40601120	6.22e-12	0.0122141	27071	17	eqtl-a-ENSG00000126581	BECN1
rs9905021	A	C	A	C	0.224304	-0.0042	0.0358137	0.0364	ebi-a-GCST007090	17	41722539	0.0248	403124	0.866	Osteoarthritis	Knee osteoarthritis	41722539	2.29e-12	0.031973	23720	17	eqtl-a-ENSG00000126581	BECN1
rs10113961	T	C	T	C	-0.300883	0.0118	0.325429	0.2927	ebi-a-GCST007090	9	114368154	0.0102	403124	0.2498	Osteoarthritis	Knee osteoarthritis	114368154	4.45e-129	0.0124479	25890	9	eqtl-a-ENSG00000106853	PTGR1
rs13296946	G	A	G	A	-0.0725658	0.0074	0.279605	0.2775	ebi-a-GCST007090	9	114711889	0.0104	403124	0.4769	Osteoarthritis	Knee osteoarthritis	114711889	4.3e-08	0.0132472	26395	9	eqtl-a-ENSG00000106853	PTGR1
rs77125849	G	A	G	A	0.209808	-0.0145	0.0474048	0.0611	ebi-a-GCST007090	9	114320743	0.0194	403124	0.4536	Osteoarthritis	Knee osteoarthritis	114320743	6.1e-14	0.0279521	26239	9	eqtl-a-ENSG00000106853	PTGR1
rs1011620	A	G	A	G	0.491987	-0.0292	0.901387	0.9011	ebi-a-GCST007090	6	18171477	0.0156	403124	0.0608906	Osteoarthritis	Knee osteoarthritis	18171477	4.73e-140	0.0195286	26609	6	eqtl-a-ENSG00000165097	KDM1B
rs149110519	T	C	T	C	0.196941	0.0192	0.0526158	0.0356	ebi-a-GCST007090	6	144385777	0.0252	403124	0.4463	Osteoarthritis	Knee osteoarthritis	144385777	1.34e-13	0.0266062	20660	6	eqtl-a-ENSG00000165097	KDM1B
rs78789252	G	A	G	A	0.348528	-0.0052	0.0757278	0.0745	ebi-a-GCST007090	6	18270962	0.0177	403124	0.767499	Osteoarthritis	Knee osteoarthritis	18270962	4.86e-55	0.0223045	26417	6	eqtl-a-ENSG00000165097	KDM1B
rs10116869	C	A	C	A	0.228749	-0.0152	0.815535	0.835	ebi-a-GCST007090	9	111963366	0.0125	403124	0.2225	Osteoarthritis	Knee osteoarthritis	111963366	4.98e-51	0.0152237	25685	9	eqtl-a-ENSG00000106771	TMEM245
rs10739270	C	T	C	T	0.250885	0.0029	0.636031	0.6213	ebi-a-GCST007090	9	111628170	0.0097	403124	0.7625	Osteoarthritis	Knee osteoarthritis	111628170	3.83e-94	0.0121885	22594	9	eqtl-a-ENSG00000106771	TMEM245
rs1535619	G	A	G	A	0.0871369	-0.0284	0.172593	0.1606	ebi-a-GCST007090	9	111055065	0.0127	403124	0.02516	Osteoarthritis	Knee osteoarthritis	111055065	3.05e-08	0.0157327	25574	9	eqtl-a-ENSG00000106771	TMEM245
rs16914237	T	C	T	C	-0.231657	-0.0211	0.0212681	0.0208	ebi-a-GCST007090	9	112314412	0.0325	403124	0.516	Osteoarthritis	Knee osteoarthritis	112314412	1.89e-08	0.0412062	22849	9	eqtl-a-ENSG00000106771	TMEM245
rs190893246	A	G	A	G	0.29417	-0.0233	0.0270594	0.0102	ebi-a-GCST007090	9	111914911	0.0482	403124	0.6281	Osteoarthritis	Knee osteoarthritis	111914911	9.15e-16	0.0365975	21236	9	eqtl-a-ENSG00000106771	TMEM245
rs3763644	T	C	T	C	-0.448244	0.0179	0.524555	0.5014	ebi-a-GCST007090	9	111631647	0.0093	403124	0.0541801	Osteoarthritis	Knee osteoarthritis	111631647	1e-200	0.0113049	25573	9	eqtl-a-ENSG00000106771	TMEM245
rs10117038	C	T	C	T	0.367555	-0.0129	0.41166	0.421	ebi-a-GCST007090	9	33122626	0.0094	403124	0.1701	Osteoarthritis	Knee osteoarthritis	33122626	1e-200	0.0116913	31558	9	eqtl-a-ENSG00000086062	B4GALT1
rs149007767	T	C	T	C	-0.0937523	0.0164	0.149708	0.1633	ebi-a-GCST007090	7	50370254	0.013	403124	0.2065	Osteoarthritis	Knee osteoarthritis	50370254	1.84e-08	0.0166629	30077	7	eqtl-a-ENSG00000086062	B4GALT1
rs7044856	G	T	G	T	0.338101	0.0089	0.884894	0.8809	ebi-a-GCST007090	9	33175527	0.0144	403124	0.5354	Osteoarthritis	Knee osteoarthritis	33175527	3.62e-75	0.0184304	31568	9	eqtl-a-ENSG00000086062	B4GALT1
rs10117535	T	C	T	C	-0.240209	0.003	0.398004	0.3872	ebi-a-GCST007090	9	107537021	0.0096	403124	0.7504	Osteoarthritis	Knee osteoarthritis	107537021	2.76e-89	0.0119899	30721	9	eqtl-a-ENSG00000136783	NIPSNAP3A
rs12336198	A	C	A	C	-0.164439	-0.0103	0.137668	0.1203	ebi-a-GCST007090	9	107054323	0.0144	403124	0.4731	Osteoarthritis	Knee osteoarthritis	107054323	1.29e-21	0.0172184	30711	9	eqtl-a-ENSG00000136783	NIPSNAP3A
rs2177415	A	C	A	C	-0.403014	0.0049	0.251934	0.2519	ebi-a-GCST007090	9	107310343	0.0107	403124	0.6447	Osteoarthritis	Knee osteoarthritis	107310343	1e-200	0.0132835	30720	9	eqtl-a-ENSG00000136783	NIPSNAP3A
rs10120621	T	C	T	C	-0.136257	-0.0136	0.332429	0.3647	ebi-a-GCST007090	9	124259632	0.0097	403124	0.1604	Osteoarthritis	Knee osteoarthritis	124259632	2.49e-27	0.012582	31231	9	eqtl-a-ENSG00000148180	GSN
rs10760132	T	C	T	C	0.475043	0.0113	0.427562	0.4053	ebi-a-GCST007090	9	123739993	0.0095	403124	0.236	Osteoarthritis	Knee osteoarthritis	123739993	1e-200	0.0113465	31670	9	eqtl-a-ENSG00000148180	GSN
rs10818477	G	T	G	T	-0.250855	0.0404	0.026581	0.0186	ebi-a-GCST007090	9	123634029	0.0349	403124	0.2473	Osteoarthritis	Knee osteoarthritis	123634029	1.12e-11	0.0369404	28099	9	eqtl-a-ENSG00000148180	GSN
rs111778408	A	G	A	G	-0.109068	-0.0128	0.100785	0.1098	ebi-a-GCST007090	14	35572163	0.0148	403124	0.3901	Osteoarthritis	Knee osteoarthritis	35572163	3.34e-08	0.019749	30165	14	eqtl-a-ENSG00000148180	GSN
rs12344043	A	G	A	G	0.107641	0.0221	0.299794	0.2695	ebi-a-GCST007090	9	124406860	0.0105	403124	0.0352996	Osteoarthritis	Knee osteoarthritis	124406860	9.87e-17	0.0129587	31228	9	eqtl-a-ENSG00000148180	GSN
rs306780	G	A	G	A	0.265088	-0.0097	0.856246	0.8827	ebi-a-GCST007090	9	124184458	0.0144	403124	0.5028	Osteoarthritis	Knee osteoarthritis	124184458	5.57e-56	0.0168169	31683	9	eqtl-a-ENSG00000148180	GSN
rs3774937	C	T	C	T	0.102917	-0.0002	0.320593	0.3495	ebi-a-GCST007090	4	103434253	0.0097	403124	0.9804	Osteoarthritis	Knee osteoarthritis	103434253	6.03e-16	0.0127233	31569	4	eqtl-a-ENSG00000148180	GSN
rs7210990	A	C	A	C	-0.0771817	0.0054	0.481977	0.4764	ebi-a-GCST007090	17	16170764	0.0093	403124	0.5616	Osteoarthritis	Knee osteoarthritis	16170764	8.61e-11	0.0118935	31569	17	eqtl-a-ENSG00000148180	GSN
rs76840964	G	A	G	A	0.104171	0.0229	0.126123	0.1243	ebi-a-GCST007090	2	160754947	0.0141	403124	0.1053	Osteoarthritis	Knee osteoarthritis	160754947	5.98e-09	0.0179061	31240	2	eqtl-a-ENSG00000148180	GSN
rs1012068	G	T	G	T	-0.0996424	-0.0071	0.276034	0.2621	ebi-a-GCST007090	22	32265903	0.0105	403124	0.5022	Osteoarthritis	Knee osteoarthritis	32265903	6.43e-14	0.0132874	31300	22	eqtl-a-ENSG00000086548	CEACAM6
rs10828725	T	G	T	G	-0.0784209	0.0048	0.337323	0.3706	ebi-a-GCST007090	10	25218243	0.0096	403124	0.621001	Osteoarthritis	Knee osteoarthritis	25218243	4.42e-10	0.0125711	31684	10	eqtl-a-ENSG00000086548	CEACAM6
rs13289095	T	G	T	G	0.312597	-0.0115	0.119513	0.1462	ebi-a-GCST007090	9	131466489	0.0132	403124	0.3839	Osteoarthritis	Knee osteoarthritis	131466489	2.04e-66	0.0181578	28587	9	eqtl-a-ENSG00000086548	CEACAM6
rs17005891	A	G	A	G	-0.0894006	-0.0182	0.199218	0.1842	ebi-a-GCST007090	4	83547862	0.012	403124	0.1286	Osteoarthritis	Knee osteoarthritis	83547862	1.89e-09	0.0148822	31684	4	eqtl-a-ENSG00000086548	CEACAM6
rs2451279	G	A	G	A	-0.0959282	-0.0022	0.677503	0.618	ebi-a-GCST007090	6	159515077	0.0097	403124	0.8193	Osteoarthritis	Knee osteoarthritis	159515077	4.39e-14	0.0127072	31683	6	eqtl-a-ENSG00000086548	CEACAM6
rs2523696	T	C	T	C	-0.0697835	-0.0011	0.340035	0.4424	ebi-a-GCST007090	6	31414731	0.0093	403124	0.9021	Osteoarthritis	Knee osteoarthritis	31414731	2.69e-08	0.0125501	30987	6	eqtl-a-ENSG00000086548	CEACAM6
rs3735485	G	A	G	A	-0.101331	-0.0199	0.837214	0.8457	ebi-a-GCST007090	7	45009341	0.0129	403124	0.1216	Osteoarthritis	Knee osteoarthritis	45009341	3.09e-10	0.0160994	30971	7	eqtl-a-ENSG00000086548	CEACAM6
rs7846314	T	A	T	A	-0.132323	-0.0012	0.178349	0.1864	ebi-a-GCST007090	8	61650831	0.0119	403124	0.9189	Osteoarthritis	Knee osteoarthritis	61650831	1.43e-17	0.0155077	31569	8	eqtl-a-ENSG00000086548	CEACAM6
rs1012068	G	T	G	T	-0.123688	-0.0071	0.276034	0.2621	ebi-a-GCST007090	22	32265903	0.0105	403124	0.5022	Osteoarthritis	Knee osteoarthritis	32265903	1.18e-20	0.0132731	31300	22	eqtl-a-ENSG00000012223	LTF
rs13289095	T	G	T	G	0.144319	-0.0115	0.119513	0.1462	ebi-a-GCST007090	9	131466489	0.0132	403124	0.3839	Osteoarthritis	Knee osteoarthritis	131466489	3.2e-15	0.0183072	28587	9	eqtl-a-ENSG00000012223	LTF
rs1375493	A	G	A	G	0.153458	0.0064	0.565077	0.5572	ebi-a-GCST007090	2	182323766	0.0094	403124	0.4953	Osteoarthritis	Knee osteoarthritis	182323766	7.88e-38	0.0119359	31569	2	eqtl-a-ENSG00000012223	LTF
rs181225830	A	G	A	G	-0.382933	0.0279	0.0121872	0.0146	ebi-a-GCST007090	3	46369762	0.0398	403124	0.4839	Osteoarthritis	Knee osteoarthritis	46369762	1.53e-12	0.0541486	17424	3	eqtl-a-ENSG00000012223	LTF
rs2451258	T	C	T	C	-0.136318	0.0034	0.685013	0.6259	ebi-a-GCST007090	6	159506600	0.0096	403124	0.721	Osteoarthritis	Knee osteoarthritis	159506600	1.24e-26	0.0127615	31684	6	eqtl-a-ENSG00000012223	LTF
rs3735485	G	A	G	A	-0.0987044	-0.0199	0.837214	0.8457	ebi-a-GCST007090	7	45009341	0.0129	403124	0.1216	Osteoarthritis	Knee osteoarthritis	45009341	8.77e-10	0.0161005	30971	7	eqtl-a-ENSG00000012223	LTF
rs7846314	T	A	T	A	-0.0936351	-0.0012	0.178349	0.1864	ebi-a-GCST007090	8	61650831	0.0119	403124	0.9189	Osteoarthritis	Knee osteoarthritis	61650831	1.64e-09	0.0155277	31569	8	eqtl-a-ENSG00000012223	LTF
rs1012068	G	T	G	T	-0.0936025	-0.0071	0.276034	0.2621	ebi-a-GCST007090	22	32265903	0.0105	403124	0.5022	Osteoarthritis	Knee osteoarthritis	32265903	1.88e-12	0.0132905	31300	22	eqtl-a-ENSG00000173391	OLR1
rs11053653	T	A	T	A	0.0863995	0.0179	0.63389	0.6381	ebi-a-GCST007090	12	10320202	0.0097	403124	0.0642495	Osteoarthritis	Knee osteoarthritis	10320202	2.46e-12	0.0123333	31679	12	eqtl-a-ENSG00000173391	OLR1
rs13289095	T	G	T	G	0.176599	-0.0115	0.119513	0.1462	ebi-a-GCST007090	9	131466489	0.0132	403124	0.3839	Osteoarthritis	Knee osteoarthritis	131466489	4.59e-22	0.0182871	28587	9	eqtl-a-ENSG00000173391	OLR1
rs1375493	A	G	A	G	0.101392	0.0064	0.565077	0.5572	ebi-a-GCST007090	2	182323766	0.0094	403124	0.4953	Osteoarthritis	Knee osteoarthritis	182323766	2.52e-17	0.0119752	31569	2	eqtl-a-ENSG00000173391	OLR1
rs7846314	T	A	T	A	-0.12387	-0.0012	0.178349	0.1864	ebi-a-GCST007090	8	61650831	0.0119	403124	0.9189	Osteoarthritis	Knee osteoarthritis	61650831	1.4e-15	0.0155127	31569	8	eqtl-a-ENSG00000173391	OLR1
rs1012068	G	T	G	T	-0.152566	-0.0071	0.276034	0.2621	ebi-a-GCST007090	22	32265903	0.0105	403124	0.5022	Osteoarthritis	Knee osteoarthritis	32265903	1.13e-30	0.0132518	31300	22	eqtl-a-ENSG00000124469	CEACAM8
rs10828725	T	G	T	G	-0.0827651	0.0048	0.337323	0.3706	ebi-a-GCST007090	10	25218243	0.0096	403124	0.621001	Osteoarthritis	Knee osteoarthritis	25218243	4.55e-11	0.0125691	31684	10	eqtl-a-ENSG00000124469	CEACAM8
rs13289095	T	G	T	G	0.318217	-0.0115	0.119513	0.1462	ebi-a-GCST007090	9	131466489	0.0132	403124	0.3839	Osteoarthritis	Knee osteoarthritis	131466489	8.22e-69	0.0181509	28587	9	eqtl-a-ENSG00000124469	CEACAM8
rs1375493	A	G	A	G	0.111619	0.0064	0.565077	0.5572	ebi-a-GCST007090	2	182323766	0.0094	403124	0.4953	Osteoarthritis	Knee osteoarthritis	182323766	1.1e-20	0.0119688	31569	2	eqtl-a-ENSG00000124469	CEACAM8
rs2451258	T	C	T	C	-0.169377	0.0034	0.685013	0.6259	ebi-a-GCST007090	6	159506600	0.0096	403124	0.721	Osteoarthritis	Knee osteoarthritis	159506600	2.26e-40	0.0127334	31684	6	eqtl-a-ENSG00000124469	CEACAM8
rs3735485	G	A	G	A	-0.130151	-0.0199	0.837214	0.8457	ebi-a-GCST007090	7	45009341	0.0129	403124	0.1216	Osteoarthritis	Knee osteoarthritis	45009341	5.9e-16	0.0160847	30971	7	eqtl-a-ENSG00000124469	CEACAM8
rs7846314	T	A	T	A	-0.139104	-0.0012	0.178349	0.1864	ebi-a-GCST007090	8	61650831	0.0119	403124	0.9189	Osteoarthritis	Knee osteoarthritis	61650831	2.9e-19	0.0155035	31569	8	eqtl-a-ENSG00000124469	CEACAM8
rs1012068	G	T	G	T	-0.120449	-0.0071	0.276034	0.2621	ebi-a-GCST007090	22	32265903	0.0105	403124	0.5022	Osteoarthritis	Knee osteoarthritis	32265903	1.16e-19	0.0132752	31300	22	eqtl-a-ENSG00000101425	BPI
rs10828725	T	G	T	G	-0.0890907	0.0048	0.337323	0.3706	ebi-a-GCST007090	10	25218243	0.0096	403124	0.621001	Osteoarthritis	Knee osteoarthritis	25218243	1.34e-12	0.012566	31684	10	eqtl-a-ENSG00000101425	BPI
rs13289095	T	G	T	G	0.272866	-0.0115	0.119513	0.1462	ebi-a-GCST007090	9	131466489	0.0132	403124	0.3839	Osteoarthritis	Knee osteoarthritis	131466489	8.53e-51	0.0182031	28587	9	eqtl-a-ENSG00000101425	BPI
rs17005891	A	G	A	G	-0.0917829	-0.0182	0.199218	0.1842	ebi-a-GCST007090	4	83547862	0.012	403124	0.1286	Osteoarthritis	Knee osteoarthritis	83547862	6.92e-10	0.0148812	31684	4	eqtl-a-ENSG00000101425	BPI
rs2346066	G	A	G	A	-0.393565	-0.2829	0.719623	0.9993	ebi-a-GCST007090	20	36918565	0.297	403124	0.3407	Osteoarthritis	Knee osteoarthritis	36918565	1e-200	0.0128294	23691	20	eqtl-a-ENSG00000101425	BPI
rs2451258	T	C	T	C	-0.104365	0.0034	0.685013	0.6259	ebi-a-GCST007090	6	159506600	0.0096	403124	0.721	Osteoarthritis	Knee osteoarthritis	159506600	3.23e-16	0.0127828	31684	6	eqtl-a-ENSG00000101425	BPI
rs3735485	G	A	G	A	-0.10506	-0.0199	0.837214	0.8457	ebi-a-GCST007090	7	45009341	0.0129	403124	0.1216	Osteoarthritis	Knee osteoarthritis	45009341	6.74e-11	0.0160977	30971	7	eqtl-a-ENSG00000101425	BPI
rs3746476	G	A	G	A	-0.572346	-0.0213	0.105879	0.1039	ebi-a-GCST007090	20	36940169	0.0152	403124	0.1622	Osteoarthritis	Knee osteoarthritis	36940169	1e-200	0.0187343	31355	20	eqtl-a-ENSG00000101425	BPI
rs5743532	A	G	A	G	0.305423	-0.0136	0.0623112	0.0844	ebi-a-GCST007090	20	36956315	0.0175	403124	0.4365	Osteoarthritis	Knee osteoarthritis	36956315	1.06e-35	0.0244879	29902	20	eqtl-a-ENSG00000101425	BPI
rs6025340	C	T	C	T	-0.148179	0.0028	0.0959277	0.0808	ebi-a-GCST007090	20	37015825	0.0174	403124	0.871	Osteoarthritis	Knee osteoarthritis	37015825	2.04e-13	0.0201717	27863	20	eqtl-a-ENSG00000101425	BPI
rs7846314	T	A	T	A	-0.0989168	-0.0012	0.178349	0.1864	ebi-a-GCST007090	8	61650831	0.0119	403124	0.9189	Osteoarthritis	Knee osteoarthritis	61650831	1.87e-10	0.0155254	31569	8	eqtl-a-ENSG00000101425	BPI
rs1012068	G	T	G	T	-0.0800865	-0.0071	0.276034	0.2621	ebi-a-GCST007090	22	32265903	0.0105	403124	0.5022	Osteoarthritis	Knee osteoarthritis	32265903	1.71e-09	0.0132968	31300	22	eqtl-a-ENSG00000179869	ABCA13
rs13289095	T	G	T	G	0.227822	-0.0115	0.119513	0.1462	ebi-a-GCST007090	9	131466489	0.0132	403124	0.3839	Osteoarthritis	Knee osteoarthritis	131466489	8.97e-36	0.0182469	28587	9	eqtl-a-ENSG00000179869	ABCA13
rs1375493	A	G	A	G	0.073395	0.0064	0.565077	0.5572	ebi-a-GCST007090	2	182323766	0.0094	403124	0.4953	Osteoarthritis	Knee osteoarthritis	182323766	9.26e-10	0.0119897	31569	2	eqtl-a-ENSG00000179869	ABCA13
rs2451258	T	C	T	C	-0.110202	0.0034	0.685013	0.6259	ebi-a-GCST007090	6	159506600	0.0096	403124	0.721	Osteoarthritis	Knee osteoarthritis	159506600	6.5e-18	0.0127793	31684	6	eqtl-a-ENSG00000179869	ABCA13
rs6583456	T	A	T	A	0.12065	-0.0082	0.194164	0.1809	ebi-a-GCST007090	7	48624749	0.0121	403124	0.4993	Osteoarthritis	Knee osteoarthritis	48624749	9.22e-16	0.0150122	31568	7	eqtl-a-ENSG00000179869	ABCA13
rs7846314	T	A	T	A	-0.0857493	-0.0012	0.178349	0.1864	ebi-a-GCST007090	8	61650831	0.0119	403124	0.9189	Osteoarthritis	Knee osteoarthritis	61650831	3.37e-08	0.0155309	31569	8	eqtl-a-ENSG00000179869	ABCA13
rs1012068	G	T	G	T	-0.077882	-0.0071	0.276034	0.2621	ebi-a-GCST007090	22	32265903	0.0105	403124	0.5022	Osteoarthritis	Knee osteoarthritis	32265903	4.72e-09	0.0132977	31300	22	eqtl-a-ENSG00000005381	MPO
rs12716641	C	T	C	T	0.067476	-0.0009	0.483351	0.486	ebi-a-GCST007090	8	6898998	0.0093	403124	0.9212	Osteoarthritis	Knee osteoarthritis	6898998	1.41e-08	0.0118966	31569	8	eqtl-a-ENSG00000005381	MPO
rs17005891	A	G	A	G	-0.130743	-0.0182	0.199218	0.1842	ebi-a-GCST007090	4	83547862	0.012	403124	0.1286	Osteoarthritis	Knee osteoarthritis	83547862	1.39e-18	0.0148606	31684	4	eqtl-a-ENSG00000005381	MPO
rs2224538	C	T	C	T	0.069536	-0.0221	0.338244	0.3636	ebi-a-GCST007090	20	38552078	0.0097	403124	0.0225398	Osteoarthritis	Knee osteoarthritis	38552078	3.14e-08	0.0125664	31684	20	eqtl-a-ENSG00000005381	MPO
rs2585830	G	T	G	T	0.0926217	-0.0006	0.795843	0.8001	ebi-a-GCST007090	17	56027903	0.0117	403124	0.9578	Osteoarthritis	Knee osteoarthritis	56027903	3.35e-10	0.0147449	31224	17	eqtl-a-ENSG00000005381	MPO
rs2856857	A	G	A	G	0.593632	0.0263	0.142232	0.1614	ebi-a-GCST007090	17	56357833	0.0126	403124	0.0370903	Osteoarthritis	Knee osteoarthritis	56357833	1e-200	0.0162906	31567	17	eqtl-a-ENSG00000005381	MPO
rs4325427	T	C	T	C	0.0728089	0.0045	0.315692	0.2867	ebi-a-GCST007090	13	41216534	0.0103	403124	0.6615	Osteoarthritis	Knee osteoarthritis	41216534	1.25e-08	0.0127905	31569	13	eqtl-a-ENSG00000005381	MPO
rs57228624	C	T	C	T	-0.12086	-0.0289	0.228262	0.258	ebi-a-GCST007090	19	836149	0.011	403124	0.00858104	Osteoarthritis	Knee osteoarthritis	836149	1.28e-17	0.014144	13932	19	eqtl-a-ENSG00000005381	MPO
rs7846314	T	A	T	A	-0.113162	-0.0012	0.178349	0.1864	ebi-a-GCST007090	8	61650831	0.0119	403124	0.9189	Osteoarthritis	Knee osteoarthritis	61650831	3.05e-13	0.0155185	31569	8	eqtl-a-ENSG00000005381	MPO
rs1012068	G	T	G	T	-0.0909904	-0.0071	0.276034	0.2621	ebi-a-GCST007090	22	32265903	0.0105	403124	0.5022	Osteoarthritis	Knee osteoarthritis	32265903	7.61e-12	0.0132918	30551	22	eqtl-a-ENSG00000118113	MMP8
rs1375493	A	G	A	G	0.112224	0.0064	0.565077	0.5572	ebi-a-GCST007090	2	182323766	0.0094	403124	0.4953	Osteoarthritis	Knee osteoarthritis	182323766	6.8e-21	0.0119684	30820	2	eqtl-a-ENSG00000118113	MMP8
rs212388	T	C	T	C	-0.120781	-0.0011	0.627378	0.5808	ebi-a-GCST007090	6	159490436	0.0094	403124	0.9108	Osteoarthritis	Knee osteoarthritis	159490436	7.17e-23	0.0122676	30551	6	eqtl-a-ENSG00000118113	MMP8
rs3735485	G	A	G	A	-0.0921945	-0.0199	0.837214	0.8457	ebi-a-GCST007090	7	45009341	0.0129	403124	0.1216	Osteoarthritis	Knee osteoarthritis	45009341	1.03e-08	0.0161033	30222	7	eqtl-a-ENSG00000118113	MMP8
rs71636778	C	T	C	T	0.105555	-0.0019	0.158262	0.164	ebi-a-GCST007090	1	27104612	0.0125	403124	0.878	Osteoarthritis	Knee osteoarthritis	27104612	9.02e-11	0.0162825	30820	1	eqtl-a-ENSG00000118113	MMP8
rs7846314	T	A	T	A	-0.160617	-0.0012	0.178349	0.1864	ebi-a-GCST007090	8	61650831	0.0119	403124	0.9189	Osteoarthritis	Knee osteoarthritis	61650831	3.4e-25	0.0154888	30820	8	eqtl-a-ENSG00000118113	MMP8
rs1012068	G	T	G	T	-0.111724	-0.0071	0.276034	0.2621	ebi-a-GCST007090	22	32265903	0.0105	403124	0.5022	Osteoarthritis	Knee osteoarthritis	32265903	4e-17	0.0132806	31300	22	eqtl-a-ENSG00000164047	CAMP
rs12466022	A	C	A	C	0.0773632	0.0098	0.260124	0.2675	ebi-a-GCST007090	2	43359061	0.0105	403124	0.3488	Osteoarthritis	Knee osteoarthritis	43359061	1.14e-08	0.0135511	27399	2	eqtl-a-ENSG00000164047	CAMP
rs13289095	T	G	T	G	0.170178	-0.0115	0.119513	0.1462	ebi-a-GCST007090	9	131466489	0.0132	403124	0.3839	Osteoarthritis	Knee osteoarthritis	131466489	1.36e-20	0.0182914	28587	9	eqtl-a-ENSG00000164047	CAMP
rs1375493	A	G	A	G	0.130344	0.0064	0.565077	0.5572	ebi-a-GCST007090	2	182323766	0.0094	403124	0.4953	Osteoarthritis	Knee osteoarthritis	182323766	1.12e-27	0.0119554	31569	2	eqtl-a-ENSG00000164047	CAMP
rs149110519	T	C	T	C	0.189095	0.0192	0.0526158	0.0356	ebi-a-GCST007090	6	144385777	0.0252	403124	0.4463	Osteoarthritis	Knee osteoarthritis	144385777	1.19e-12	0.0266102	25735	6	eqtl-a-ENSG00000164047	CAMP
rs3735485	G	A	G	A	-0.100419	-0.0199	0.837214	0.8457	ebi-a-GCST007090	7	45009341	0.0129	403124	0.1216	Osteoarthritis	Knee osteoarthritis	45009341	4.45e-10	0.0160998	30971	7	eqtl-a-ENSG00000164047	CAMP
rs7846314	T	A	T	A	-0.174445	-0.0012	0.178349	0.1864	ebi-a-GCST007090	8	61650831	0.0119	403124	0.9189	Osteoarthritis	Knee osteoarthritis	61650831	1.84e-29	0.0154782	31569	8	eqtl-a-ENSG00000164047	CAMP
rs1012068	G	T	G	T	-0.0813544	-0.0071	0.276034	0.2621	ebi-a-GCST007090	22	32265903	0.0105	403124	0.5022	Osteoarthritis	Knee osteoarthritis	32265903	9.44e-10	0.0132962	14263	22	eqtl-a-ENSG00000134827	TCN1
rs12419784	A	G	A	G	0.217698	0.0199	0.276427	0.2598	ebi-a-GCST007090	11	59823461	0.0106	403124	0.0617106	Osteoarthritis	Knee osteoarthritis	59823461	2.83e-61	0.0131813	14263	11	eqtl-a-ENSG00000134827	TCN1
rs12574490	A	G	A	G	-0.1493	-0.0128	0.111505	0.114	ebi-a-GCST007090	11	59511062	0.0147	403124	0.3812	Osteoarthritis	Knee osteoarthritis	59511062	2.5e-15	0.0188673	11496	11	eqtl-a-ENSG00000134827	TCN1
rs13289095	T	G	T	G	0.130582	-0.0115	0.119513	0.1462	ebi-a-GCST007090	9	131466489	0.0132	403124	0.3839	Osteoarthritis	Knee osteoarthritis	131466489	1e-12	0.0183145	11495	9	eqtl-a-ENSG00000134827	TCN1
rs212388	T	C	T	C	-0.0774224	-0.0011	0.627378	0.5808	ebi-a-GCST007090	6	159490436	0.0094	403124	0.9108	Osteoarthritis	Knee osteoarthritis	159490436	3.01e-10	0.0122924	14263	6	eqtl-a-ENSG00000134827	TCN1
rs4328821	G	A	G	A	-0.102552	-0.028	0.118714	0.1071	ebi-a-GCST007090	3	128316435	0.015	403124	0.06188	Osteoarthritis	Knee osteoarthritis	128316435	2.41e-08	0.0183805	14263	3	eqtl-a-ENSG00000134827	TCN1
rs7481031	C	T	C	T	-0.166902	-0.013	0.0620475	0.064	ebi-a-GCST007090	11	59729168	0.0191	403124	0.4963	Osteoarthritis	Knee osteoarthritis	59729168	1.23e-11	0.0246313	13925	11	eqtl-a-ENSG00000134827	TCN1
rs7846314	T	A	T	A	-0.110348	-0.0012	0.178349	0.1864	ebi-a-GCST007090	8	61650831	0.0119	403124	0.9189	Osteoarthritis	Knee osteoarthritis	61650831	1.16e-12	0.0155199	14263	8	eqtl-a-ENSG00000134827	TCN1
rs78744187	T	C	T	C	0.15565	0.0047	0.0806295	0.0817	ebi-a-GCST007090	19	33754548	0.0169	403124	0.778901	Osteoarthritis	Knee osteoarthritis	33754548	9.82e-13	0.0218208	14261	19	eqtl-a-ENSG00000134827	TCN1
rs1012068	G	T	G	T	-0.0787456	-0.0071	0.276034	0.2621	ebi-a-GCST007090	22	32265903	0.0105	403124	0.5022	Osteoarthritis	Knee osteoarthritis	32265903	3.18e-09	0.0132974	26011	22	eqtl-a-ENSG00000169397	RNASE3
rs13289095	T	G	T	G	0.190431	-0.0115	0.119513	0.1462	ebi-a-GCST007090	9	131466489	0.0132	403124	0.3839	Osteoarthritis	Knee osteoarthritis	131466489	2.03e-25	0.0182773	23298	9	eqtl-a-ENSG00000169397	RNASE3
rs1754332	G	A	G	A	-0.106952	-0.0114	0.536147	0.5418	ebi-a-GCST007090	14	21478458	0.0096	403124	0.2358	Osteoarthritis	Knee osteoarthritis	21478458	2.54e-19	0.0119007	25943	14	eqtl-a-ENSG00000169397	RNASE3
rs1958398	T	C	T	C	0.433089	-0.0061	0.434815	0.4232	ebi-a-GCST007090	14	21432901	0.0094	403124	0.514801	Osteoarthritis	Knee osteoarthritis	21432901	1e-200	0.0114392	26395	14	eqtl-a-ENSG00000169397	RNASE3
rs35291299	G	A	G	A	-0.121587	-0.0061	0.10059	0.1238	ebi-a-GCST007090	14	21515620	0.0141	403124	0.665001	Osteoarthritis	Knee osteoarthritis	21515620	7.6e-10	0.0197609	25728	14	eqtl-a-ENSG00000169397	RNASE3
rs73571897	A	G	A	G	0.562228	0.0095	0.183346	0.1967	ebi-a-GCST007090	14	21340407	0.0117	403124	0.4174	Osteoarthritis	Knee osteoarthritis	21340407	1e-200	0.0146351	25936	14	eqtl-a-ENSG00000169397	RNASE3
rs10122433	C	A	C	A	-0.596797	-0.0132	0.0271332	0.0247	ebi-a-GCST007090	9	131577388	0.0302	403124	0.6608	Osteoarthritis	Knee osteoarthritis	131577388	8.81e-61	0.0362865	24295	9	eqtl-a-ENSG00000167136	ENDOG
rs12551834	A	G	A	G	-0.52903	-0.0052	0.0881423	0.0982	ebi-a-GCST007090	9	131613191	0.0156	403124	0.739701	Osteoarthritis	Knee osteoarthritis	131613191	1.26e-146	0.020516	28469	9	eqtl-a-ENSG00000167136	ENDOG
rs192804923	C	T	C	T	0.295074	0.0731	0.0210642	0.0123	ebi-a-GCST007090	9	131875253	0.0431	403124	0.089619	Osteoarthritis	Knee osteoarthritis	131875253	9.89e-13	0.0413727	21406	9	eqtl-a-ENSG00000167136	ENDOG
rs3750325	C	T	C	T	0.904526	0.023	0.958304	0.9612	ebi-a-GCST007090	9	131482467	0.0241	403124	0.3391	Osteoarthritis	Knee osteoarthritis	131482467	1e-200	0.0287848	27967	9	eqtl-a-ENSG00000167136	ENDOG
rs41308920	T	C	T	C	-0.358162	-0.0221	0.0191189	0.0217	ebi-a-GCST007090	9	131381317	0.0326	403124	0.4984	Osteoarthritis	Knee osteoarthritis	131381317	1.44e-16	0.0433568	16425	9	eqtl-a-ENSG00000167136	ENDOG
rs10123267	T	G	T	G	-0.829815	0.0492	0.0556288	0.0479	ebi-a-GCST007090	9	4757261	0.0218	403124	0.0241502	Osteoarthritis	Knee osteoarthritis	4757261	1e-200	0.0250101	21994	9	eqtl-a-ENSG00000147853	AK3
rs150873306	A	C	A	C	-0.188642	0.041	0.0317602	0.0046	ebi-a-GCST007090	9	5224610	0.0745	403124	0.582101	Osteoarthritis	Knee osteoarthritis	5224610	2.63e-08	0.0339028	3369	9	eqtl-a-ENSG00000147853	AK3
rs172447	C	T	C	T	0.211753	0.0151	0.0380264	0.0343	ebi-a-GCST007090	9	4859106	0.0255	403124	0.5544	Osteoarthritis	Knee osteoarthritis	4859106	9.37e-12	0.0310675	21656	9	eqtl-a-ENSG00000147853	AK3
rs6476897	A	G	A	G	-0.378833	0.0008	0.23291	0.2379	ebi-a-GCST007090	9	4717355	0.0109	403124	0.9398	Osteoarthritis	Knee osteoarthritis	4717355	6.1e-168	0.013715	26609	9	eqtl-a-ENSG00000147853	AK3
rs77146652	T	C	T	C	0.410957	0.0269	0.0469189	0.0503	ebi-a-GCST007090	9	4780816	0.0216	403124	0.2129	Osteoarthritis	Knee osteoarthritis	4780816	5.34e-49	0.0279319	24585	9	eqtl-a-ENSG00000147853	AK3
rs10124119	T	C	T	C	-0.110754	0.0091	0.230879	0.2368	ebi-a-GCST007090	9	15086653	0.0109	403124	0.4025	Osteoarthritis	Knee osteoarthritis	15086653	3.88e-15	0.0140931	26240	9	eqtl-a-ENSG00000155158	TTC39B
rs10810364	A	G	A	G	-0.125116	0.0027	0.291725	0.2833	ebi-a-GCST007090	9	15218408	0.0103	403124	0.793201	Osteoarthritis	Knee osteoarthritis	15218408	9.1e-22	0.0130511	26569	9	eqtl-a-ENSG00000155158	TTC39B
rs10810366	T	C	T	C	0.421158	-0.0146	0.475502	0.4968	ebi-a-GCST007090	9	15250529	0.0091	403124	0.1098	Osteoarthritis	Knee osteoarthritis	15250529	1e-200	0.0113784	24962	9	eqtl-a-ENSG00000155158	TTC39B
rs112470256	C	T	C	T	-0.22069	0.0108	0.0306902	0.0299	ebi-a-GCST007090	9	15359742	0.0279	403124	0.6983	Osteoarthritis	Knee osteoarthritis	15359742	1.51e-10	0.0344575	20039	9	eqtl-a-ENSG00000155158	TTC39B
rs117431390	A	C	A	C	-0.905176	-0.0029	0.0281741	0.0294	ebi-a-GCST007090	9	15294577	0.0283	403124	0.9185	Osteoarthritis	Knee osteoarthritis	15294577	3.22e-146	0.0351526	23652	9	eqtl-a-ENSG00000155158	TTC39B
rs1354034	C	T	C	T	0.072193	-0.0084	0.618137	0.6008	ebi-a-GCST007090	3	56849749	0.0095	403124	0.3762	Osteoarthritis	Knee osteoarthritis	56849749	3.62e-09	0.0122353	26569	3	eqtl-a-ENSG00000155158	TTC39B
rs76661729	G	A	G	A	-0.181835	0.0241	0.0404519	0.0342	ebi-a-GCST007090	9	15488831	0.026	403124	0.3538	Osteoarthritis	Knee osteoarthritis	15488831	1.67e-09	0.0301706	23284	9	eqtl-a-ENSG00000155158	TTC39B
rs10124990	G	A	G	A	0.202431	0.0002	0.0389487	0.0278	ebi-a-GCST007090	9	117697290	0.0282	403124	0.9947	Osteoarthritis	Knee osteoarthritis	117697290	4.39e-11	0.0307155	27656	9	eqtl-a-ENSG00000228278	ORM2
rs1249753	A	C	A	C	0.41877	0.0045	0.53709	0.5454	ebi-a-GCST007090	9	117064559	0.0094	403124	0.6306	Osteoarthritis	Knee osteoarthritis	117064559	1e-200	0.0114041	27399	9	eqtl-a-ENSG00000228278	ORM2
rs149110519	T	C	T	C	0.241367	0.0192	0.0526158	0.0356	ebi-a-GCST007090	6	144385777	0.0252	403124	0.4463	Osteoarthritis	Knee osteoarthritis	144385777	1.08e-19	0.0265802	25735	6	eqtl-a-ENSG00000228278	ORM2
rs2636885	G	A	G	A	-0.315389	0.0036	0.69888	0.6504	ebi-a-GCST007090	9	117079287	0.0099	403124	0.7118	Osteoarthritis	Knee osteoarthritis	117079287	3.79e-136	0.0126995	31684	9	eqtl-a-ENSG00000228278	ORM2
rs7019849	C	T	C	T	0.0995388	0.01	0.797681	0.8124	ebi-a-GCST007090	9	116984070	0.0119	403124	0.4014	Osteoarthritis	Knee osteoarthritis	116984070	1.7e-11	0.0147916	31679	9	eqtl-a-ENSG00000228278	ORM2
rs10125019	G	A	G	A	-0.076324	0.0017	0.271009	0.2478	ebi-a-GCST007090	9	2479798	0.0108	403124	0.8783	Osteoarthritis	Knee osteoarthritis	2479798	1.15e-08	0.0133749	31469	9	eqtl-a-ENSG00000147852	VLDLR
rs10491700	A	T	A	T	-0.0895436	0.003	0.641787	0.6511	ebi-a-GCST007090	9	2227359	0.0098	403124	0.7614	Osteoarthritis	Knee osteoarthritis	2227359	4.94e-13	0.0123901	31355	9	eqtl-a-ENSG00000147852	VLDLR
rs12237424	A	G	A	G	-0.132432	0.016	0.0890601	0.1029	ebi-a-GCST007090	9	2442058	0.0159	403124	0.3155	Osteoarthritis	Knee osteoarthritis	2442058	2.2e-10	0.020866	31141	9	eqtl-a-ENSG00000147852	VLDLR
rs1567712	G	A	G	A	0.255663	-0.0168	0.220048	0.2287	ebi-a-GCST007090	9	2660722	0.0111	403124	0.1284	Osteoarthritis	Knee osteoarthritis	2660722	2e-72	0.0142045	31353	9	eqtl-a-ENSG00000147852	VLDLR
rs34518363	C	T	C	T	0.707556	-0.0597	0.0146826	0.0181	ebi-a-GCST007090	9	2620512	0.0349	403124	0.0870102	Osteoarthritis	Knee osteoarthritis	2620512	4.91e-47	0.0491232	24442	9	eqtl-a-ENSG00000147852	VLDLR
rs34881325	T	C	T	C	0.526291	-0.0236	0.394357	0.3766	ebi-a-GCST007090	9	2622134	0.0098	403124	0.0156498	Osteoarthritis	Knee osteoarthritis	2622134	1e-200	0.0113442	18668	9	eqtl-a-ENSG00000147852	VLDLR
rs7029311	A	G	A	G	0.239601	-0.0143	0.0601676	0.0579	ebi-a-GCST007090	9	2677743	0.0199	403124	0.4712	Osteoarthritis	Knee osteoarthritis	2677743	7.68e-22	0.0249473	31470	9	eqtl-a-ENSG00000147852	VLDLR
rs1012771	T	A	T	A	0.160219	-0.0106	0.105035	0.0974	ebi-a-GCST007090	7	143644621	0.0158	403124	0.4996	Osteoarthritis	Knee osteoarthritis	143644621	1.3e-16	0.0193653	10638	7	eqtl-a-ENSG00000244479	OR2A1-AS1
rs10256499	A	G	A	G	0.294273	0.0079	0.952703	0.9526	ebi-a-GCST007090	7	143640051	0.0221	403124	0.7193	Osteoarthritis	Knee osteoarthritis	143640051	5.85e-26	0.0279284	10561	7	eqtl-a-ENSG00000244479	OR2A1-AS1
rs727713	A	G	A	G	-0.207152	0.0045	0.184646	0.1745	ebi-a-GCST007090	7	144098922	0.0122	403124	0.7149	Osteoarthritis	Knee osteoarthritis	144098922	4.41e-42	0.0152398	10736	7	eqtl-a-ENSG00000244479	OR2A1-AS1
rs10128153	T	G	T	G	-0.101987	-0.0003	0.642437	0.6394	ebi-a-GCST007090	10	64193905	0.0097	403124	0.976	Osteoarthritis	Knee osteoarthritis	64193905	1.83e-16	0.0123883	26159	10	eqtl-a-ENSG00000150347	ARID5B
rs10821948	A	C	A	C	-0.122252	0.0037	0.342497	0.3225	ebi-a-GCST007090	10	63809624	0.01	403124	0.709499	Osteoarthritis	Knee osteoarthritis	63809624	1.36e-22	0.0124997	26609	10	eqtl-a-ENSG00000150347	ARID5B
rs34770475	T	C	T	C	0.435268	0.0129	0.20782	0.2357	ebi-a-GCST007090	10	63933976	0.011	403124	0.2376	Osteoarthritis	Knee osteoarthritis	63933976	1e-200	0.0142037	26482	10	eqtl-a-ENSG00000150347	ARID5B
rs9273076	C	T	C	T	-0.0920434	0.016	0.854228	0.852	ebi-a-GCST007090	6	32612301	0.0138	403124	0.2468	Osteoarthritis	Knee osteoarthritis	32612301	4.69e-08	0.0168485	17455	6	eqtl-a-ENSG00000150347	ARID5B
rs10128877	C	T	C	T	0.495413	0.026	0.284002	0.2865	ebi-a-GCST007090	12	66454490	0.0103	403124	0.0112899	Osteoarthritis	Knee osteoarthritis	66454490	1e-200	0.0125226	5502	12	eqtl-a-ENSG00000239335	LLPH-DT
rs1865914	G	A	G	A	-0.280369	0.0007	0.110017	0.1254	ebi-a-GCST007090	12	66636640	0.0143	403124	0.9626	Osteoarthritis	Knee osteoarthritis	66636640	6.44e-50	0.0188736	5164	12	eqtl-a-ENSG00000239335	LLPH-DT
rs75046014	T	C	T	C	0.248865	0.0294	0.0183928	0.027	ebi-a-GCST007090	12	66674549	0.0286	403124	0.3033	Osteoarthritis	Knee osteoarthritis	66674549	1.86e-08	0.0442451	3831	12	eqtl-a-ENSG00000239335	LLPH-DT
rs10129014	C	T	C	T	0.483828	-0.0094	0.535237	0.506	ebi-a-GCST007090	12	68837123	0.0095	403124	0.3209	Osteoarthritis	Knee osteoarthritis	68837123	1e-200	0.0112168	4339	12	eqtl-a-ENSG00000251301	LINC02384
rs11177255	T	C	T	C	0.190941	-0.0261	0.0590869	0.0763	ebi-a-GCST007090	12	68886663	0.0174	403124	0.1352	Osteoarthritis	Knee osteoarthritis	68886663	3.47e-14	0.0251908	5502	12	eqtl-a-ENSG00000251301	LINC02384
rs1861933	G	A	G	A	0.300205	-0.0069	0.210568	0.1845	ebi-a-GCST007090	12	68842405	0.012	403124	0.566899	Osteoarthritis	Knee osteoarthritis	68842405	8.14e-97	0.0143776	5502	12	eqtl-a-ENSG00000251301	LINC02384
rs10129017	C	T	C	T	0.418507	-0.0093	0.42052	0.4191	ebi-a-GCST007090	12	8217141	0.0094	403124	0.3228	Osteoarthritis	Knee osteoarthritis	8217141	1e-200	0.0115307	30251	12	eqtl-a-ENSG00000171860	C3AR1
rs117153680	G	A	G	A	-0.190328	-0.0062	0.0449117	0.0058	ebi-a-GCST007090	12	8310484	0.069	403124	0.9284	Osteoarthritis	Knee osteoarthritis	8310484	3.28e-11	0.0286924	1926	12	eqtl-a-ENSG00000171860	C3AR1
rs12321718	C	T	C	T	0.893799	-0.0132	0.752086	0.7707	ebi-a-GCST007090	12	8188597	0.0111	403124	0.2345	Osteoarthritis	Knee osteoarthritis	8188597	1e-200	0.0115494	31562	12	eqtl-a-ENSG00000171860	C3AR1
rs141094656	C	T	C	T	0.246845	0.0262	0.0195137	0.0148	ebi-a-GCST007090	1	92753336	0.04	403124	0.5132	Osteoarthritis	Knee osteoarthritis	92753336	9.28e-09	0.0429781	21629	1	eqtl-a-ENSG00000171860	C3AR1
rs2902940	G	A	G	A	0.128578	0.0033	0.274749	0.3161	ebi-a-GCST007090	20	39091487	0.0099	403124	0.7417	Osteoarthritis	Knee osteoarthritis	39091487	3.84e-22	0.0132891	31569	20	eqtl-a-ENSG00000171860	C3AR1
rs36124279	T	G	T	G	-0.212412	-0.0254	0.0412079	0.0415	ebi-a-GCST007090	12	7986243	0.024	403124	0.2899	Osteoarthritis	Knee osteoarthritis	7986243	1.19e-12	0.0298894	25872	12	eqtl-a-ENSG00000171860	C3AR1
rs3732378	A	G	A	G	-0.0880929	0.0019	0.165434	0.1732	ebi-a-GCST007090	3	39307162	0.0122	403124	0.8786	Osteoarthritis	Knee osteoarthritis	39307162	3.68e-08	0.0160006	31300	3	eqtl-a-ENSG00000171860	C3AR1
rs73059360	T	C	T	C	0.188026	0.0054	0.0310112	0.0242	ebi-a-GCST007090	12	8089102	0.0315	403124	0.8634	Osteoarthritis	Knee osteoarthritis	8089102	4.2e-08	0.0342976	26148	12	eqtl-a-ENSG00000171860	C3AR1
rs10130976	A	T	A	T	0.984912	-0.0102	0.0319547	0.033	ebi-a-GCST007090	14	23404706	0.026	403124	0.6946	Osteoarthritis	Knee osteoarthritis	23404706	5.41e-198	0.0328087	30488	14	eqtl-a-ENSG00000092036	HAUS4
rs141604795	C	T	C	T	0.476822	0.0161	0.012124	0.0095	ebi-a-GCST007090	14	23323287	0.0504	403124	0.7489	Osteoarthritis	Knee osteoarthritis	23323287	1.47e-18	0.0542355	8615	14	eqtl-a-ENSG00000092036	HAUS4
rs143464957	G	A	G	A	-0.499115	0.0275	0.0122222	0.0133	ebi-a-GCST007090	14	23528099	0.0417	403124	0.5092	Osteoarthritis	Knee osteoarthritis	23528099	2.41e-20	0.0540045	6875	14	eqtl-a-ENSG00000092036	HAUS4
rs149352366	T	C	T	C	1.08466	-0.0041	0.0211548	0.0282	ebi-a-GCST007090	14	23423268	0.0282	403124	0.8856	Osteoarthritis	Knee osteoarthritis	23423268	3.05e-159	0.04034	21887	14	eqtl-a-ENSG00000092036	HAUS4
rs149391212	T	C	T	C	-0.295464	-0.0016	0.0169522	0.0161	ebi-a-GCST007090	14	23544999	0.0379	403124	0.9661	Osteoarthritis	Knee osteoarthritis	23544999	1.38e-10	0.0460374	18041	14	eqtl-a-ENSG00000092036	HAUS4
rs189034601	A	C	A	C	1.14125	0.0333	0.0262301	0.0231	ebi-a-GCST007090	14	23440038	0.0312	403124	0.2849	Osteoarthritis	Knee osteoarthritis	23440038	1e-200	0.0359803	25218	14	eqtl-a-ENSG00000092036	HAUS4
rs2231811	A	G	A	G	0.25	-0.0078	0.0459908	0.0361	ebi-a-GCST007090	14	23826792	0.025	403124	0.7561	Osteoarthritis	Knee osteoarthritis	23826792	1.12e-18	0.028336	30603	14	eqtl-a-ENSG00000092036	HAUS4
rs35761953	T	C	T	C	0.484235	-0.0005	0.793704	0.7901	ebi-a-GCST007090	14	23318947	0.0115	403124	0.9657	Osteoarthritis	Knee osteoarthritis	23318947	1e-200	0.0141326	30153	14	eqtl-a-ENSG00000092036	HAUS4
rs3859192	T	C	T	C	0.0666574	-0.0047	0.455547	0.4728	ebi-a-GCST007090	17	38128648	0.0093	403124	0.6123	Osteoarthritis	Knee osteoarthritis	38128648	2.36e-08	0.0119376	30935	17	eqtl-a-ENSG00000092036	HAUS4
rs77007861	T	C	T	C	-0.608617	0.0029	0.0202843	0.0121	ebi-a-GCST007090	14	23381257	0.0435	403124	0.9475	Osteoarthritis	Knee osteoarthritis	23381257	8.66e-48	0.0419077	21630	14	eqtl-a-ENSG00000092036	HAUS4
rs10132103	G	A	G	A	0.0864814	0.0137	0.503983	0.4857	ebi-a-GCST007090	14	74726710	0.0093	403124	0.1403	Osteoarthritis	Knee osteoarthritis	74726710	3.37e-13	0.0118816	31564	14	eqtl-a-ENSG00000119723	COQ6
rs45569432	C	T	C	T	0.229356	-0.0015	0.105998	0.1174	ebi-a-GCST007090	14	74666225	0.0145	403124	0.919	Osteoarthritis	Knee osteoarthritis	74666225	9.07e-33	0.0192376	31684	14	eqtl-a-ENSG00000119723	COQ6
rs74576495	A	G	A	G	-0.483685	-0.0042	0.157026	0.1559	ebi-a-GCST007090	14	74254212	0.0129	403124	0.746401	Osteoarthritis	Knee osteoarthritis	74254212	1e-200	0.0158441	30730	14	eqtl-a-ENSG00000119723	COQ6
rs10132336	G	A	G	A	-0.514751	-0.0131	0.859004	0.8769	ebi-a-GCST007090	14	74869017	0.0141	403124	0.3537	Osteoarthritis	Knee osteoarthritis	74869017	1e-200	0.0165439	28929	14	eqtl-a-ENSG00000165898	ISCA2
rs10146693	C	T	C	T	0.372626	0.0159	0.0471596	0.0542	ebi-a-GCST007090	14	74850690	0.0208	403124	0.4431	Osteoarthritis	Knee osteoarthritis	74850690	1.11e-40	0.0279012	27921	14	eqtl-a-ENSG00000165898	ISCA2
rs140850525	T	C	T	C	0.453739	-0.026	0.0144597	0.0091	ebi-a-GCST007090	14	74871833	0.0513	403124	0.6123	Osteoarthritis	Knee osteoarthritis	74871833	7.02e-20	0.0497106	12725	14	eqtl-a-ENSG00000165898	ISCA2
rs699373	G	A	G	A	0.445666	0.0146	0.958742	0.959	ebi-a-GCST007090	14	74993063	0.0234	403124	0.5322	Osteoarthritis	Knee osteoarthritis	74993063	6.22e-51	0.0296895	25839	14	eqtl-a-ENSG00000165898	ISCA2
rs999714	T	G	T	G	-0.254556	-0.0141	0.0320737	0.0337	ebi-a-GCST007090	14	74816670	0.026	403124	0.5886	Osteoarthritis	Knee osteoarthritis	74816670	4.31e-14	0.0337111	29445	14	eqtl-a-ENSG00000165898	ISCA2
rs10132475	A	G	A	G	-0.091628	0.0145	0.338574	0.3252	ebi-a-GCST007090	14	51286129	0.01	403124	0.1487	Osteoarthritis	Knee osteoarthritis	51286129	2.89e-13	0.0125533	29284	14	eqtl-a-ENSG00000151748	SAV1
rs1354034	C	T	C	T	0.123616	-0.0084	0.618137	0.6008	ebi-a-GCST007090	3	56849749	0.0095	403124	0.3762	Osteoarthritis	Knee osteoarthritis	56849749	4.17e-24	0.0122061	31470	3	eqtl-a-ENSG00000151748	SAV1
rs6572681	C	T	C	T	-0.282054	-0.002	0.336376	0.3489	ebi-a-GCST007090	14	51117059	0.0098	403124	0.8399	Osteoarthritis	Knee osteoarthritis	51117059	4.69e-115	0.0123714	30062	14	eqtl-a-ENSG00000151748	SAV1
rs10132476	T	G	T	G	0.0740647	0.0024	0.356968	0.3626	ebi-a-GCST007090	14	94468291	0.0097	403124	0.8037	Osteoarthritis	Knee osteoarthritis	94468291	2.38e-09	0.012407	21687	14	eqtl-a-ENSG00000119632	IFI27L2
rs1354034	C	T	C	T	0.0781972	-0.0084	0.618137	0.6008	ebi-a-GCST007090	3	56849749	0.0095	403124	0.3762	Osteoarthritis	Knee osteoarthritis	56849749	1.63e-10	0.0122327	26196	3	eqtl-a-ENSG00000119632	IFI27L2
rs2273514	C	T	C	T	-0.640172	0.0083	0.188815	0.2113	ebi-a-GCST007090	14	94595989	0.0114	403124	0.4652	Osteoarthritis	Knee osteoarthritis	94595989	1e-200	0.0142212	25443	14	eqtl-a-ENSG00000119632	IFI27L2
rs10133337	T	A	T	A	-0.292665	0.004	0.279221	0.2845	ebi-a-GCST007090	14	77286526	0.0103	403124	0.6948	Osteoarthritis	Knee osteoarthritis	77286526	1.27e-111	0.0130362	26488	14	eqtl-a-ENSG00000013523	ANGEL1
rs4903489	T	C	T	C	0.426972	0.0101	0.216558	0.2255	ebi-a-GCST007090	14	77241392	0.0111	403124	0.3632	Osteoarthritis	Knee osteoarthritis	77241392	1e-200	0.0139955	26494	14	eqtl-a-ENSG00000013523	ANGEL1
rs6574316	T	G	T	G	-0.275244	0.0113	0.640476	0.6336	ebi-a-GCST007090	14	77177339	0.0096	403124	0.2412	Osteoarthritis	Knee osteoarthritis	77177339	5.56e-113	0.0121848	26606	14	eqtl-a-ENSG00000013523	ANGEL1
rs10133522	C	T	C	T	-0.401228	-0.0031	0.581283	0.6077	ebi-a-GCST007090	14	103720076	0.0096	403124	0.747799	Osteoarthritis	Knee osteoarthritis	103720076	1e-200	0.0115816	29951	14	eqtl-a-ENSG00000100664	EIF5
rs11626714	G	C	G	C	0.190027	-0.0178	0.0605294	0.067	ebi-a-GCST007090	14	104275867	0.0186	403124	0.338	Osteoarthritis	Knee osteoarthritis	104229443	2.36e-14	0.0249073	27816	14	eqtl-a-ENSG00000100664	EIF5
rs11850438	C	T	C	T	-0.0655449	0.0036	0.565551	0.5677	ebi-a-GCST007090	14	104685835	0.0095	403124	0.704901	Osteoarthritis	Knee osteoarthritis	104685835	4.64e-08	0.0119945	24533	14	eqtl-a-ENSG00000100664	EIF5
rs145561395	A	G	A	G	0.204749	-0.0036	0.0326114	0.041	ebi-a-GCST007090	14	103199388	0.0233	403124	0.8786	Osteoarthritis	Knee osteoarthritis	103199388	9.46e-10	0.0334645	25482	14	eqtl-a-ENSG00000100664	EIF5
rs8015712	T	C	T	C	0.243788	0.0266	0.268398	0.2476	ebi-a-GCST007090	14	103895840	0.0109	403124	0.0145801	Osteoarthritis	Knee osteoarthritis	103895840	2.45e-75	0.0132736	31355	14	eqtl-a-ENSG00000100664	EIF5
rs10133855	T	C	T	C	0.481355	-0.0197	0.473342	0.4671	ebi-a-GCST007090	14	64890227	0.0094	403124	0.0358204	Osteoarthritis	Knee osteoarthritis	64890227	1e-200	0.0112108	30688	14	eqtl-a-ENSG00000089775	ZBTB25
rs117727667	A	T	A	T	0.165395	0.0264	0.0419502	0.0351	ebi-a-GCST007090	14	65028278	0.0254	403124	0.2986	Osteoarthritis	Knee osteoarthritis	65028278	2.44e-08	0.0296555	31023	14	eqtl-a-ENSG00000089775	ZBTB25
rs55705069	T	C	T	C	-0.185404	0.003	0.0846171	0.0791	ebi-a-GCST007090	14	65247327	0.0172	403124	0.8636	Osteoarthritis	Knee osteoarthritis	65247327	3.53e-18	0.0213282	31345	14	eqtl-a-ENSG00000089775	ZBTB25
rs77722893	A	G	A	G	0.193056	0.0249	0.0784506	0.1034	ebi-a-GCST007090	14	64670556	0.0155	403124	0.1083	Osteoarthritis	Knee osteoarthritis	64670556	2.23e-18	0.0220757	29284	14	eqtl-a-ENSG00000089775	ZBTB25
rs10136844	G	T	G	T	-0.553966	-0.0137	0.19279	0.1758	ebi-a-GCST007090	14	52588172	0.0123	403124	0.2629	Osteoarthritis	Knee osteoarthritis	52588172	1e-200	0.0143486	31525	14	eqtl-a-ENSG00000168229	PTGDR
rs10732976	A	G	A	G	-0.0734715	0.017	0.704724	0.697	ebi-a-GCST007090	1	185409061	0.0102	403124	0.093901	Osteoarthritis	Knee osteoarthritis	185409061	1.73e-08	0.0130326	31529	1	eqtl-a-ENSG00000168229	PTGDR
rs117834516	T	C	T	C	-0.234072	0.0201	0.0645832	0.0588	ebi-a-GCST007090	14	53315447	0.0198	403124	0.3094	Osteoarthritis	Knee osteoarthritis	53315447	3.06e-22	0.0241346	29786	14	eqtl-a-ENSG00000168229	PTGDR
rs12884561	G	A	G	A	-0.217525	0.0547	0.961815	0.98	ebi-a-GCST007090	14	52580157	0.0337	403124	0.1047	Osteoarthritis	Knee osteoarthritis	52580157	2.28e-12	0.0310023	27046	14	eqtl-a-ENSG00000168229	PTGDR
rs802992	T	C	T	C	-0.444414	-0.0013	0.929833	0.9331	ebi-a-GCST007090	14	52673069	0.0187	403124	0.9445	Osteoarthritis	Knee osteoarthritis	52673069	3.43e-83	0.0229989	31643	14	eqtl-a-ENSG00000168229	PTGDR
rs9420589	T	G	T	G	0.0899535	0.0171	0.428682	0.4351	ebi-a-GCST007090	10	94450233	0.0094	403124	0.0678703	Osteoarthritis	Knee osteoarthritis	94450233	6.66e-14	0.0120026	31444	10	eqtl-a-ENSG00000168229	PTGDR
rs10137126	T	A	T	A	0.526993	0.0075	0.368679	0.363	ebi-a-GCST007090	14	74025873	0.0096	403124	0.4396	Osteoarthritis	Knee osteoarthritis	74025873	1e-200	0.0115116	13924	14	eqtl-a-ENSG00000177465	ACOT4
rs12878943	T	C	T	C	0.124083	0.0067	0.106428	0.1224	ebi-a-GCST007090	14	74118831	0.0142	403124	0.637101	Osteoarthritis	Knee osteoarthritis	74118831	1.21e-10	0.0192714	14261	14	eqtl-a-ENSG00000177465	ACOT4
rs2215590	T	C	T	C	0.0995866	0.0122	0.239575	0.2542	ebi-a-GCST007090	14	73297741	0.0107	403124	0.2518	Osteoarthritis	Knee osteoarthritis	73297741	8.39e-13	0.013919	14263	14	eqtl-a-ENSG00000177465	ACOT4
rs6568466	C	T	C	T	-0.0677347	0.0111	0.533407	0.5509	ebi-a-GCST007090	6	107444153	0.0094	403124	0.2382	Osteoarthritis	Knee osteoarthritis	107444153	1.32e-08	0.0119165	14263	6	eqtl-a-ENSG00000177465	ACOT4
rs10139816	T	C	T	C	0.303104	0.0273	0.323275	0.3746	ebi-a-GCST007090	14	65619352	0.0102	403124	0.00753494	Osteoarthritis	Knee osteoarthritis	65619352	1.42e-130	0.0124665	24844	14	eqtl-a-ENSG00000258289	CHURC1
rs151166168	A	G	A	G	1.06565	0.008	0.0320394	0.0292	ebi-a-GCST007090	14	65287450	0.0277	403124	0.773599	Osteoarthritis	Knee osteoarthritis	65287450	1e-200	0.0325846	30751	14	eqtl-a-ENSG00000258289	CHURC1
rs35595126	T	C	T	C	0.575105	0.0097	0.111647	0.1172	ebi-a-GCST007090	14	65226044	0.0147	403124	0.508899	Osteoarthritis	Knee osteoarthritis	65226044	1e-200	0.0182681	30688	14	eqtl-a-ENSG00000258289	CHURC1
rs73280132	C	G	C	G	0.290738	0.0613	0.0188762	0.0223	ebi-a-GCST007090	14	65840519	0.0313	403124	0.0503002	Osteoarthritis	Knee osteoarthritis	65840519	2.77e-11	0.0436661	27694	14	eqtl-a-ENSG00000258289	CHURC1
rs10140069	G	A	G	A	0.121762	0.0007	0.680262	0.692	ebi-a-GCST007090	14	93926805	0.0101	403124	0.946	Osteoarthritis	Knee osteoarthritis	93926805	1.05e-21	0.0127205	30158	14	eqtl-a-ENSG00000011114	BTBD7
rs10144067	T	C	T	C	0.0898364	0.0215	0.585198	0.5912	ebi-a-GCST007090	14	93885198	0.0095	403124	0.0239299	Osteoarthritis	Knee osteoarthritis	93885198	9.24e-14	0.0120565	30152	14	eqtl-a-ENSG00000011114	BTBD7
rs10147990	A	G	A	G	-0.268006	-0.0155	0.479762	0.4943	ebi-a-GCST007090	14	93703854	0.0093	403124	0.094879	Osteoarthritis	Knee osteoarthritis	93703854	3.61e-116	0.0116977	31684	14	eqtl-a-ENSG00000011114	BTBD7
rs10140689	T	C	T	C	0.12375	0.0097	0.21825	0.3156	ebi-a-GCST007090	14	56184771	0.0113	403124	0.3916	Osteoarthritis	Knee osteoarthritis	56184771	7.25e-18	0.0143713	22231	14	eqtl-a-ENSG00000126777	KTN1
rs114863434	T	C	T	C	0.410745	-0.0525	0.0190907	0.0084	ebi-a-GCST007090	14	56044281	0.0549	403124	0.3387	Osteoarthritis	Knee osteoarthritis	56044281	2.7e-21	0.0433554	7412	14	eqtl-a-ENSG00000126777	KTN1
rs17745274	C	T	C	T	-0.672626	-0.015	0.0925848	0.0945	ebi-a-GCST007090	14	55997881	0.0161	403124	0.3516	Osteoarthritis	Knee osteoarthritis	55997881	1e-200	0.019738	31010	14	eqtl-a-ENSG00000126777	KTN1
rs10141231	T	C	T	C	-0.0675764	-0.002	0.610024	0.5908	ebi-a-GCST007090	14	58485508	0.0095	403124	0.8283	Osteoarthritis	Knee osteoarthritis	58485508	2.96e-08	0.0121893	14263	14	eqtl-a-ENSG00000131966	ACTR10
rs10220388	C	T	C	T	-0.284714	-0.0236	0.0577489	0.0667	ebi-a-GCST007090	14	58652287	0.0187	403124	0.2061	Osteoarthritis	Knee osteoarthritis	58652287	3.7e-29	0.0254018	14263	14	eqtl-a-ENSG00000131966	ACTR10
rs17832891	A	G	A	G	-0.911848	0.0181	0.034149	0.0348	ebi-a-GCST007090	14	58678057	0.0253	403124	0.4725	Osteoarthritis	Knee osteoarthritis	58678057	3.77e-180	0.0318604	11496	14	eqtl-a-ENSG00000131966	ACTR10
rs10141804	T	C	T	C	0.272795	0.0077	0.319535	0.3243	ebi-a-GCST007090	14	71249230	0.0099	403124	0.4394	Osteoarthritis	Knee osteoarthritis	71249230	1.15e-104	0.0125556	31684	14	eqtl-a-ENSG00000133997	MED6
rs149110519	T	C	T	C	0.150446	0.0192	0.0526158	0.0356	ebi-a-GCST007090	6	144385777	0.0252	403124	0.4463	Osteoarthritis	Knee osteoarthritis	144385777	1.6e-08	0.0266277	25735	6	eqtl-a-ENSG00000133997	MED6
rs17108201	C	T	C	T	-0.271105	-0.0144	0.0916607	0.0822	ebi-a-GCST007090	14	70988931	0.0169	403124	0.3939	Osteoarthritis	Knee osteoarthritis	70988931	6.33e-40	0.0205	31684	14	eqtl-a-ENSG00000133997	MED6
rs10143337	G	A	G	A	0.22488	0.007	0.807401	0.7812	ebi-a-GCST007090	14	94881756	0.0112	403124	0.5329	Osteoarthritis	Knee osteoarthritis	94881756	5.56e-51	0.0149737	31141	14	eqtl-a-ENSG00000197249	SERPINA1
rs141094656	C	T	C	T	0.273907	0.0262	0.0195137	0.0148	ebi-a-GCST007090	1	92753336	0.04	403124	0.5132	Osteoarthritis	Knee osteoarthritis	92753336	1.83e-10	0.0429665	21415	1	eqtl-a-ENSG00000197249	SERPINA1
rs143038446	T	C	T	C	0.459746	0.0756	0.017325	0.0147	ebi-a-GCST007090	14	94829490	0.0394	403124	0.0548694	Osteoarthritis	Knee osteoarthritis	94829490	4.73e-24	0.0454501	24671	14	eqtl-a-ENSG00000197249	SERPINA1
rs17824472	T	C	T	C	0.280993	-0.0131	0.0758371	0.0734	ebi-a-GCST007090	14	94627367	0.0183	403124	0.4741	Osteoarthritis	Knee osteoarthritis	94627367	3.15e-36	0.022357	28095	14	eqtl-a-ENSG00000197249	SERPINA1
rs35979828	T	C	T	C	0.155142	-0.0044	0.0571059	0.0694	ebi-a-GCST007090	12	54685880	0.0182	403124	0.8078	Osteoarthritis	Knee osteoarthritis	54685880	1.39e-09	0.0256159	29622	12	eqtl-a-ENSG00000197249	SERPINA1
rs4065321	T	C	T	C	-0.0687425	-0.0056	0.539612	0.5387	ebi-a-GCST007090	17	38143548	0.0093	403124	0.5488	Osteoarthritis	Knee osteoarthritis	38143548	8.23e-09	0.011927	31469	17	eqtl-a-ENSG00000197249	SERPINA1
rs709932	T	C	T	C	0.482594	-0.0067	0.164518	0.1548	ebi-a-GCST007090	14	94849201	0.0128	403124	0.602101	Osteoarthritis	Knee osteoarthritis	94849201	1e-200	0.0155311	29682	14	eqtl-a-ENSG00000197249	SERPINA1
rs72708114	T	C	T	C	-0.392086	-0.017	0.0586759	0.067	ebi-a-GCST007090	14	94857570	0.0187	403124	0.3639	Osteoarthritis	Knee osteoarthritis	94857570	5.7e-55	0.0251088	31354	14	eqtl-a-ENSG00000197249	SERPINA1
rs10145865	A	G	A	G	0.180047	-0.0207	0.0878086	0.0934	ebi-a-GCST007090	14	92919834	0.016	403124	0.1956	Osteoarthritis	Knee osteoarthritis	92919834	9.18e-18	0.020975	14263	14	eqtl-a-ENSG00000165934	CPSF2
rs6575230	G	A	G	A	-0.451498	-0.0138	0.369571	0.361	ebi-a-GCST007090	14	92580382	0.0097	403124	0.1516	Osteoarthritis	Knee osteoarthritis	92580382	1e-200	0.0117302	13925	14	eqtl-a-ENSG00000165934	CPSF2
rs77505700	T	C	T	C	0.271991	0.0097	0.0769995	0.0928	ebi-a-GCST007090	14	92576764	0.016	403124	0.5455	Osteoarthritis	Knee osteoarthritis	92576764	1.73e-34	0.0222077	13925	14	eqtl-a-ENSG00000165934	CPSF2
rs10146572	A	G	A	G	-0.16178	0.0185	0.264448	0.2826	ebi-a-GCST007090	14	73544612	0.0103	403124	0.0721805	Osteoarthritis	Knee osteoarthritis	73544612	1.94e-33	0.013426	29951	14	eqtl-a-ENSG00000133961	NUMB
rs149110519	T	C	T	C	-0.181019	0.0192	0.0526158	0.0356	ebi-a-GCST007090	6	144385777	0.0252	403124	0.4463	Osteoarthritis	Knee osteoarthritis	144385777	1.03e-11	0.0266142	25521	6	eqtl-a-ENSG00000133961	NUMB
rs4794822	T	C	T	C	0.0689452	0.0056	0.380161	0.389	ebi-a-GCST007090	17	38156712	0.0095	403124	0.553701	Osteoarthritis	Knee osteoarthritis	38156712	1.81e-08	0.0122471	30971	17	eqtl-a-ENSG00000133961	NUMB
rs61985842	C	T	C	T	-0.247438	-0.0044	0.240543	0.2395	ebi-a-GCST007090	14	73860709	0.0109	403124	0.683299	Osteoarthritis	Knee osteoarthritis	73860709	3.26e-72	0.0137684	29948	14	eqtl-a-ENSG00000133961	NUMB
rs10146616	A	C	A	C	0.472299	-0.013	0.786872	0.7889	ebi-a-GCST007090	14	73331795	0.0114	403124	0.2571	Osteoarthritis	Knee osteoarthritis	73331795	1e-200	0.0139793	31355	14	eqtl-a-ENSG00000119599	DCAF4
rs2333010	G	A	G	A	0.29708	-0.0044	0.814088	0.8103	ebi-a-GCST007090	14	73382222	0.0119	403124	0.708699	Osteoarthritis	Knee osteoarthritis	73382222	2.99e-86	0.015093	31566	14	eqtl-a-ENSG00000119599	DCAF4
rs35294538	A	G	A	G	-0.402745	-0.0159	0.276462	0.2766	ebi-a-GCST007090	14	73252898	0.0104	403124	0.1266	Osteoarthritis	Knee osteoarthritis	73252898	1e-200	0.0128685	29827	14	eqtl-a-ENSG00000119599	DCAF4
rs55813562	C	T	C	T	-0.124903	-0.006	0.099381	0.1032	ebi-a-GCST007090	14	73083053	0.0153	403124	0.695401	Osteoarthritis	Knee osteoarthritis	73083053	3.23e-10	0.0198662	31569	14	eqtl-a-ENSG00000119599	DCAF4
rs8020523	G	C	G	C	0.146801	0.0178	0.868864	0.8809	ebi-a-GCST007090	14	74318786	0.0143	403124	0.2134	Osteoarthritis	Knee osteoarthritis	74318786	7.04e-17	0.0175889	30194	14	eqtl-a-ENSG00000119599	DCAF4
rs10147537	T	C	T	C	-0.215518	0.0175	0.0279224	0.0347	ebi-a-GCST007090	14	74192791	0.0254	403124	0.490999	Osteoarthritis	Knee osteoarthritis	74192791	2.32e-09	0.0360802	26680	14	eqtl-a-ENSG00000184227	ACOT1
rs35463808	A	C	A	C	-0.0807918	-0.0053	0.288851	0.2912	ebi-a-GCST007090	14	73274745	0.0102	403124	0.6023	Osteoarthritis	Knee osteoarthritis	73274745	7.25e-10	0.0131143	27299	14	eqtl-a-ENSG00000184227	ACOT1
rs4044907	C	T	C	T	0.352204	-0.0057	0.735457	0.7299	ebi-a-GCST007090	14	74047195	0.0104	403124	0.5867	Osteoarthritis	Knee osteoarthritis	74047195	1.05e-157	0.0131636	27175	14	eqtl-a-ENSG00000184227	ACOT1
rs10147894	T	C	T	C	0.391408	0.0146	0.674588	0.6517	ebi-a-GCST007090	14	35225079	0.0098	403124	0.1359	Osteoarthritis	Knee osteoarthritis	35225079	1e-200	0.0122684	31526	14	eqtl-a-ENSG00000092020	PPP2R3C
rs1712355	G	T	G	T	0.350278	-0.0093	0.500132	0.5201	ebi-a-GCST007090	14	35347512	0.0093	403124	0.3166	Osteoarthritis	Knee osteoarthritis	35347512	1e-200	0.0115326	31644	14	eqtl-a-ENSG00000092020	PPP2R3C
rs72680650	A	G	A	G	-0.548676	-0.0089	0.322119	0.3193	ebi-a-GCST007090	14	35523548	0.01	403124	0.3689	Osteoarthritis	Knee osteoarthritis	35523548	1e-200	0.01187	30122	14	eqtl-a-ENSG00000092020	PPP2R3C
rs1014795	T	C	T	C	0.176769	0.0153	0.0586515	0.0427	ebi-a-GCST007090	6	25976542	0.0229	403124	0.5042	Osteoarthritis	Knee osteoarthritis	25976542	2.73e-12	0.0252859	29494	6	eqtl-a-ENSG00000124564	SLC17A3
rs1165201	C	A	C	A	0.415737	0.0131	0.666905	0.69	ebi-a-GCST007090	6	25874823	0.01	403124	0.1931	Osteoarthritis	Knee osteoarthritis	25874823	1e-200	0.0121333	29936	6	eqtl-a-ENSG00000124564	SLC17A3
rs4712999	G	A	G	A	-0.143932	-0.0244	0.151058	0.1331	ebi-a-GCST007090	6	26466234	0.0137	403124	0.0735106	Osteoarthritis	Knee osteoarthritis	26466234	3.85e-18	0.0165759	29940	6	eqtl-a-ENSG00000124564	SLC17A3
rs1014887	T	C	T	C	-0.702578	-0.0117	0.0662728	0.0505	ebi-a-GCST007090	20	16397299	0.0212	403124	0.5823	Osteoarthritis	Knee osteoarthritis	16397299	1e-200	0.0231835	31350	20	eqtl-a-ENSG00000089177	KIF16B
rs146385253	A	C	A	C	0.354944	-0.0132	0.0156616	0.0164	ebi-a-GCST007090	20	16236015	0.0382	403124	0.7287	Osteoarthritis	Knee osteoarthritis	16236015	1.18e-13	0.0478419	22985	20	eqtl-a-ENSG00000089177	KIF16B
rs4814506	T	C	T	C	0.56221	0.0022	0.349788	0.3385	ebi-a-GCST007090	20	16511264	0.0099	403124	0.8225	Osteoarthritis	Knee osteoarthritis	16511264	1e-200	0.011548	31470	20	eqtl-a-ENSG00000089177	KIF16B
rs6075101	T	C	T	C	-0.0767972	0.0176	0.650062	0.6002	ebi-a-GCST007090	20	16730479	0.0095	403124	0.0627393	Osteoarthritis	Knee osteoarthritis	16730479	7.17e-10	0.012462	31470	20	eqtl-a-ENSG00000089177	KIF16B
rs73112332	C	A	C	A	-0.430784	-0.0183	0.0165315	0.014	ebi-a-GCST007090	20	16315604	0.0402	403124	0.6486	Osteoarthritis	Knee osteoarthritis	16315604	2.1e-20	0.0465365	13090	20	eqtl-a-ENSG00000089177	KIF16B
rs10149470	G	A	G	A	0.312358	-0.0101	0.512425	0.5147	ebi-a-GCST007090	14	104017953	0.0093	403124	0.2763	Osteoarthritis	Knee osteoarthritis	104017953	2.39e-159	0.0116133	31231	14	eqtl-a-ENSG00000166165	CKB
rs1555133	A	G	A	G	-0.0778943	-0.0002	0.342985	0.3105	ebi-a-GCST007090	20	31048382	0.0101	403124	0.9815	Osteoarthritis	Knee osteoarthritis	31048382	4.93e-10	0.0125206	31684	20	eqtl-a-ENSG00000166165	CKB
rs2492301	C	T	C	T	0.0685887	-0.0031	0.515145	0.5288	ebi-a-GCST007090	1	37939173	0.0093	403124	0.737999	Osteoarthritis	Knee osteoarthritis	37939173	8.11e-09	0.011895	31684	1	eqtl-a-ENSG00000166165	CKB
rs3732378	A	G	A	G	-0.112035	0.0019	0.165434	0.1732	ebi-a-GCST007090	3	39307162	0.0122	403124	0.8786	Osteoarthritis	Knee osteoarthritis	39307162	2.44e-12	0.01599	31300	3	eqtl-a-ENSG00000166165	CKB
rs6575976	C	T	C	T	-0.109447	-0.0092	0.468818	0.4408	ebi-a-GCST007090	14	103823243	0.0094	403124	0.3271	Osteoarthritis	Knee osteoarthritis	103823243	3.45e-20	0.0118911	27059	14	eqtl-a-ENSG00000166165	CKB
rs6929796	A	G	A	G	-0.155764	-0.0074	0.166467	0.1637	ebi-a-GCST007090	6	31522669	0.0125	403124	0.5573	Osteoarthritis	Knee osteoarthritis	31522669	1.35e-22	0.015924	30987	6	eqtl-a-ENSG00000166165	CKB
rs73204034	T	C	T	C	0.143827	-0.0245	0.0928617	0.0791	ebi-a-GCST007090	12	116839021	0.0172	403124	0.153	Osteoarthritis	Knee osteoarthritis	116839021	2.13e-12	0.0204706	31569	12	eqtl-a-ENSG00000166165	CKB
rs8026803	C	T	C	T	-0.224875	0.016	0.247924	0.2605	ebi-a-GCST007090	15	80260014	0.0106	403124	0.1289	Osteoarthritis	Knee osteoarthritis	80260014	5.93e-61	0.0136528	31684	15	eqtl-a-ENSG00000166165	CKB
rs913672	G	T	G	T	0.0740188	-0.0009	0.340707	0.3414	ebi-a-GCST007090	20	48906967	0.0098	403124	0.9243	Osteoarthritis	Knee osteoarthritis	48906967	3.6e-09	0.0125424	31569	20	eqtl-a-ENSG00000166165	CKB
rs10149767	C	T	C	T	-0.213847	-0.0272	0.15739	0.1516	ebi-a-GCST007090	14	78296468	0.0131	403124	0.0381197	Osteoarthritis	Knee osteoarthritis	78296468	1.4e-39	0.016244	26609	14	eqtl-a-ENSG00000063761	ADCK1
rs12881619	C	T	C	T	0.143186	-0.0052	0.810582	0.8203	ebi-a-GCST007090	14	78118334	0.0121	403124	0.667699	Osteoarthritis	Knee osteoarthritis	78118334	3.18e-21	0.0151413	31564	14	eqtl-a-ENSG00000063761	ADCK1
rs139791189	T	C	T	C	1.2489	-0.0195	0.0220646	0.0278	ebi-a-GCST007090	14	77909769	0.0288	403124	0.498101	Osteoarthritis	Knee osteoarthritis	77909769	1e-200	0.03913	26580	14	eqtl-a-ENSG00000063761	ADCK1
rs17825440	T	C	T	C	1.78783	-0.003	0.0212279	0.0329	ebi-a-GCST007090	14	78161131	0.026	403124	0.9077	Osteoarthritis	Knee osteoarthritis	78161131	1e-200	0.0384507	26721	14	eqtl-a-ENSG00000063761	ADCK1
rs10150395	G	A	G	A	0.113059	0.009	0.281307	0.2859	ebi-a-GCST007090	14	35208471	0.0109	403124	0.4064	Osteoarthritis	Knee osteoarthritis	35208471	1.1e-17	0.0132025	10179	14	eqtl-a-ENSG00000100906	NFKBIA
rs4149577	A	G	A	G	-0.110931	-0.0045	0.537074	0.5168	ebi-a-GCST007090	12	6447522	0.0093	403124	0.632	Osteoarthritis	Knee osteoarthritis	6447522	1.14e-20	0.0118998	14263	12	eqtl-a-ENSG00000100906	NFKBIA
rs56388170	T	G	T	G	0.0757131	0.0026	0.289189	0.292	ebi-a-GCST007090	7	28724374	0.0103	403124	0.7982	Osteoarthritis	Knee osteoarthritis	28724374	7.72e-09	0.0131119	14263	7	eqtl-a-ENSG00000100906	NFKBIA
rs72664840	T	C	T	C	0.415351	-0.0185	0.180451	0.1783	ebi-a-GCST007090	14	35596323	0.0121	403124	0.1276	Osteoarthritis	Knee osteoarthritis	35596323	4.53e-167	0.0150766	14261	14	eqtl-a-ENSG00000100906	NFKBIA
rs8904	A	G	A	G	0.166505	0.0176	0.382819	0.3616	ebi-a-GCST007090	14	35871217	0.0096	403124	0.06844	Osteoarthritis	Knee osteoarthritis	35871217	1.19e-42	0.012164	14263	14	eqtl-a-ENSG00000100906	NFKBIA
rs10150395	G	A	G	A	0.156578	0.009	0.281307	0.2859	ebi-a-GCST007090	14	35208471	0.0109	403124	0.4064	Osteoarthritis	Knee osteoarthritis	35208471	1.37e-32	0.013171	26773	14	eqtl-a-ENSG00000165410	CFL2
rs138384568	A	G	A	G	0.631181	0.012	0.0929698	0.0794	ebi-a-GCST007090	14	35156561	0.0173	403124	0.4885	Osteoarthritis	Knee osteoarthritis	35156561	1e-200	0.0197952	28374	14	eqtl-a-ENSG00000165410	CFL2
rs17525149	G	T	G	T	0.627767	0.0045	0.0469765	0.057	ebi-a-GCST007090	14	35153991	0.0205	403124	0.8279	Osteoarthritis	Knee osteoarthritis	35153991	2.72e-114	0.0276281	29501	14	eqtl-a-ENSG00000165410	CFL2
rs186513323	T	C	T	C	0.233167	0.0226	0.0212418	0.0225	ebi-a-GCST007090	14	34959939	0.032	403124	0.4805	Osteoarthritis	Knee osteoarthritis	34959939	1.56e-08	0.0412306	11195	14	eqtl-a-ENSG00000165410	CFL2
rs34443888	T	C	T	C	-0.17778	-0.0223	0.0678348	0.0651	ebi-a-GCST007090	14	35121009	0.0189	403124	0.239	Osteoarthritis	Knee osteoarthritis	35121009	5.22e-14	0.0236212	29944	14	eqtl-a-ENSG00000165410	CFL2
rs10151436	T	A	T	A	-0.399324	0.0116	0.111893	0.1117	ebi-a-GCST007090	14	73616095	0.0148	403124	0.4332	Osteoarthritis	Knee osteoarthritis	73616095	1.79e-102	0.0185788	31470	14	eqtl-a-ENSG00000080815	PSEN1
rs2806043	G	A	G	A	-0.446644	0.0164	0.800662	0.799	ebi-a-GCST007090	14	73414321	0.0116	403124	0.1577	Osteoarthritis	Knee osteoarthritis	73414321	1e-200	0.0144157	30064	14	eqtl-a-ENSG00000080815	PSEN1
rs76429074	T	C	T	C	-0.287733	-0.0081	0.0293947	0.0377	ebi-a-GCST007090	14	73961982	0.0243	403124	0.738501	Osteoarthritis	Knee osteoarthritis	73961982	2.72e-16	0.0351529	25668	14	eqtl-a-ENSG00000080815	PSEN1
rs10152028	T	C	T	C	-0.180061	-0.0054	0.871225	0.8588	ebi-a-GCST007090	14	51498099	0.0134	403124	0.6903	Osteoarthritis	Knee osteoarthritis	51498099	2.69e-24	0.0177043	29940	14	eqtl-a-ENSG00000139921	TMX1
rs12432203	G	A	G	A	-0.481219	0.0199	0.112894	0.092	ebi-a-GCST007090	14	51710861	0.0161	403124	0.2165	Osteoarthritis	Knee osteoarthritis	51710861	2.51e-151	0.0183657	31684	14	eqtl-a-ENSG00000139921	TMX1
rs149007767	T	C	T	C	-0.131672	0.0164	0.149708	0.1633	ebi-a-GCST007090	7	50370254	0.013	403124	0.2065	Osteoarthritis	Knee osteoarthritis	50370254	2.56e-15	0.0166448	30077	7	eqtl-a-ENSG00000139921	TMX1
rs2356895	T	C	T	C	-0.106825	-0.013	0.716644	0.6924	ebi-a-GCST007090	14	51828412	0.0101	403124	0.1964	Osteoarthritis	Knee osteoarthritis	51828412	5.2e-16	0.013177	30280	14	eqtl-a-ENSG00000139921	TMX1
rs10152591	C	A	C	A	-0.121479	-0.013	0.0859677	0.1033	ebi-a-GCST007090	15	70048157	0.0152	403124	0.3922	Osteoarthritis	Knee osteoarthritis	70048157	1.02e-08	0.0212076	31185	15	eqtl-a-ENSG00000115523	GNLY
rs10489481	A	G	A	G	0.0771245	-0.0066	0.314428	0.3201	ebi-a-GCST007090	1	185391167	0.01	403124	0.5068	Osteoarthritis	Knee osteoarthritis	185391167	1.7e-09	0.0128027	31569	1	eqtl-a-ENSG00000115523	GNLY
rs10496964	T	C	T	C	0.120216	-0.0243	0.163546	0.1715	ebi-a-GCST007090	2	145359909	0.0123	403124	0.0487203	Osteoarthritis	Knee osteoarthritis	145359909	7.13e-14	0.0160599	31569	2	eqtl-a-ENSG00000115523	GNLY
rs140546452	T	C	T	C	0.689891	-0.0374	0.0120101	0.0134	ebi-a-GCST007090	2	85957161	0.0419	403124	0.3718	Osteoarthritis	Knee osteoarthritis	85957161	6.04e-37	0.0543285	12985	2	eqtl-a-ENSG00000115523	GNLY
rs189750681	A	G	A	G	0.571042	0.0213	0.0139945	0.0151	ebi-a-GCST007090	2	85639364	0.0395	403124	0.5894	Osteoarthritis	Knee osteoarthritis	85639364	1.03e-29	0.0504387	13364	2	eqtl-a-ENSG00000115523	GNLY
rs2290400	C	T	C	T	-0.0771779	-0.0115	0.493155	0.511	ebi-a-GCST007090	17	38066240	0.0093	403124	0.2144	Osteoarthritis	Knee osteoarthritis	38066240	8.43e-11	0.0118869	31300	17	eqtl-a-ENSG00000115523	GNLY
rs2524079	A	G	A	G	-0.0719063	-0.0183	0.45314	0.4154	ebi-a-GCST007090	6	31242174	0.0094	403124	0.0515798	Osteoarthritis	Knee osteoarthritis	31242174	1.72e-09	0.0119408	28105	6	eqtl-a-ENSG00000115523	GNLY
rs3024798	T	G	T	G	-0.594205	-0.0044	0.383625	0.3621	ebi-a-GCST007090	2	85894308	0.0097	403124	0.6536	Osteoarthritis	Knee osteoarthritis	85894308	1e-200	0.0111711	30192	2	eqtl-a-ENSG00000115523	GNLY
rs55844419	T	C	T	C	0.397973	-0.0133	0.0831107	0.0881	ebi-a-GCST007090	2	85664418	0.0166	403124	0.424	Osteoarthritis	Knee osteoarthritis	85664418	6.53e-78	0.0212986	30902	2	eqtl-a-ENSG00000115523	GNLY
rs55908509	A	G	A	G	0.069747	-0.0063	0.3284	0.3272	ebi-a-GCST007090	19	16442019	0.0099	403124	0.5266	Osteoarthritis	Knee osteoarthritis	16442019	3.6e-08	0.0126596	22704	19	eqtl-a-ENSG00000115523	GNLY
rs7464572	G	C	G	C	0.0999938	0.0015	0.375838	0.3974	ebi-a-GCST007090	8	145021167	0.0095	403124	0.8781	Osteoarthritis	Knee osteoarthritis	145021167	3.45e-16	0.0122595	23874	8	eqtl-a-ENSG00000115523	GNLY
rs10152591	C	A	C	A	-0.11624	-0.013	0.0859677	0.1033	ebi-a-GCST007090	15	70048157	0.0152	403124	0.3922	Osteoarthritis	Knee osteoarthritis	70048157	4.24e-08	0.0212097	31185	15	eqtl-a-ENSG00000113721	PDGFRB
rs2524054	C	A	C	A	-0.104141	-0.0284	0.751859	0.6982	ebi-a-GCST007090	6	31252396	0.0101	403124	0.00505895	Osteoarthritis	Knee osteoarthritis	31252396	3.65e-14	0.0137514	30488	6	eqtl-a-ENSG00000113721	PDGFRB
rs55908509	A	G	A	G	-0.148203	-0.0063	0.3284	0.3272	ebi-a-GCST007090	19	16442019	0.0099	403124	0.5266	Osteoarthritis	Knee osteoarthritis	16442019	6.95e-32	0.0126117	22704	19	eqtl-a-ENSG00000113721	PDGFRB
rs7944004	G	T	G	T	-0.0931247	0.0025	0.511324	0.505	ebi-a-GCST007090	11	2311152	0.0094	403124	0.7872	Osteoarthritis	Knee osteoarthritis	2311152	4.57e-15	0.0118807	26096	11	eqtl-a-ENSG00000113721	PDGFRB
rs10152622	C	A	C	A	1.04495	0.0209	0.0351424	0.0375	ebi-a-GCST007090	15	72974065	0.0245	403124	0.3922	Osteoarthritis	Knee osteoarthritis	72974065	1e-200	0.0311022	31240	15	eqtl-a-ENSG00000159322	ADPGK
rs150177325	T	C	T	C	0.319509	0.022	0.019354	0.0323	ebi-a-GCST007090	15	73026699	0.0266	403124	0.4085	Osteoarthritis	Knee osteoarthritis	73026699	1.26e-13	0.0431181	25355	15	eqtl-a-ENSG00000159322	ADPGK
rs4776586	A	C	A	C	-0.0872126	-0.0081	0.209576	0.2163	ebi-a-GCST007090	15	72430503	0.0113	403124	0.4749	Osteoarthritis	Knee osteoarthritis	72430503	2.35e-09	0.0146048	31569	15	eqtl-a-ENSG00000159322	ADPGK
rs10153178	C	T	C	T	-0.177793	-0.0158	0.251522	0.2419	ebi-a-GCST007090	16	83759856	0.0109	403124	0.1474	Osteoarthritis	Knee osteoarthritis	83759856	7.32e-39	0.0136354	31355	16	eqtl-a-ENSG00000230989	HSBP1
rs10820606	C	A	C	A	0.0767302	0.0093	0.236914	0.2287	ebi-a-GCST007090	9	99192919	0.0118	403124	0.4319	Osteoarthritis	Knee osteoarthritis	99192919	4.08e-08	0.013983	26161	9	eqtl-a-ENSG00000230989	HSBP1
rs254345	T	C	T	C	-0.387318	0.02	0.302398	0.3214	ebi-a-GCST007090	16	83782440	0.01	403124	0.0459801	Osteoarthritis	Knee osteoarthritis	83782440	1e-200	0.0125416	31684	16	eqtl-a-ENSG00000230989	HSBP1
rs57930285	A	G	A	G	0.117599	0.0097	0.225066	0.2166	ebi-a-GCST007090	16	83813511	0.0113	403124	0.3879	Osteoarthritis	Knee osteoarthritis	83813511	1.32e-16	0.014217	31565	16	eqtl-a-ENSG00000230989	HSBP1
rs10153565	A	G	A	G	0.130611	0.0041	0.147901	0.147	ebi-a-GCST007090	2	85942356	0.0132	403124	0.7552	Osteoarthritis	Knee osteoarthritis	85942356	5.85e-15	0.0167293	30635	2	eqtl-a-ENSG00000168890	TMEM150A
rs142825030	T	C	T	C	-0.189043	-0.0041	0.219194	0.2298	ebi-a-GCST007090	2	85796407	0.011	403124	0.708	Osteoarthritis	Knee osteoarthritis	85796407	6.6e-40	0.0142984	31349	2	eqtl-a-ENSG00000168890	TMEM150A
rs2025151	G	C	G	C	0.121004	-0.0043	0.200536	0.1955	ebi-a-GCST007090	9	99161512	0.0117	403124	0.709999	Osteoarthritis	Knee osteoarthritis	99161512	3.36e-16	0.0148295	31355	9	eqtl-a-ENSG00000168890	TMEM150A
rs9880192	C	G	C	G	-0.0671678	-0.005	0.392874	0.4133	ebi-a-GCST007090	3	128297569	0.0095	403124	0.5981	Osteoarthritis	Knee osteoarthritis	128297569	3.43e-08	0.0121734	31355	3	eqtl-a-ENSG00000168890	TMEM150A
rs10153810	A	G	A	G	0.202081	-0.0099	0.183171	0.1969	ebi-a-GCST007090	2	7048241	0.0117	403124	0.3986	Osteoarthritis	Knee osteoarthritis	7048241	7.27e-40	0.0152926	26196	2	eqtl-a-ENSG00000151692	RNF144A
rs61494548	A	G	A	G	0.137305	-0.0199	0.100627	0.0905	ebi-a-GCST007090	2	7185545	0.0162	403124	0.2203	Osteoarthritis	Knee osteoarthritis	7185545	3.6e-12	0.0197504	26081	2	eqtl-a-ENSG00000151692	RNF144A
rs62105652	T	C	T	C	-0.286623	-0.035	0.0162366	0.0148	ebi-a-GCST007090	2	7176948	0.0385	403124	0.3645	Osteoarthritis	Knee osteoarthritis	7176948	1.1e-09	0.0470306	24391	2	eqtl-a-ENSG00000151692	RNF144A
rs10156094	T	C	T	C	0.354944	0.0102	0.462357	0.4525	ebi-a-GCST007090	7	76003967	0.0093	403124	0.2739	Osteoarthritis	Knee osteoarthritis	76003967	1e-200	0.0115575	31347	7	eqtl-a-ENSG00000170027	YWHAG
rs2190423	A	G	A	G	-0.0721213	0.0008	0.405881	0.4287	ebi-a-GCST007090	7	75525321	0.0094	403124	0.9296	Osteoarthritis	Knee osteoarthritis	75525321	2.55e-09	0.012105	31014	7	eqtl-a-ENSG00000170027	YWHAG
rs2961040	C	A	C	A	0.170079	0.0021	0.508332	0.4755	ebi-a-GCST007090	7	75946763	0.0093	403124	0.8203	Osteoarthritis	Knee osteoarthritis	75946763	5.93e-47	0.0118188	31085	7	eqtl-a-ENSG00000170027	YWHAG
rs10156094	T	C	T	C	0.388776	0.0102	0.462357	0.4525	ebi-a-GCST007090	7	76003967	0.0093	403124	0.2739	Osteoarthritis	Knee osteoarthritis	76003967	1e-200	0.0114801	31248	7	eqtl-a-ENSG00000243566	UPK3B
rs1610540	C	T	C	T	0.208864	0.0059	0.497806	0.5757	ebi-a-GCST007090	7	76251842	0.0099	403124	0.552199	Osteoarthritis	Knee osteoarthritis	76251842	2.02e-70	0.0117731	22640	7	eqtl-a-ENSG00000243566	UPK3B
rs2009836	C	T	C	T	-0.126943	0.0051	0.661401	0.6759	ebi-a-GCST007090	7	75931160	0.01	403124	0.6086	Osteoarthritis	Knee osteoarthritis	75931160	4.07e-24	0.0125313	30589	7	eqtl-a-ENSG00000243566	UPK3B
rs10158092	A	C	A	C	-0.11352	0.0024	0.152354	0.1556	ebi-a-GCST007090	1	19537755	0.0128	403124	0.8519	Osteoarthritis	Knee osteoarthritis	19537755	6.61e-12	0.0165343	31684	1	eqtl-a-ENSG00000053371	AKR7A2
rs114931199	T	C	T	C	0.232786	-0.0007	0.0350199	0.0388	ebi-a-GCST007090	1	19881561	0.0246	403124	0.9784	Osteoarthritis	Knee osteoarthritis	19881561	5.89e-13	0.032317	25906	1	eqtl-a-ENSG00000053371	AKR7A2
rs2227295	G	A	G	A	0.364734	-0.0105	0.735737	0.7498	ebi-a-GCST007090	1	19638309	0.0107	403124	0.3239	Osteoarthritis	Knee osteoarthritis	19638309	1.79e-169	0.0131441	31261	1	eqtl-a-ENSG00000053371	AKR7A2
rs7547804	C	A	C	A	-0.118874	-0.0075	0.50134	0.5098	ebi-a-GCST007090	1	19344952	0.0093	403124	0.4181	Osteoarthritis	Knee osteoarthritis	19344952	1.22e-23	0.0118614	31568	1	eqtl-a-ENSG00000053371	AKR7A2
rs10159093	T	C	T	C	-0.12509	-0.0131	0.144502	0.1514	ebi-a-GCST007090	1	109710356	0.013	403124	0.3152	Osteoarthritis	Knee osteoarthritis	109710356	1.32e-13	0.0168949	26491	1	eqtl-a-ENSG00000215717	TMEM167B
rs17641032	G	A	G	A	-0.362756	0.0102	0.078653	0.0784	ebi-a-GCST007090	1	109648794	0.0172	403124	0.5528	Osteoarthritis	Knee osteoarthritis	109648794	1.22e-61	0.0218975	26280	1	eqtl-a-ENSG00000215717	TMEM167B
rs6684514	A	G	A	G	0.082909	0.0128	0.287248	0.2931	ebi-a-GCST007090	1	156255456	0.0101	403124	0.2057	Osteoarthritis	Knee osteoarthritis	156255456	2.76e-10	0.0131351	26223	1	eqtl-a-ENSG00000215717	TMEM167B
rs705271	C	T	C	T	0.117049	-0.0013	0.085312	0.071	ebi-a-GCST007090	1	109504912	0.0182	403124	0.9424	Osteoarthritis	Knee osteoarthritis	109504912	3.81e-08	0.0212833	26280	1	eqtl-a-ENSG00000215717	TMEM167B
rs10160658	T	G	T	G	-0.330039	0.0099	0.0381367	0.0356	ebi-a-GCST007090	11	105368260	0.0255	403124	0.6983	Osteoarthritis	Knee osteoarthritis	105368260	1.51e-26	0.0309509	31480	11	eqtl-a-ENSG00000204397	CARD16
rs138146706	G	A	G	A	0.288487	-0.0745	0.0149782	0.0117	ebi-a-GCST007090	11	104557061	0.0444	403124	0.0929309	Osteoarthritis	Knee osteoarthritis	104557061	3.75e-09	0.0489393	5508	11	eqtl-a-ENSG00000204397	CARD16
rs486576	T	C	T	C	0.770058	-0.0037	0.172744	0.1712	ebi-a-GCST007090	11	104882988	0.0123	403124	0.762901	Osteoarthritis	Knee osteoarthritis	104882988	1e-200	0.0143482	31568	11	eqtl-a-ENSG00000204397	CARD16
rs10161985	T	C	T	C	0.41824	-0.0089	0.234266	0.2398	ebi-a-GCST007090	13	95836254	0.011	403124	0.4181	Osteoarthritis	Knee osteoarthritis	95836254	1e-200	0.0136043	30931	13	eqtl-a-ENSG00000125257	ABCC4
rs10512472	C	T	C	T	0.135093	0.0084	0.179037	0.1726	ebi-a-GCST007090	17	33884804	0.0123	403124	0.4941	Osteoarthritis	Knee osteoarthritis	33884804	2.65e-18	0.0154826	31260	17	eqtl-a-ENSG00000125257	ABCC4
rs10876550	A	G	A	G	0.0774033	-0.0053	0.590064	0.5588	ebi-a-GCST007090	12	54712308	0.0093	403124	0.5715	Osteoarthritis	Knee osteoarthritis	54712308	1.5e-10	0.0120839	31260	12	eqtl-a-ENSG00000125257	ABCC4
rs112680657	G	T	G	T	0.200145	-0.0084	0.244323	0.258	ebi-a-GCST007090	13	95864251	0.0106	403124	0.4307	Osteoarthritis	Knee osteoarthritis	95864251	5.24e-48	0.0137486	30807	13	eqtl-a-ENSG00000125257	ABCC4
rs114694170	C	T	C	T	0.155983	-0.0091	0.0523176	0.0587	ebi-a-GCST007090	5	88180196	0.0199	403124	0.6477	Osteoarthritis	Knee osteoarthritis	88180196	5.14e-09	0.0266971	29991	5	eqtl-a-ENSG00000125257	ABCC4
rs1354034	C	T	C	T	0.258962	-0.0084	0.618137	0.6008	ebi-a-GCST007090	3	56849749	0.0095	403124	0.3762	Osteoarthritis	Knee osteoarthritis	56849749	2.3e-102	0.0120549	31260	3	eqtl-a-ENSG00000125257	ABCC4
rs35262170	T	C	T	C	0.24078	-0.0195	0.121447	0.1352	ebi-a-GCST007090	13	95692881	0.0136	403124	0.1504	Osteoarthritis	Knee osteoarthritis	95692881	2.41e-40	0.0181077	31144	13	eqtl-a-ENSG00000125257	ABCC4
rs4148431	C	T	C	T	0.394472	-0.0102	0.84267	0.8686	ebi-a-GCST007090	13	95913123	0.0139	403124	0.4638	Osteoarthritis	Knee osteoarthritis	95913123	4e-134	0.0160052	31248	13	eqtl-a-ENSG00000125257	ABCC4
rs505404	G	T	G	T	0.0965116	0.0005	0.222031	0.2356	ebi-a-GCST007090	11	243268	0.0109	403124	0.9632	Osteoarthritis	Knee osteoarthritis	243268	1.48e-11	0.0142974	31145	11	eqtl-a-ENSG00000125257	ABCC4
rs10165200	A	G	A	G	0.0728605	0.0092	0.374887	0.3717	ebi-a-GCST007090	2	8439629	0.0096	403124	0.3364	Osteoarthritis	Knee osteoarthritis	8439629	2.97e-09	0.0122793	31684	2	eqtl-a-ENSG00000154229	PRKCA
rs1265564	C	A	C	A	0.0822121	-0.0059	0.421923	0.4422	ebi-a-GCST007090	12	111708458	0.0095	403124	0.537	Osteoarthritis	Knee osteoarthritis	111708458	8.32e-12	0.0120315	31240	12	eqtl-a-ENSG00000154229	PRKCA
rs2078153	G	C	G	C	-0.158555	-0.0062	0.252812	0.2432	ebi-a-GCST007090	17	64551815	0.0108	403124	0.5658	Osteoarthritis	Knee osteoarthritis	64551815	2.77e-31	0.0136288	31567	17	eqtl-a-ENSG00000154229	PRKCA
rs4561502	A	C	A	C	-0.121149	0.0013	0.640068	0.6545	ebi-a-GCST007090	17	64396980	0.0098	403124	0.8927	Osteoarthritis	Knee osteoarthritis	64396980	1.09e-22	0.012358	31680	17	eqtl-a-ENSG00000154229	PRKCA
rs4648045	C	T	C	T	0.0730677	-0.0009	0.352599	0.3752	ebi-a-GCST007090	4	103508703	0.0096	403124	0.9274	Osteoarthritis	Knee osteoarthritis	103508703	4.29e-09	0.0124419	31569	4	eqtl-a-ENSG00000154229	PRKCA
rs9901697	A	G	A	G	0.295165	0.0133	0.65596	0.6586	ebi-a-GCST007090	17	64283468	0.0098	403124	0.175	Osteoarthritis	Knee osteoarthritis	64283468	1.15e-127	0.0122798	31569	17	eqtl-a-ENSG00000154229	PRKCA
rs10165200	A	G	A	G	0.0837286	0.0092	0.374887	0.3717	ebi-a-GCST007090	2	8439629	0.0096	403124	0.3364	Osteoarthritis	Knee osteoarthritis	8439629	9.03e-12	0.0122744	31470	2	eqtl-a-ENSG00000132514	CLEC10A
rs10459916	A	G	A	G	0.456429	-0.0145	0.28107	0.2999	ebi-a-GCST007090	17	7017420	0.0102	403124	0.1531	Osteoarthritis	Knee osteoarthritis	7017420	1e-200	0.0126706	31470	17	eqtl-a-ENSG00000132514	CLEC10A
rs11657083	G	T	G	T	-0.0713016	0.002	0.430719	0.4197	ebi-a-GCST007090	17	6857095	0.0095	403124	0.8368	Osteoarthritis	Knee osteoarthritis	6857095	2.86e-09	0.0120044	31470	17	eqtl-a-ENSG00000132514	CLEC10A
rs17081935	T	C	T	C	0.181877	0.0205	0.202608	0.1856	ebi-a-GCST007090	4	57823476	0.0119	403124	0.0855303	Osteoarthritis	Knee osteoarthritis	57823476	4.93e-35	0.0147281	31086	4	eqtl-a-ENSG00000132514	CLEC10A
rs17585295	T	C	T	C	-0.0992578	-0.0145	0.335365	0.36	ebi-a-GCST007090	6	90944831	0.0097	403124	0.1344	Osteoarthritis	Knee osteoarthritis	90944831	3e-15	0.0125788	31355	6	eqtl-a-ENSG00000132514	CLEC10A
rs2293889	G	T	G	T	0.0982722	-0.0229	0.600603	0.5669	ebi-a-GCST007090	8	116599199	0.0094	403124	0.0144401	Osteoarthritis	Knee osteoarthritis	116599199	5.24e-16	0.0121238	30578	8	eqtl-a-ENSG00000132514	CLEC10A
rs364569	G	A	G	A	-0.184693	-0.0067	0.3438	0.3295	ebi-a-GCST007090	17	6979179	0.0099	403124	0.4986	Osteoarthritis	Knee osteoarthritis	6979179	6.53e-50	0.0124338	24080	17	eqtl-a-ENSG00000132514	CLEC10A
rs4917014	G	T	G	T	0.281732	0.0046	0.316454	0.3192	ebi-a-GCST007090	7	50305863	0.01	403124	0.6463	Osteoarthritis	Knee osteoarthritis	50305863	3.65e-111	0.0125753	31086	7	eqtl-a-ENSG00000132514	CLEC10A
rs76428106	C	T	C	T	0.293522	-0.0588	0.0128467	0.013	ebi-a-GCST007090	13	28604007	0.0427	403124	0.1686	Osteoarthritis	Knee osteoarthritis	28604007	2.7e-08	0.0527937	20861	13	eqtl-a-ENSG00000132514	CLEC10A
rs9900033	G	T	G	T	0.0760724	-0.0034	0.331377	0.3141	ebi-a-GCST007090	17	6953782	0.0101	403124	0.7335	Osteoarthritis	Knee osteoarthritis	6953782	1.7e-09	0.012628	31017	17	eqtl-a-ENSG00000132514	CLEC10A
rs10165200	A	G	A	G	0.0940843	0.0092	0.374887	0.3717	ebi-a-GCST007090	2	8439629	0.0096	403124	0.3364	Osteoarthritis	Knee osteoarthritis	8439629	1.74e-14	0.0122691	31684	2	eqtl-a-ENSG00000158270	COLEC12
rs10885396	T	C	T	C	0.0808522	0.0115	0.526698	0.5418	ebi-a-GCST007090	10	114711755	0.0093	403124	0.2174	Osteoarthritis	Knee osteoarthritis	114711755	1.09e-11	0.0119011	31484	10	eqtl-a-ENSG00000158270	COLEC12
rs11875619	G	T	G	T	-0.278232	0.0026	0.0891934	0.0988	ebi-a-GCST007090	18	387004	0.0156	403124	0.8672	Osteoarthritis	Knee osteoarthritis	387004	5.36e-41	0.0207499	31568	18	eqtl-a-ENSG00000158270	COLEC12
rs13062095	C	T	C	T	-0.0794236	-0.022	0.350092	0.3368	ebi-a-GCST007090	3	101267385	0.0099	403124	0.0253099	Osteoarthritis	Knee osteoarthritis	101267385	1.83e-10	0.0124596	31569	3	eqtl-a-ENSG00000158270	COLEC12
rs2155545	C	G	C	G	0.326237	0.0041	0.774654	0.7476	ebi-a-GCST007090	18	468198	0.0107	403124	0.702301	Osteoarthritis	Knee osteoarthritis	468198	1.77e-120	0.0139779	30902	18	eqtl-a-ENSG00000158270	COLEC12
rs9958182	C	T	C	T	-0.103779	-0.0024	0.325875	0.3395	ebi-a-GCST007090	18	816858	0.0098	403124	0.8103	Osteoarthritis	Knee osteoarthritis	816858	2.57e-16	0.0126683	31355	18	eqtl-a-ENSG00000158270	COLEC12
rs9964715	G	A	G	A	0.0951499	-0.0158	0.40024	0.4185	ebi-a-GCST007090	18	335675	0.0096	403124	0.0995108	Osteoarthritis	Knee osteoarthritis	335675	4.17e-15	0.0121213	30902	18	eqtl-a-ENSG00000158270	COLEC12
rs10165334	T	C	T	C	-0.262009	0.0069	0.0303727	0.0277	ebi-a-GCST007090	2	114533135	0.0282	403124	0.8071	Osteoarthritis	Knee osteoarthritis	114533135	3.73e-14	0.0346115	21071	2	eqtl-a-ENSG00000234199	LINC01191
rs10208651	A	G	A	G	-0.471109	0.0077	0.193298	0.2001	ebi-a-GCST007090	2	114408354	0.0116	403124	0.5097	Osteoarthritis	Knee osteoarthritis	114408354	1e-200	0.0145411	20215	2	eqtl-a-ENSG00000234199	LINC01191
rs1021409	G	T	G	T	-0.0985685	0.0079	0.185539	0.1919	ebi-a-GCST007090	2	114008170	0.0118	403124	0.5045	Osteoarthritis	Knee osteoarthritis	114008170	1.14e-10	0.0152881	21670	2	eqtl-a-ENSG00000234199	LINC01191
rs80058984	A	G	A	G	0.429395	-0.0103	0.0281711	0.0371	ebi-a-GCST007090	2	114716985	0.0245	403124	0.676	Osteoarthritis	Knee osteoarthritis	114716985	3.64e-33	0.0357885	19234	2	eqtl-a-ENSG00000234199	LINC01191
rs10168241	A	G	A	G	-0.17921	0.0059	0.102836	0.1284	ebi-a-GCST007090	2	242924333	0.015	403124	0.6921	Osteoarthritis	Knee osteoarthritis	242924333	4.59e-20	0.0195365	4050	2	eqtl-a-ENSG00000233806	LINC01237
rs28392509	T	C	T	C	-0.378176	0.0093	0.690568	0.6661	ebi-a-GCST007090	2	242813241	0.0099	403124	0.343	Osteoarthritis	Knee osteoarthritis	242813241	1e-200	0.0124757	3733	2	eqtl-a-ENSG00000233806	LINC01237
rs74002819	G	A	G	A	0.183348	-0.0162	0.0540386	0.0464	ebi-a-GCST007090	2	242986353	0.023	403124	0.4817	Osteoarthritis	Knee osteoarthritis	242986353	3.02e-12	0.026279	5164	2	eqtl-a-ENSG00000233806	LINC01237
rs7563672	T	G	T	G	0.10603	0.0039	0.297796	0.3667	ebi-a-GCST007090	2	242712870	0.0102	403124	0.6984	Osteoarthritis	Knee osteoarthritis	242712870	3.19e-16	0.0129846	3179	2	eqtl-a-ENSG00000233806	LINC01237
rs1016968	A	T	A	T	0.400006	0.0355	0.373698	0.3558	ebi-a-GCST007090	7	95795988	0.0097	403124	0.0002503	Osteoarthritis	Knee osteoarthritis	95795988	1e-200	0.0118328	31179	7	eqtl-a-ENSG00000004864	SLC25A13
rs145659320	G	T	G	T	0.22369	-0.0511	0.0250685	0.0198	ebi-a-GCST007090	7	96379688	0.0348	403124	0.1421	Osteoarthritis	Knee osteoarthritis	96379688	4.03e-09	0.0380244	27713	7	eqtl-a-ENSG00000004864	SLC25A13
rs17087335	T	G	T	G	0.0929941	0.0217	0.203202	0.1867	ebi-a-GCST007090	4	57838583	0.0119	403124	0.0687306	Osteoarthritis	Knee osteoarthritis	57838583	3.06e-10	0.0147706	31300	4	eqtl-a-ENSG00000004864	SLC25A13
rs10170119	C	A	C	A	-0.65409	-0.0276	0.0880169	0.0875	ebi-a-GCST007090	2	160325182	0.0165	403124	0.0954597	Osteoarthritis	Knee osteoarthritis	160325182	1e-200	0.0202729	5502	2	eqtl-a-ENSG00000224152	BAZ2B-AS1
rs149110519	T	C	T	C	-0.160659	0.0192	0.0526158	0.0356	ebi-a-GCST007090	6	144385777	0.0252	403124	0.4463	Osteoarthritis	Knee osteoarthritis	144385777	1.59e-09	0.0266234	4592	6	eqtl-a-ENSG00000224152	BAZ2B-AS1
rs1522696	C	T	C	T	-0.0994528	0.0081	0.837378	0.8538	ebi-a-GCST007090	2	159788585	0.0131	403124	0.5359	Osteoarthritis	Knee osteoarthritis	159788585	6.63e-10	0.0161068	5502	2	eqtl-a-ENSG00000224152	BAZ2B-AS1
rs56388170	T	G	T	G	0.0862326	0.0026	0.289189	0.292	ebi-a-GCST007090	7	28724374	0.0103	403124	0.7982	Osteoarthritis	Knee osteoarthritis	28724374	4.74e-11	0.0131073	5502	7	eqtl-a-ENSG00000224152	BAZ2B-AS1
rs7585513	A	C	A	C	0.297606	0.0024	0.297249	0.2743	ebi-a-GCST007090	2	160406890	0.0104	403124	0.8166	Osteoarthritis	Knee osteoarthritis	160406890	5.78e-120	0.012779	5502	2	eqtl-a-ENSG00000224152	BAZ2B-AS1
rs10172987	G	A	G	A	-0.179825	0.0219	0.0863632	0.1103	ebi-a-GCST007090	2	218775108	0.0148	403124	0.1381	Osteoarthritis	Knee osteoarthritis	218775108	1.75e-17	0.021134	20518	2	eqtl-a-ENSG00000229754	CXCR2P1
rs10820606	C	A	C	A	0.0825654	0.0093	0.236914	0.2287	ebi-a-GCST007090	9	99192919	0.0118	403124	0.4319	Osteoarthritis	Knee osteoarthritis	99192919	3.51e-09	0.0139806	18006	9	eqtl-a-ENSG00000229754	CXCR2P1
rs10876550	A	G	A	G	0.0819903	-0.0053	0.590064	0.5588	ebi-a-GCST007090	12	54712308	0.0093	403124	0.5715	Osteoarthritis	Knee osteoarthritis	54712308	1.15e-11	0.0120817	23414	12	eqtl-a-ENSG00000229754	CXCR2P1
rs11602954	A	G	A	G	0.0864583	0.0049	0.211758	0.2286	ebi-a-GCST007090	11	202856	0.011	403124	0.6528	Osteoarthritis	Knee osteoarthritis	202856	2.81e-09	0.0145496	23030	11	eqtl-a-ENSG00000229754	CXCR2P1
rs11653357	A	G	A	G	0.181215	0.0093	0.17703	0.1738	ebi-a-GCST007090	17	33923607	0.0122	403124	0.4459	Osteoarthritis	Knee osteoarthritis	33923607	1.66e-31	0.0155182	23329	17	eqtl-a-ENSG00000229754	CXCR2P1
rs1354034	C	T	C	T	0.193998	-0.0084	0.618137	0.6008	ebi-a-GCST007090	3	56849749	0.0095	403124	0.3762	Osteoarthritis	Knee osteoarthritis	56849749	1.8e-57	0.012141	23414	3	eqtl-a-ENSG00000229754	CXCR2P1
rs139687414	A	G	A	G	0.216624	-0.0356	0.0317315	0.0343	ebi-a-GCST007090	2	219111044	0.0257	403124	0.1665	Osteoarthritis	Knee osteoarthritis	219111044	1.67e-10	0.0339058	23077	2	eqtl-a-ENSG00000229754	CXCR2P1
rs145656295	C	T	C	T	0.272984	-0.0778	0.0170543	0.0167	ebi-a-GCST007090	2	218912646	0.0384	403124	0.0427898	Osteoarthritis	Knee osteoarthritis	218912646	2.75e-09	0.0459113	18216	2	eqtl-a-ENSG00000229754	CXCR2P1
rs4814776	A	C	A	C	-0.0803199	0.0074	0.327295	0.3289	ebi-a-GCST007090	20	1921523	0.0099	403124	0.4533	Osteoarthritis	Knee osteoarthritis	1921523	2.28e-10	0.0126662	23414	20	eqtl-a-ENSG00000229754	CXCR2P1
rs62182237	A	T	A	T	-0.394658	0.0146	0.309623	0.278	ebi-a-GCST007090	2	218888665	0.0104	403124	0.161	Osteoarthritis	Knee osteoarthritis	218888665	1e-200	0.0124372	23076	2	eqtl-a-ENSG00000229754	CXCR2P1
rs9376090	C	T	C	T	0.0830017	-0.0158	0.262879	0.2586	ebi-a-GCST007090	6	135411228	0.0106	403124	0.1367	Osteoarthritis	Knee osteoarthritis	135411228	7.9e-10	0.0135026	23030	6	eqtl-a-ENSG00000229754	CXCR2P1
rs10174098	A	G	A	G	-0.291381	0.0122	0.657766	0.6794	ebi-a-GCST007090	2	187492742	0.0099	403124	0.2184	Osteoarthritis	Knee osteoarthritis	187492742	5.13e-124	0.0123022	31684	2	eqtl-a-ENSG00000138448	ITGAV
rs12480732	T	C	T	C	-0.0937218	-0.0017	0.25385	0.2601	ebi-a-GCST007090	20	31191015	0.0106	403124	0.8763	Osteoarthritis	Knee osteoarthritis	31191015	6.66e-12	0.0136527	31569	20	eqtl-a-ENSG00000138448	ITGAV
rs55767908	G	A	G	A	-0.149352	0.0071	0.141692	0.1352	ebi-a-GCST007090	2	187528695	0.0135	403124	0.597601	Osteoarthritis	Knee osteoarthritis	187528695	1.71e-18	0.0170203	31569	2	eqtl-a-ENSG00000138448	ITGAV
rs10175058	C	T	C	T	-0.163916	-0.0017	0.490404	0.4872	ebi-a-GCST007090	2	162276981	0.0094	403124	0.8574	Osteoarthritis	Knee osteoarthritis	162276981	1.09e-43	0.0118255	5502	2	eqtl-a-ENSG00000227403	LINC01806
rs17705608	G	A	G	A	-0.381078	0.013	0.379586	0.4125	ebi-a-GCST007090	2	161991197	0.0094	403124	0.167	Osteoarthritis	Knee osteoarthritis	161991197	1e-200	0.0118376	5502	2	eqtl-a-ENSG00000227403	LINC01806
rs62194171	T	G	T	G	-0.207605	0.0044	0.393174	0.4025	ebi-a-GCST007090	2	161868668	0.0095	403124	0.643101	Osteoarthritis	Knee osteoarthritis	161868668	2.01e-66	0.0120589	5164	2	eqtl-a-ENSG00000227403	LINC01806
rs149007767	T	C	T	C	-0.170519	0.0164	0.149708	0.1633	ebi-a-GCST007090	7	50370254	0.013	403124	0.2065	Osteoarthritis	Knee osteoarthritis	50370254	1.07e-24	0.0166198	30077	7	eqtl-a-ENSG00000196549	MME
rs1836917	G	A	G	A	0.155883	-0.0007	0.387567	0.3812	ebi-a-GCST007090	3	154860908	0.0096	403124	0.9377	Osteoarthritis	Knee osteoarthritis	154860908	1.05e-37	0.0121457	31682	3	eqtl-a-ENSG00000196549	MME
rs28498283	T	A	T	A	0.0862139	0.0093	0.254318	0.2558	ebi-a-GCST007090	2	43360065	0.0107	403124	0.3843	Osteoarthritis	Knee osteoarthritis	43360065	2.67e-10	0.0136479	26953	2	eqtl-a-ENSG00000196549	MME
rs35979828	T	C	T	C	-0.160377	-0.0044	0.0571059	0.0694	ebi-a-GCST007090	12	54685880	0.0182	403124	0.8078	Osteoarthritis	Knee osteoarthritis	54685880	3.82e-10	0.0256136	29836	12	eqtl-a-ENSG00000196549	MME
rs56388170	T	G	T	G	-0.168688	0.0026	0.289189	0.292	ebi-a-GCST007090	7	28724374	0.0103	403124	0.7982	Osteoarthritis	Knee osteoarthritis	28724374	3.21e-38	0.0130503	31355	7	eqtl-a-ENSG00000196549	MME
rs7210990	A	C	A	C	-0.0659344	0.0054	0.481977	0.4764	ebi-a-GCST007090	17	16170764	0.0093	403124	0.5616	Osteoarthritis	Knee osteoarthritis	16170764	3e-08	0.0118983	31569	17	eqtl-a-ENSG00000196549	MME
rs940895	A	C	A	C	0.190138	-0.0053	0.23981	0.2875	ebi-a-GCST007090	3	154687462	0.0103	403124	0.6073	Osteoarthritis	Knee osteoarthritis	154687462	6.64e-43	0.0138474	31227	3	eqtl-a-ENSG00000196549	MME
rs10445291	C	T	C	T	-0.808352	-0.0007	0.051965	0.047	ebi-a-GCST007090	17	5463832	0.0219	403124	0.9757	Osteoarthritis	Knee osteoarthritis	5463832	1e-200	0.0259374	26390	17	eqtl-a-ENSG00000091592	NLRP1
rs11654427	T	C	T	C	-0.313741	-0.0033	0.0171233	0.0125	ebi-a-GCST007090	17	5437296	0.0426	403124	0.9381	Osteoarthritis	Knee osteoarthritis	5437296	7.37e-12	0.0458016	16644	17	eqtl-a-ENSG00000091592	NLRP1
rs117584668	A	G	A	G	-0.247527	0.0177	0.0386453	0.0406	ebi-a-GCST007090	17	5603221	0.0236	403124	0.4529	Osteoarthritis	Knee osteoarthritis	5603221	9.39e-16	0.030808	29041	17	eqtl-a-ENSG00000091592	NLRP1
rs12466022	A	C	A	C	-0.0961873	0.0098	0.260124	0.2675	ebi-a-GCST007090	2	43359061	0.0105	403124	0.3488	Osteoarthritis	Knee osteoarthritis	43359061	1.22e-12	0.0135425	27185	2	eqtl-a-ENSG00000091592	NLRP1
rs34849535	C	T	C	T	0.648423	-0.0734	0.020924	0.0222	ebi-a-GCST007090	17	5570857	0.0322	403124	0.0228202	Osteoarthritis	Knee osteoarthritis	5570857	9.48e-56	0.0412231	23650	17	eqtl-a-ENSG00000091592	NLRP1
rs445	T	C	T	C	-0.123029	0.0386	0.0938608	0.095	ebi-a-GCST007090	7	92408370	0.0158	403124	0.0144501	Osteoarthritis	Knee osteoarthritis	92408370	1.58e-09	0.0203819	31086	7	eqtl-a-ENSG00000091592	NLRP1
rs11641016	G	C	G	C	0.080256	0.0045	0.207945	0.1974	ebi-a-GCST007090	16	86014881	0.0117	403124	0.7026	Osteoarthritis	Knee osteoarthritis	86014881	4.3e-08	0.0146498	31470	16	eqtl-a-ENSG00000173083	HPSE
rs11723311	C	A	C	A	-0.146515	0.0163	0.231632	0.2341	ebi-a-GCST007090	4	84507272	0.0109	403124	0.1363	Osteoarthritis	Knee osteoarthritis	84507272	1.9e-25	0.0140538	31470	4	eqtl-a-ENSG00000173083	HPSE
rs143771689	T	C	T	C	-1.02549	0.0158	0.0184373	0.011	ebi-a-GCST007090	4	84185299	0.0476	403124	0.74	Osteoarthritis	Knee osteoarthritis	84185299	1.75e-123	0.043392	24465	4	eqtl-a-ENSG00000173083	HPSE
rs149007767	T	C	T	C	-0.283994	0.0164	0.149708	0.1633	ebi-a-GCST007090	7	50370254	0.013	403124	0.2065	Osteoarthritis	Knee osteoarthritis	50370254	2.57e-66	0.0165095	29978	7	eqtl-a-ENSG00000173083	HPSE
rs2594836	A	G	A	G	0.094742	-0.0007	0.749651	0.722	ebi-a-GCST007090	5	173205318	0.0105	403124	0.9429	Osteoarthritis	Knee osteoarthritis	173205318	4.92e-12	0.0137154	31470	5	eqtl-a-ENSG00000173083	HPSE
rs4410520	T	C	T	C	0.488577	-0.0001	0.779754	0.779	ebi-a-GCST007090	4	84229352	0.0112	403124	0.9951	Osteoarthritis	Knee osteoarthritis	84229352	1e-200	0.0137605	31460	4	eqtl-a-ENSG00000173083	HPSE
rs56388170	T	G	T	G	-0.095268	0.0026	0.289189	0.292	ebi-a-GCST007090	7	28724374	0.0103	403124	0.7982	Osteoarthritis	Knee osteoarthritis	28724374	3.57e-13	0.0131028	31141	7	eqtl-a-ENSG00000173083	HPSE
rs10176686	A	G	A	G	0.451566	-0.0393	0.186178	0.1908	ebi-a-GCST007090	2	143929917	0.0119	403124	0.00097221	Osteoarthritis	Knee osteoarthritis	143929917	1e-200	0.0148103	31470	2	eqtl-a-ENSG00000075884	ARHGAP15
rs115295797	T	C	T	C	-0.494728	-0.0172	0.0189653	0.0155	ebi-a-GCST007090	2	144166451	0.0376	403124	0.648	Osteoarthritis	Knee osteoarthritis	144166451	4.68e-30	0.0434345	24713	2	eqtl-a-ENSG00000075884	ARHGAP15
rs12477181	G	T	G	T	-0.0793842	-0.0014	0.534547	0.5466	ebi-a-GCST007090	2	143508243	0.0094	403124	0.882	Osteoarthritis	Knee osteoarthritis	143508243	2.68e-11	0.0119133	14263	2	eqtl-a-ENSG00000075884	ARHGAP15
rs149007767	T	C	T	C	0.0933916	0.0164	0.149708	0.1633	ebi-a-GCST007090	7	50370254	0.013	403124	0.2065	Osteoarthritis	Knee osteoarthritis	50370254	2.09e-08	0.0166631	29863	7	eqtl-a-ENSG00000075884	ARHGAP15
rs35979828	T	C	T	C	0.153259	-0.0044	0.0571059	0.0694	ebi-a-GCST007090	12	54685880	0.0182	403124	0.8078	Osteoarthritis	Knee osteoarthritis	54685880	2.19e-09	0.0256167	29622	12	eqtl-a-ENSG00000075884	ARHGAP15
rs7210990	A	C	A	C	-0.0703263	0.0054	0.481977	0.4764	ebi-a-GCST007090	17	16170764	0.0093	403124	0.5616	Osteoarthritis	Knee osteoarthritis	16170764	3.39e-09	0.0118965	31355	17	eqtl-a-ENSG00000075884	ARHGAP15
rs74893504	A	C	A	C	-0.255802	-0.0083	0.0492532	0.0589	ebi-a-GCST007090	2	144399487	0.0197	403124	0.673	Osteoarthritis	Knee osteoarthritis	144399487	1.07e-20	0.0274195	28362	2	eqtl-a-ENSG00000075884	ARHGAP15
rs80253753	A	G	A	G	-0.770084	0.0249	0.0557971	0.0544	ebi-a-GCST007090	2	143733994	0.0208	403124	0.2319	Osteoarthritis	Knee osteoarthritis	143733994	1e-200	0.025107	28088	2	eqtl-a-ENSG00000075884	ARHGAP15
rs1018123	C	T	C	T	0.262974	0.0007	0.567158	0.5696	ebi-a-GCST007090	13	27214914	0.0094	403124	0.9405	Osteoarthritis	Knee osteoarthritis	27214914	6.67e-110	0.0118067	31684	13	eqtl-a-ENSG00000132970	WASF3
rs11082304	T	G	T	G	0.0704894	-0.0119	0.50307	0.513	ebi-a-GCST007090	18	20720973	0.0093	403124	0.1992	Osteoarthritis	Knee osteoarthritis	20720973	3.04e-09	0.0118889	31300	18	eqtl-a-ENSG00000132970	WASF3
rs1354034	C	T	C	T	0.429284	-0.0084	0.618137	0.6008	ebi-a-GCST007090	3	56849749	0.0095	403124	0.3762	Osteoarthritis	Knee osteoarthritis	56849749	1e-200	0.0117053	31684	3	eqtl-a-ENSG00000132970	WASF3
rs4492910	T	C	T	C	-0.131649	0.0084	0.327658	0.3101	ebi-a-GCST007090	13	27318613	0.0101	403124	0.4038	Osteoarthritis	Knee osteoarthritis	27318613	1.97e-25	0.0126321	31566	13	eqtl-a-ENSG00000132970	WASF3
rs505404	G	T	G	T	0.17024	0.0005	0.222031	0.2356	ebi-a-GCST007090	11	243268	0.0109	403124	0.9632	Osteoarthritis	Knee osteoarthritis	243268	6.67e-33	0.0142486	31569	11	eqtl-a-ENSG00000132970	WASF3
rs7075195	G	A	G	A	0.0930366	-0.0027	0.421253	0.4159	ebi-a-GCST007090	10	65050659	0.0094	403124	0.7743	Osteoarthritis	Knee osteoarthritis	65050659	1.04e-14	0.0120285	31569	10	eqtl-a-ENSG00000132970	WASF3
rs10181618	A	T	A	T	0.582762	-0.0376	0.955754	0.9592	ebi-a-GCST007090	2	190761760	0.0235	403124	0.1088	Osteoarthritis	Knee osteoarthritis	190761760	8.87e-93	0.0285237	28219	2	eqtl-a-ENSG00000138381	ASNSD1
rs13024726	G	A	G	A	0.886731	0.0104	0.83067	0.8364	ebi-a-GCST007090	2	190492804	0.0126	403124	0.4103	Osteoarthritis	Knee osteoarthritis	190492804	1e-200	0.0140048	31141	2	eqtl-a-ENSG00000138381	ASNSD1
rs1439816	G	C	G	C	-0.14909	-0.0148	0.84273	0.8564	ebi-a-GCST007090	2	190444630	0.0133	403124	0.2664	Osteoarthritis	Knee osteoarthritis	190444630	5.89e-20	0.0163003	30419	2	eqtl-a-ENSG00000138381	ASNSD1
rs1515873	T	C	T	C	-0.101745	0.0148	0.240458	0.2333	ebi-a-GCST007090	2	190030345	0.011	403124	0.1784	Osteoarthritis	Knee osteoarthritis	190030345	2.49e-13	0.0139004	31350	2	eqtl-a-ENSG00000138381	ASNSD1
rs28733124	T	A	T	A	-0.807396	-0.0038	0.0883142	0.0603	ebi-a-GCST007090	2	190527965	0.0206	403124	0.855	Osteoarthritis	Knee osteoarthritis	190527965	1e-200	0.0198438	22010	2	eqtl-a-ENSG00000138381	ASNSD1
rs10183417	A	G	A	G	0.119616	0.0006	0.650926	0.6817	ebi-a-GCST007090	2	38056430	0.01	403124	0.9559	Osteoarthritis	Knee osteoarthritis	38056430	7.16e-22	0.0124452	31684	2	eqtl-a-ENSG00000163171	CDC42EP3
rs36073241	G	T	G	T	0.14684	0.0185	0.0604333	0.0787	ebi-a-GCST007090	2	37913587	0.0172	403124	0.2822	Osteoarthritis	Knee osteoarthritis	37913587	3.95e-09	0.0249465	31567	2	eqtl-a-ENSG00000163171	CDC42EP3
rs56330463	C	T	C	T	0.153893	-0.0192	0.582097	0.5515	ebi-a-GCST007090	5	148200011	0.0094	403124	0.0412601	Osteoarthritis	Knee osteoarthritis	148200011	1.15e-37	0.0119976	31569	5	eqtl-a-ENSG00000163171	CDC42EP3
rs727805	C	A	C	A	0.314449	-0.0251	0.228569	0.2196	ebi-a-GCST007090	2	37862717	0.0113	403124	0.0257899	Osteoarthritis	Knee osteoarthritis	37862717	6.46e-113	0.0139245	31684	2	eqtl-a-ENSG00000163171	CDC42EP3
rs10185851	A	C	A	C	-0.0749761	0.0025	0.366691	0.363	ebi-a-GCST007090	2	12237067	0.0097	403124	0.8001	Osteoarthritis	Knee osteoarthritis	12237067	1.21e-09	0.0123344	31566	2	eqtl-a-ENSG00000134324	LPIN1
rs192639210	T	C	T	C	0.172827	0.0242	0.0496321	0.0564	ebi-a-GCST007090	2	11785784	0.0206	403124	0.2385	Osteoarthritis	Knee osteoarthritis	11785784	2.69e-10	0.0273656	27772	2	eqtl-a-ENSG00000134324	LPIN1
rs2716639	G	A	G	A	0.378458	0.0075	0.763846	0.7972	ebi-a-GCST007090	2	11965541	0.0115	403124	0.5145	Osteoarthritis	Knee osteoarthritis	11965541	2.79e-169	0.0136466	30408	2	eqtl-a-ENSG00000134324	LPIN1
rs62113306	A	G	A	G	0.380253	-0.0067	0.511873	0.5294	ebi-a-GCST007090	2	11885941	0.0093	403124	0.4716	Osteoarthritis	Knee osteoarthritis	11885941	1e-200	0.0114686	31563	2	eqtl-a-ENSG00000134324	LPIN1
rs653178	T	C	T	C	-0.0786479	0.0047	0.539991	0.5178	ebi-a-GCST007090	12	112007756	0.0093	403124	0.6108	Osteoarthritis	Knee osteoarthritis	112007756	4.22e-11	0.0119234	28418	12	eqtl-a-ENSG00000134324	LPIN1
rs10186921	T	C	T	C	-0.355666	-0.005	0.568767	0.5697	ebi-a-GCST007090	2	43644556	0.0094	403124	0.5948	Osteoarthritis	Knee osteoarthritis	43644556	1e-200	0.0116389	31563	2	eqtl-a-ENSG00000152527	PLEKHH2
rs112263879	A	G	A	G	0.278649	-0.0682	0.026916	0.0267	ebi-a-GCST007090	2	44061639	0.0299	403124	0.0226199	Osteoarthritis	Knee osteoarthritis	44061639	3.14e-14	0.0367011	28574	2	eqtl-a-ENSG00000152527	PLEKHH2
rs17031664	G	A	G	A	-0.170048	0.0094	0.0859062	0.0927	ebi-a-GCST007090	2	44042896	0.0159	403124	0.5553	Osteoarthritis	Knee osteoarthritis	44042896	1.02e-15	0.0211909	31569	2	eqtl-a-ENSG00000152527	PLEKHH2
rs10187424	C	T	C	T	0.0722586	-0.0161	0.420816	0.4264	ebi-a-GCST007090	2	85794297	0.0094	403124	0.0860498	Osteoarthritis	Knee osteoarthritis	85794297	1.96e-09	0.0120403	26022	2	eqtl-a-ENSG00000253729	PRKDC
rs149110519	T	C	T	C	-0.145905	0.0192	0.0526158	0.0356	ebi-a-GCST007090	6	144385777	0.0252	403124	0.4463	Osteoarthritis	Knee osteoarthritis	144385777	4.27e-08	0.0266294	20228	6	eqtl-a-ENSG00000253729	PRKDC
rs56388170	T	G	T	G	-0.0826398	0.0026	0.289189	0.292	ebi-a-GCST007090	7	28724374	0.0103	403124	0.7982	Osteoarthritis	Knee osteoarthritis	28724374	2.9e-10	0.0131089	25693	7	eqtl-a-ENSG00000253729	PRKDC
rs7846314	T	A	T	A	-0.0929768	-0.0012	0.178349	0.1864	ebi-a-GCST007090	8	61650831	0.0119	403124	0.9189	Osteoarthritis	Knee osteoarthritis	61650831	2.13e-09	0.015528	26022	8	eqtl-a-ENSG00000253729	PRKDC
rs9360921	G	T	G	T	-0.108827	-0.0072	0.106311	0.1043	ebi-a-GCST007090	6	76265642	0.0151	403124	0.6336	Osteoarthritis	Knee osteoarthritis	76265642	1.67e-08	0.0192874	25638	6	eqtl-a-ENSG00000253729	PRKDC
rs10187424	C	T	C	T	0.124167	-0.0161	0.420816	0.4264	ebi-a-GCST007090	2	85794297	0.0094	403124	0.0860498	Osteoarthritis	Knee osteoarthritis	85794297	4.72e-25	0.0120103	31684	2	eqtl-a-ENSG00000096063	SRPK1
rs2003828	T	C	T	C	-0.158245	0.0114	0.246516	0.2328	ebi-a-GCST007090	6	35979681	0.011	403124	0.2993	Osteoarthritis	Knee osteoarthritis	35979681	1.14e-30	0.0137453	31483	6	eqtl-a-ENSG00000096063	SRPK1
rs2158799	G	C	G	C	-0.0825044	-0.0052	0.625845	0.6082	ebi-a-GCST007090	7	28277107	0.0095	403124	0.5894	Osteoarthritis	Knee osteoarthritis	28277107	1.83e-11	0.0122798	31569	7	eqtl-a-ENSG00000096063	SRPK1
rs2817019	G	A	G	A	0.358358	-0.0075	0.38483	0.362	ebi-a-GCST007090	6	35767861	0.0097	403124	0.439	Osteoarthritis	Knee osteoarthritis	35767861	1e-200	0.0118547	30902	6	eqtl-a-ENSG00000096063	SRPK1
rs56388170	T	G	T	G	-0.308119	0.0026	0.289189	0.292	ebi-a-GCST007090	7	28724374	0.0103	403124	0.7982	Osteoarthritis	Knee osteoarthritis	28724374	1.08e-126	0.0128686	31355	7	eqtl-a-ENSG00000096063	SRPK1
rs6923449	C	T	C	T	0.0936343	-0.0033	0.334456	0.3715	ebi-a-GCST007090	6	35527714	0.0096	403124	0.7356	Osteoarthritis	Knee osteoarthritis	35527714	1.03e-13	0.0125903	30902	6	eqtl-a-ENSG00000096063	SRPK1
rs6967414	A	G	A	G	-0.105767	-0.0338	0.124674	0.1068	ebi-a-GCST007090	7	6749758	0.0151	403124	0.0247002	Osteoarthritis	Knee osteoarthritis	6749758	4.16e-09	0.0179945	30847	7	eqtl-a-ENSG00000096063	SRPK1
rs10187424	C	T	C	T	-0.0730764	-0.0161	0.420816	0.4264	ebi-a-GCST007090	2	85794297	0.0094	403124	0.0860498	Osteoarthritis	Knee osteoarthritis	85794297	1.28e-09	0.0120399	31684	2	eqtl-a-ENSG00000073150	PANX2
rs12163227	C	T	C	T	0.137544	-0.0262	0.104289	0.0931	ebi-a-GCST007090	22	50860573	0.016	403124	0.1022	Osteoarthritis	Knee osteoarthritis	50860573	1.49e-12	0.0194389	30116	22	eqtl-a-ENSG00000073150	PANX2
rs12466022	A	C	A	C	-0.07507	0.0098	0.260124	0.2675	ebi-a-GCST007090	2	43359061	0.0105	403124	0.3488	Osteoarthritis	Knee osteoarthritis	43359061	3.04e-08	0.013552	27399	2	eqtl-a-ENSG00000073150	PANX2
rs149007767	T	C	T	C	0.111573	0.0164	0.149708	0.1633	ebi-a-GCST007090	7	50370254	0.013	403124	0.2065	Osteoarthritis	Knee osteoarthritis	50370254	2.1e-11	0.0166552	30077	7	eqtl-a-ENSG00000073150	PANX2
rs2076138	C	T	C	T	0.168848	-0.012	0.139616	0.1413	ebi-a-GCST007090	22	50692115	0.0134	403124	0.368	Osteoarthritis	Knee osteoarthritis	50692115	5.82e-23	0.0171135	27490	22	eqtl-a-ENSG00000073150	PANX2
rs6010198	A	G	A	G	0.397716	-0.0134	0.742421	0.7237	ebi-a-GCST007090	22	50610628	0.0104	403124	0.1984	Osteoarthritis	Knee osteoarthritis	50610628	1.13e-199	0.0131921	29947	22	eqtl-a-ENSG00000073150	PANX2
rs10187424	C	T	C	T	-0.072106	-0.0161	0.420816	0.4264	ebi-a-GCST007090	2	85794297	0.0094	403124	0.0860498	Osteoarthritis	Knee osteoarthritis	85794297	2.11e-09	0.0120403	31684	2	eqtl-a-ENSG00000135519	KCNH3
rs11686934	G	A	G	A	0.332949	0.0063	0.445453	0.4466	ebi-a-GCST007090	2	70172116	0.0093	403124	0.4986	Osteoarthritis	Knee osteoarthritis	70172116	7.16e-180	0.0116424	31300	2	eqtl-a-ENSG00000135519	KCNH3
rs149007767	T	C	T	C	0.127795	0.0164	0.149708	0.1633	ebi-a-GCST007090	7	50370254	0.013	403124	0.2065	Osteoarthritis	Knee osteoarthritis	50370254	1.63e-14	0.0166469	30077	7	eqtl-a-ENSG00000135519	KCNH3
rs149110519	T	C	T	C	-0.227785	0.0192	0.0526158	0.0356	ebi-a-GCST007090	6	144385777	0.0252	403124	0.4463	Osteoarthritis	Knee osteoarthritis	144385777	1.06e-17	0.0265887	25735	6	eqtl-a-ENSG00000135519	KCNH3
rs60415769	T	A	T	A	-0.432139	-0.0069	0.0722173	0.0749	ebi-a-GCST007090	12	49989105	0.0176	403124	0.6938	Osteoarthritis	Knee osteoarthritis	49989105	8.95e-81	0.0227038	28802	12	eqtl-a-ENSG00000135519	KCNH3
rs10187424	C	T	C	T	0.0719091	-0.0161	0.420816	0.4264	ebi-a-GCST007090	2	85794297	0.0094	403124	0.0860498	Osteoarthritis	Knee osteoarthritis	85794297	2.34e-09	0.0120404	31684	2	eqtl-a-ENSG00000178789	CD300LB
rs10980797	G	A	G	A	-0.0685408	-0.0029	0.472236	0.4897	ebi-a-GCST007090	9	113912553	0.0093	403124	0.753701	Osteoarthritis	Knee osteoarthritis	113912553	8.61e-09	0.0119079	31569	9	eqtl-a-ENSG00000178789	CD300LB
rs117056610	T	C	T	C	1.03601	0.0071	0.0280024	0.0333	ebi-a-GCST007090	17	72498108	0.0261	403124	0.7861	Osteoarthritis	Knee osteoarthritis	72498108	1.73e-192	0.0350059	24859	17	eqtl-a-ENSG00000178789	CD300LB
rs13062095	C	T	C	T	-0.0806274	-0.022	0.350092	0.3368	ebi-a-GCST007090	3	101267385	0.0099	403124	0.0253099	Osteoarthritis	Knee osteoarthritis	101267385	9.7e-11	0.012459	31569	3	eqtl-a-ENSG00000178789	CD300LB
rs149007767	T	C	T	C	0.163537	0.0164	0.149708	0.1633	ebi-a-GCST007090	7	50370254	0.013	403124	0.2065	Osteoarthritis	Knee osteoarthritis	50370254	7.82e-23	0.0166247	30077	7	eqtl-a-ENSG00000178789	CD300LB
rs34196665	A	C	A	C	-0.202453	-0.004	0.473507	0.4922	ebi-a-GCST007090	17	72559477	0.0094	403124	0.6655	Osteoarthritis	Knee osteoarthritis	72559477	5.27e-66	0.0117978	31346	17	eqtl-a-ENSG00000178789	CD300LB
rs354033	A	G	A	G	-0.090075	-0.0016	0.25016	0.2561	ebi-a-GCST007090	7	149289464	0.0106	403124	0.8787	Osteoarthritis	Knee osteoarthritis	149289464	5.21e-11	0.0137211	31684	7	eqtl-a-ENSG00000178789	CD300LB
rs6684514	A	G	A	G	0.102021	0.0128	0.287248	0.2931	ebi-a-GCST007090	1	156255456	0.0101	403124	0.2057	Osteoarthritis	Knee osteoarthritis	156255456	7.69e-15	0.0131256	31298	1	eqtl-a-ENSG00000178789	CD300LB
rs71375231	C	T	C	T	0.300034	0.018	0.0640006	0.0645	ebi-a-GCST007090	17	72493319	0.0189	403124	0.3423	Osteoarthritis	Knee osteoarthritis	72493319	2.45e-35	0.0241858	31231	17	eqtl-a-ENSG00000178789	CD300LB
rs76840885	A	G	A	G	-0.256206	0.0511	0.0340424	0.0419	ebi-a-GCST007090	17	72445887	0.0231	403124	0.0272301	Osteoarthritis	Knee osteoarthritis	72445887	5.16e-15	0.0327504	17251	17	eqtl-a-ENSG00000178789	CD300LB
rs79194864	T	C	T	C	0.248333	0.0261	0.0229759	0.0094	ebi-a-GCST007090	17	72434481	0.0488	403124	0.5933	Osteoarthritis	Knee osteoarthritis	72434481	3.85e-10	0.0396693	19155	17	eqtl-a-ENSG00000178789	CD300LB
rs8072986	A	G	A	G	0.114596	-0.02	0.116991	0.106	ebi-a-GCST007090	17	72740027	0.0157	403124	0.2026	Osteoarthritis	Knee osteoarthritis	72740027	5.76e-10	0.0184925	30077	17	eqtl-a-ENSG00000178789	CD300LB
rs10187424	C	T	C	T	-0.0777357	-0.0161	0.420816	0.4264	ebi-a-GCST007090	2	85794297	0.0094	403124	0.0860498	Osteoarthritis	Knee osteoarthritis	85794297	1.06e-10	0.0120379	31684	2	eqtl-a-ENSG00000120594	PLXDC2
rs11011922	G	T	G	T	-0.0808328	-0.0068	0.222069	0.2165	ebi-a-GCST007090	10	20554893	0.0113	403124	0.5485	Osteoarthritis	Knee osteoarthritis	20554893	1.59e-08	0.0143034	31569	10	eqtl-a-ENSG00000120594	PLXDC2
rs28498283	T	A	T	A	-0.0769813	0.0093	0.254318	0.2558	ebi-a-GCST007090	2	43360065	0.0107	403124	0.3843	Osteoarthritis	Knee osteoarthritis	43360065	1.71e-08	0.0136518	26953	2	eqtl-a-ENSG00000120594	PLXDC2
rs4634985	C	T	C	T	-0.198155	-0.0164	0.778678	0.7901	ebi-a-GCST007090	10	20434780	0.0114	403124	0.1516	Osteoarthritis	Knee osteoarthritis	20434780	5.08e-44	0.0142395	31184	10	eqtl-a-ENSG00000120594	PLXDC2
rs56388170	T	G	T	G	-0.0955852	0.0026	0.289189	0.292	ebi-a-GCST007090	7	28724374	0.0103	403124	0.7982	Osteoarthritis	Knee osteoarthritis	28724374	2.98e-13	0.0131027	31355	7	eqtl-a-ENSG00000120594	PLXDC2
rs76355037	G	C	G	C	-0.182272	-0.0153	0.122364	0.1158	ebi-a-GCST007090	10	19726686	0.0146	403124	0.2948	Osteoarthritis	Knee osteoarthritis	19726686	7.35e-24	0.0180969	29498	10	eqtl-a-ENSG00000120594	PLXDC2
rs77515417	A	G	A	G	-0.342281	0.0033	0.0325774	0.0391	ebi-a-GCST007090	10	20095240	0.0244	403124	0.8928	Osteoarthritis	Knee osteoarthritis	20095240	1.22e-24	0.0334017	29371	10	eqtl-a-ENSG00000120594	PLXDC2
rs10187424	C	T	C	T	0.0665992	-0.0161	0.420816	0.4264	ebi-a-GCST007090	2	85794297	0.0094	403124	0.0860498	Osteoarthritis	Knee osteoarthritis	85794297	3.2e-08	0.0120426	26609	2	eqtl-a-ENSG00000163958	ZDHHC19
rs11185516	A	G	A	G	-0.283597	-0.0022	0.395223	0.4186	ebi-a-GCST007090	3	195928711	0.0094	403124	0.817	Osteoarthritis	Knee osteoarthritis	195928711	9.31e-125	0.0119375	26609	3	eqtl-a-ENSG00000163958	ZDHHC19
rs112058931	A	G	A	G	-0.1454	0.0125	0.182814	0.1803	ebi-a-GCST007090	3	195576719	0.0121	403124	0.3027	Osteoarthritis	Knee osteoarthritis	195576719	2.73e-21	0.0153498	25742	3	eqtl-a-ENSG00000163958	ZDHHC19
rs149007767	T	C	T	C	0.134295	0.0164	0.149708	0.1633	ebi-a-GCST007090	7	50370254	0.013	403124	0.2065	Osteoarthritis	Knee osteoarthritis	50370254	7.09e-16	0.0166433	25002	7	eqtl-a-ENSG00000163958	ZDHHC19
rs149110519	T	C	T	C	0.154654	0.0192	0.0526158	0.0356	ebi-a-GCST007090	6	144385777	0.0252	403124	0.4463	Osteoarthritis	Knee osteoarthritis	144385777	6.31e-09	0.0266259	20660	6	eqtl-a-ENSG00000163958	ZDHHC19
rs35979828	T	C	T	C	0.165114	-0.0044	0.0571059	0.0694	ebi-a-GCST007090	12	54685880	0.0182	403124	0.8078	Osteoarthritis	Knee osteoarthritis	54685880	1.14e-10	0.0256114	24761	12	eqtl-a-ENSG00000163958	ZDHHC19
rs4065275	G	A	G	A	0.0798918	0.0104	0.516476	0.5003	ebi-a-GCST007090	17	38080865	0.0093	403124	0.2606	Osteoarthritis	Knee osteoarthritis	38080865	1.83e-11	0.011891	23458	17	eqtl-a-ENSG00000163958	ZDHHC19
rs55812572	T	C	T	C	-0.0857741	-0.0046	0.265098	0.2829	ebi-a-GCST007090	3	196244614	0.0105	403124	0.663399	Osteoarthritis	Knee osteoarthritis	196244614	1.89e-10	0.0134649	21626	3	eqtl-a-ENSG00000163958	ZDHHC19
rs10187424	C	T	C	T	0.0681684	-0.0161	0.420816	0.4264	ebi-a-GCST007090	2	85794297	0.0094	403124	0.0860498	Osteoarthritis	Knee osteoarthritis	85794297	1.51e-08	0.012042	31644	2	eqtl-a-ENSG00000176749	CDK5R1
rs10491098	C	T	C	T	-0.216958	0.0356	0.0310953	0.0235	ebi-a-GCST007090	17	30128117	0.0307	403124	0.2465	Osteoarthritis	Knee osteoarthritis	30128117	2.35e-10	0.0342405	28463	17	eqtl-a-ENSG00000176749	CDK5R1
rs11655481	T	C	T	C	0.674661	0.0145	0.420274	0.448	ebi-a-GCST007090	17	30622552	0.0095	403124	0.1248	Osteoarthritis	Knee osteoarthritis	30622552	1e-200	0.0106369	30861	17	eqtl-a-ENSG00000176749	CDK5R1
rs117922931	G	A	G	A	-0.319644	-0.009	0.024339	0.0251	ebi-a-GCST007090	17	30028367	0.0305	403124	0.768799	Osteoarthritis	Knee osteoarthritis	30028367	1.07e-16	0.038529	28598	17	eqtl-a-ENSG00000176749	CDK5R1
rs141988744	C	T	C	T	0.42796	-0.077	0.0172562	0.0097	ebi-a-GCST007090	17	30649442	0.05	403124	0.1237	Osteoarthritis	Knee osteoarthritis	30649442	5.83e-21	0.0455616	12058	17	eqtl-a-ENSG00000176749	CDK5R1
rs149110519	T	C	T	C	0.347309	0.0192	0.0526158	0.0356	ebi-a-GCST007090	6	144385777	0.0252	403124	0.4463	Osteoarthritis	Knee osteoarthritis	144385777	2.99e-39	0.026497	25735	6	eqtl-a-ENSG00000176749	CDK5R1
rs16895831	T	C	T	C	0.0892143	-0.0194	0.209742	0.2025	ebi-a-GCST007090	6	42515791	0.0122	403124	0.1125	Osteoarthritis	Knee osteoarthritis	42515791	9.93e-10	0.0145997	27783	6	eqtl-a-ENSG00000176749	CDK5R1
rs17081935	T	C	T	C	0.111698	0.0205	0.202608	0.1856	ebi-a-GCST007090	4	57823476	0.0119	403124	0.0855303	Osteoarthritis	Knee osteoarthritis	57823476	4.07e-14	0.0147776	31260	4	eqtl-a-ENSG00000176749	CDK5R1
rs35979828	T	C	T	C	0.160124	-0.0044	0.0571059	0.0694	ebi-a-GCST007090	12	54685880	0.0182	403124	0.8078	Osteoarthritis	Knee osteoarthritis	54685880	4.07e-10	0.0256137	29796	12	eqtl-a-ENSG00000176749	CDK5R1
rs60954363	G	A	G	A	-0.170458	-0.0021	0.136275	0.1103	ebi-a-GCST007090	17	30852118	0.0149	403124	0.8878	Osteoarthritis	Knee osteoarthritis	30852118	6.22e-23	0.0172885	28095	17	eqtl-a-ENSG00000176749	CDK5R1
rs10187424	C	T	C	T	-0.0666196	-0.0161	0.420816	0.4264	ebi-a-GCST007090	2	85794297	0.0094	403124	0.0860498	Osteoarthritis	Knee osteoarthritis	85794297	3.16e-08	0.0120426	31684	2	eqtl-a-ENSG00000071189	SNX13
rs117912312	G	A	G	A	-0.285429	-0.0079	0.0177434	0.024	ebi-a-GCST007090	7	17906180	0.0307	403124	0.7961	Osteoarthritis	Knee osteoarthritis	17906180	2.29e-10	0.045019	27844	7	eqtl-a-ENSG00000071189	SNX13
rs2691614	C	T	C	T	0.185726	0.0093	0.127006	0.1129	ebi-a-GCST007090	7	17885468	0.0147	403124	0.5274	Osteoarthritis	Knee osteoarthritis	17885468	1.8e-25	0.0178057	31684	7	eqtl-a-ENSG00000071189	SNX13
rs10187424	C	T	C	T	0.0770972	-0.0161	0.420816	0.4264	ebi-a-GCST007090	2	85794297	0.0094	403124	0.0860498	Osteoarthritis	Knee osteoarthritis	85794297	1.51e-10	0.0120382	31684	2	eqtl-a-ENSG00000135677	GNS
rs1147093	G	A	G	A	0.256437	0.0088	0.602608	0.5838	ebi-a-GCST007090	12	65147701	0.0094	403124	0.3472	Osteoarthritis	Knee osteoarthritis	65147701	7.85e-102	0.0119693	31569	12	eqtl-a-ENSG00000135677	GNS
rs149110519	T	C	T	C	0.176151	0.0192	0.0526158	0.0356	ebi-a-GCST007090	6	144385777	0.0252	403124	0.4463	Osteoarthritis	Knee osteoarthritis	144385777	3.64e-11	0.0266165	25735	6	eqtl-a-ENSG00000135677	GNS
rs56388170	T	G	T	G	-0.0769963	0.0026	0.289189	0.292	ebi-a-GCST007090	7	28724374	0.0103	403124	0.7982	Osteoarthritis	Knee osteoarthritis	28724374	4.29e-09	0.0131113	31355	7	eqtl-a-ENSG00000135677	GNS
rs61931658	T	G	T	G	0.124967	-0.0251	0.238579	0.2211	ebi-a-GCST007090	12	65076217	0.0112	403124	0.0249597	Osteoarthritis	Knee osteoarthritis	65076217	2.85e-19	0.0139245	31561	12	eqtl-a-ENSG00000135677	GNS
rs913678	C	T	C	T	-0.0753843	0.0062	0.306921	0.3291	ebi-a-GCST007090	20	48955424	0.0099	403124	0.5325	Osteoarthritis	Knee osteoarthritis	48955424	4.95e-09	0.0128889	31300	20	eqtl-a-ENSG00000135677	GNS
rs10187424	C	T	C	T	0.127332	-0.0161	0.420816	0.4264	ebi-a-GCST007090	2	85794297	0.0094	403124	0.0860498	Osteoarthritis	Knee osteoarthritis	85794297	2.85e-26	0.0120079	31430	2	eqtl-a-ENSG00000112053	SLC26A8
rs11065979	T	C	T	C	0.0763404	-0.0055	0.418831	0.4366	ebi-a-GCST007090	12	112059557	0.0094	403124	0.554501	Osteoarthritis	Knee osteoarthritis	112059557	2.34e-10	0.0120464	28164	12	eqtl-a-ENSG00000112053	SLC26A8
rs149007767	T	C	T	C	-0.126731	0.0164	0.149708	0.1633	ebi-a-GCST007090	7	50370254	0.013	403124	0.2065	Osteoarthritis	Knee osteoarthritis	50370254	2.69e-14	0.0166475	29823	7	eqtl-a-ENSG00000112053	SLC26A8
rs149110519	T	C	T	C	-0.181202	0.0192	0.0526158	0.0356	ebi-a-GCST007090	6	144385777	0.0252	403124	0.4463	Osteoarthritis	Knee osteoarthritis	144385777	9.86e-12	0.0266141	25521	6	eqtl-a-ENSG00000112053	SLC26A8
rs2594836	A	G	A	G	0.140697	-0.0007	0.749651	0.722	ebi-a-GCST007090	5	173205318	0.0105	403124	0.9429	Osteoarthritis	Knee osteoarthritis	173205318	8.73e-25	0.0136874	31315	5	eqtl-a-ENSG00000112053	SLC26A8
rs3859192	T	C	T	C	0.0856483	-0.0047	0.455547	0.4728	ebi-a-GCST007090	17	38128648	0.0093	403124	0.6123	Osteoarthritis	Knee osteoarthritis	38128648	6.98e-13	0.0119291	31430	17	eqtl-a-ENSG00000112053	SLC26A8
rs56388170	T	G	T	G	-0.120049	0.0026	0.289189	0.292	ebi-a-GCST007090	7	28724374	0.0103	403124	0.7982	Osteoarthritis	Knee osteoarthritis	28724374	4.63e-20	0.0130884	31101	7	eqtl-a-ENSG00000112053	SLC26A8
rs7739139	G	C	G	C	-0.138491	0.0354	0.0823206	0.0806	ebi-a-GCST007090	6	35439729	0.017	403124	0.0376704	Osteoarthritis	Knee osteoarthritis	35439729	1.51e-10	0.0216229	30082	6	eqtl-a-ENSG00000112053	SLC26A8
rs7754088	A	G	A	G	0.409325	0.0054	0.466609	0.4835	ebi-a-GCST007090	6	35954334	0.0093	403124	0.5618	Osteoarthritis	Knee osteoarthritis	35954334	1e-200	0.0114218	31310	6	eqtl-a-ENSG00000112053	SLC26A8
rs10187424	C	T	C	T	-0.0735123	-0.0161	0.420816	0.4264	ebi-a-GCST007090	2	85794297	0.0094	403124	0.0860498	Osteoarthritis	Knee osteoarthritis	85794297	1.02e-09	0.0120397	31684	2	eqtl-a-ENSG00000139890	REM2
rs112405990	T	C	T	C	0.145835	0.0084	0.0586983	0.0651	ebi-a-GCST007090	14	23859714	0.0192	403124	0.660601	Osteoarthritis	Knee osteoarthritis	23859714	8.1e-09	0.0252905	30902	14	eqtl-a-ENSG00000139890	REM2
rs1142013	G	C	G	C	0.402304	0.0072	0.155056	0.1665	ebi-a-GCST007090	14	23350028	0.0126	403124	0.569101	Osteoarthritis	Knee osteoarthritis	23350028	5.82e-138	0.0160907	31230	14	eqtl-a-ENSG00000139890	REM2
rs149007767	T	C	T	C	0.139535	0.0164	0.149708	0.1633	ebi-a-GCST007090	7	50370254	0.013	403124	0.2065	Osteoarthritis	Knee osteoarthritis	50370254	5.06e-17	0.0166402	30077	7	eqtl-a-ENSG00000139890	REM2
rs17879780	C	A	C	A	0.175483	0.0068	0.194095	0.2117	ebi-a-GCST007090	14	23318180	0.0115	403124	0.551899	Osteoarthritis	Knee osteoarthritis	23318180	1.04e-31	0.0149759	31240	14	eqtl-a-ENSG00000139890	REM2
rs1942	G	A	G	A	-0.0716857	-0.0023	0.549163	0.5255	ebi-a-GCST007090	15	41774423	0.0093	403124	0.8037	Osteoarthritis	Knee osteoarthritis	41774423	1.97e-09	0.0119462	31355	15	eqtl-a-ENSG00000139890	REM2
rs4360309	T	C	T	C	-0.0650187	0.0189	0.495365	0.4838	ebi-a-GCST007090	8	126523523	0.0094	403124	0.0455701	Osteoarthritis	Knee osteoarthritis	126523523	4.56e-08	0.0118914	30856	8	eqtl-a-ENSG00000139890	REM2
rs10187424	C	T	C	T	0.107017	-0.0161	0.420816	0.4264	ebi-a-GCST007090	2	85794297	0.0094	403124	0.0860498	Osteoarthritis	Knee osteoarthritis	85794297	5.5e-19	0.0120219	31684	2	eqtl-a-ENSG00000018280	SLC11A1
rs111995121	G	T	G	T	0.781912	0.049	0.024309	0.0258	ebi-a-GCST007090	2	219234580	0.0294	403124	0.0958804	Osteoarthritis	Knee osteoarthritis	219234580	1.1e-93	0.0380815	31197	2	eqtl-a-ENSG00000018280	SLC11A1
rs12472559	G	A	G	A	0.264239	0.0221	0.0272076	0.0052	ebi-a-GCST007090	2	219270097	0.0675	403124	0.744	Osteoarthritis	Knee osteoarthritis	219270097	4.61e-13	0.0365162	8144	2	eqtl-a-ENSG00000018280	SLC11A1
rs13004810	T	C	T	C	0.394403	0.004	0.0125679	0.0082	ebi-a-GCST007090	2	219523436	0.0518	403124	0.9385	Osteoarthritis	Knee osteoarthritis	219523436	1.4e-13	0.0533236	7917	2	eqtl-a-ENSG00000018280	SLC11A1
rs13277976	T	A	T	A	-0.10822	0.0039	0.785822	0.7582	ebi-a-GCST007090	8	61679038	0.0108	403124	0.716699	Osteoarthritis	Knee osteoarthritis	61679038	7.77e-14	0.014479	31569	8	eqtl-a-ENSG00000018280	SLC11A1
rs149007767	T	C	T	C	-0.122404	0.0164	0.149708	0.1633	ebi-a-GCST007090	7	50370254	0.013	403124	0.2065	Osteoarthritis	Knee osteoarthritis	50370254	1.96e-13	0.0166498	30077	7	eqtl-a-ENSG00000018280	SLC11A1
rs149110519	T	C	T	C	0.429892	0.0192	0.0526158	0.0356	ebi-a-GCST007090	6	144385777	0.0252	403124	0.4463	Osteoarthritis	Knee osteoarthritis	144385777	1.44e-59	0.026411	25735	6	eqtl-a-ENSG00000018280	SLC11A1
rs17572109	A	G	A	G	0.49284	0.002	0.195642	0.2343	ebi-a-GCST007090	2	219093934	0.011	403124	0.8595	Osteoarthritis	Knee osteoarthritis	219093934	1e-200	0.0144185	28802	2	eqtl-a-ENSG00000018280	SLC11A1
rs3774937	C	T	C	T	-0.0695526	-0.0002	0.320593	0.3495	ebi-a-GCST007090	4	103434253	0.0097	403124	0.9804	Osteoarthritis	Knee osteoarthritis	103434253	4.77e-08	0.0127393	31569	4	eqtl-a-ENSG00000018280	SLC11A1
rs56330463	C	T	C	T	-0.0658972	-0.0192	0.582097	0.5515	ebi-a-GCST007090	5	148200011	0.0094	403124	0.0412601	Osteoarthritis	Knee osteoarthritis	148200011	4.59e-08	0.0120545	31569	5	eqtl-a-ENSG00000018280	SLC11A1
rs56388170	T	G	T	G	-0.0999713	0.0026	0.289189	0.292	ebi-a-GCST007090	7	28724374	0.0103	403124	0.7982	Osteoarthritis	Knee osteoarthritis	28724374	2.33e-14	0.0131003	31355	7	eqtl-a-ENSG00000018280	SLC11A1
rs62182121	C	T	C	T	-0.950675	-0.0328	0.0251266	0.0298	ebi-a-GCST007090	2	219234800	0.0273	403124	0.2303	Osteoarthritis	Knee osteoarthritis	219234800	3.13e-144	0.0371766	29949	2	eqtl-a-ENSG00000018280	SLC11A1
rs10187424	C	T	C	T	-0.0710659	-0.0161	0.420816	0.4264	ebi-a-GCST007090	2	85794297	0.0094	403124	0.0860498	Osteoarthritis	Knee osteoarthritis	85794297	3.59e-09	0.0120408	25690	2	eqtl-a-ENSG00000173559	NABP1
rs12988350	C	T	C	T	-0.0880998	-0.0149	0.756644	0.7485	ebi-a-GCST007090	2	192520676	0.0107	403124	0.1632	Osteoarthritis	Knee osteoarthritis	192520676	2.01e-10	0.0138502	25306	2	eqtl-a-ENSG00000173559	NABP1
rs149007767	T	C	T	C	0.126333	0.0164	0.149708	0.1633	ebi-a-GCST007090	7	50370254	0.013	403124	0.2065	Osteoarthritis	Knee osteoarthritis	50370254	3.23e-14	0.0166477	24083	7	eqtl-a-ENSG00000173559	NABP1
rs6757799	C	T	C	T	0.115719	0.0131	0.647853	0.6455	ebi-a-GCST007090	2	192439145	0.0097	403124	0.1765	Osteoarthritis	Knee osteoarthritis	192439145	1.22e-20	0.0124226	25560	2	eqtl-a-ENSG00000173559	NABP1
rs10187424	C	T	C	T	0.0657748	-0.0161	0.420816	0.4264	ebi-a-GCST007090	2	85794297	0.0094	403124	0.0860498	Osteoarthritis	Knee osteoarthritis	85794297	4.72e-08	0.0120429	26609	2	eqtl-a-ENSG00000105501	SIGLEC5
rs11673704	T	G	T	G	-0.0672474	-0.015	0.5026	0.5276	ebi-a-GCST007090	19	51868726	0.0093	403124	0.1071	Osteoarthritis	Knee osteoarthritis	51868726	1.55e-08	0.0118902	26156	19	eqtl-a-ENSG00000105501	SIGLEC5
rs12459503	C	T	C	T	0.215307	0.0036	0.614134	0.6441	ebi-a-GCST007090	19	52161035	0.0097	403124	0.7114	Osteoarthritis	Knee osteoarthritis	52161035	6.24e-71	0.0120912	26609	19	eqtl-a-ENSG00000105501	SIGLEC5
rs1468642	A	T	A	T	0.0694452	-0.004	0.352381	0.3452	ebi-a-GCST007090	19	52341757	0.0098	403124	0.683901	Osteoarthritis	Knee osteoarthritis	52341757	2.41e-08	0.0124451	26399	19	eqtl-a-ENSG00000105501	SIGLEC5
rs149110519	T	C	T	C	0.237138	0.0192	0.0526158	0.0356	ebi-a-GCST007090	6	144385777	0.0252	403124	0.4463	Osteoarthritis	Knee osteoarthritis	144385777	4.64e-19	0.0265829	20660	6	eqtl-a-ENSG00000105501	SIGLEC5
rs28459630	A	G	A	G	0.395692	0.029	0.0368926	0.0389	ebi-a-GCST007090	19	51999842	0.024	403124	0.2276	Osteoarthritis	Knee osteoarthritis	51999842	2.05e-36	0.0313984	26157	19	eqtl-a-ENSG00000105501	SIGLEC5
rs4802828	A	G	A	G	-0.678483	-0.0018	0.108027	0.1182	ebi-a-GCST007090	19	52113538	0.0143	403124	0.9016	Osteoarthritis	Knee osteoarthritis	52113538	1e-200	0.0183033	26609	19	eqtl-a-ENSG00000105501	SIGLEC5
rs73934248	T	C	T	C	0.137864	0.0132	0.148776	0.1595	ebi-a-GCST007090	19	52105161	0.0128	403124	0.3002	Osteoarthritis	Knee osteoarthritis	52105161	1.42e-16	0.0166843	26187	19	eqtl-a-ENSG00000105501	SIGLEC5
rs8105105	C	T	C	T	-0.566794	-0.0081	0.0487823	0.053	ebi-a-GCST007090	19	52130337	0.0207	403124	0.6939	Osteoarthritis	Knee osteoarthritis	52130337	2.46e-96	0.0272145	26280	19	eqtl-a-ENSG00000105501	SIGLEC5
rs10187424	C	T	C	T	0.0908165	-0.0161	0.420816	0.4264	ebi-a-GCST007090	2	85794297	0.0094	403124	0.0860498	Osteoarthritis	Knee osteoarthritis	85794297	4.41e-14	0.0120314	25812	2	eqtl-a-ENSG00000133048	CHI3L1
rs12264390	C	T	C	T	0.09696	0.0276	0.21134	0.2397	ebi-a-GCST007090	10	959111	0.0109	403124	0.01126	Osteoarthritis	Knee osteoarthritis	959111	2.71e-11	0.0145555	25697	10	eqtl-a-ENSG00000133048	CHI3L1
rs12724763	C	T	C	T	-0.318537	-0.0396	0.0550457	0.0562	ebi-a-GCST007090	1	203145712	0.0201	403124	0.0489903	Osteoarthritis	Knee osteoarthritis	203145712	1.29e-34	0.0259581	25368	1	eqtl-a-ENSG00000133048	CHI3L1
rs13277976	T	A	T	A	0.0959391	0.0039	0.785822	0.7582	ebi-a-GCST007090	8	61679038	0.0108	403124	0.716699	Osteoarthritis	Knee osteoarthritis	61679038	3.51e-11	0.0144851	25697	8	eqtl-a-ENSG00000133048	CHI3L1
rs149007767	T	C	T	C	-0.433128	0.0164	0.149708	0.1633	ebi-a-GCST007090	7	50370254	0.013	403124	0.2065	Osteoarthritis	Knee osteoarthritis	50370254	5.55e-156	0.0162784	24205	7	eqtl-a-ENSG00000133048	CHI3L1
rs149110519	T	C	T	C	0.244094	0.0192	0.0526158	0.0356	ebi-a-GCST007090	6	144385777	0.0252	403124	0.4463	Osteoarthritis	Knee osteoarthritis	144385777	4.16e-20	0.0265785	20287	6	eqtl-a-ENSG00000133048	CHI3L1
rs2486072	G	T	G	T	0.212743	-0.0016	0.351167	0.3553	ebi-a-GCST007090	1	203197257	0.0097	403124	0.87	Osteoarthritis	Knee osteoarthritis	203197257	1.31e-66	0.0123395	25474	1	eqtl-a-ENSG00000133048	CHI3L1
rs35979828	T	C	T	C	0.186866	-0.0044	0.0571059	0.0694	ebi-a-GCST007090	12	54685880	0.0182	403124	0.8078	Osteoarthritis	Knee osteoarthritis	54685880	2.9e-13	0.0256009	23964	12	eqtl-a-ENSG00000133048	CHI3L1
rs56388170	T	G	T	G	0.0950683	0.0026	0.289189	0.292	ebi-a-GCST007090	7	28724374	0.0103	403124	0.7982	Osteoarthritis	Knee osteoarthritis	28724374	4e-13	0.0131029	25483	7	eqtl-a-ENSG00000133048	CHI3L1
rs77526211	A	G	A	G	-0.200414	-0.037	0.0432109	0.031	ebi-a-GCST007090	13	40974023	0.0274	403124	0.176	Osteoarthritis	Knee osteoarthritis	40974023	6.97e-12	0.0292225	23964	13	eqtl-a-ENSG00000133048	CHI3L1
rs884209	A	G	A	G	0.536581	-0.0014	0.542429	0.5177	ebi-a-GCST007090	1	203147289	0.0094	403124	0.8791	Osteoarthritis	Knee osteoarthritis	203147289	1e-200	0.01106	25812	1	eqtl-a-ENSG00000133048	CHI3L1
rs10187424	C	T	C	T	0.102244	-0.0161	0.420816	0.4264	ebi-a-GCST007090	2	85794297	0.0094	403124	0.0860498	Osteoarthritis	Knee osteoarthritis	85794297	1.85e-17	0.0120249	31684	2	eqtl-a-ENSG00000103196	CRISPLD2
rs12928874	A	G	A	G	0.466927	0.0134	0.335122	0.3677	ebi-a-GCST007090	16	84835110	0.0098	403124	0.1735	Osteoarthritis	Knee osteoarthritis	84835110	1e-200	0.0119806	31355	16	eqtl-a-ENSG00000103196	CRISPLD2
rs12934143	A	G	A	G	-0.137848	0.0177	0.629123	0.6344	ebi-a-GCST007090	16	84859107	0.0098	403124	0.0702603	Osteoarthritis	Knee osteoarthritis	84859107	2.67e-29	0.0122667	23964	16	eqtl-a-ENSG00000103196	CRISPLD2
rs138405060	T	C	T	C	-0.318796	0.002	0.0258185	0.0151	ebi-a-GCST007090	16	85162546	0.0396	403124	0.9599	Osteoarthritis	Knee osteoarthritis	85162546	1.64e-17	0.0374322	15765	16	eqtl-a-ENSG00000103196	CRISPLD2
rs4783099	T	C	T	C	-0.481212	0.0035	0.370326	0.3782	ebi-a-GCST007090	16	84941329	0.0097	403124	0.7146	Osteoarthritis	Knee osteoarthritis	84941329	1e-200	0.0116407	31684	16	eqtl-a-ENSG00000103196	CRISPLD2
rs56388170	T	G	T	G	-0.151111	0.0026	0.289189	0.292	ebi-a-GCST007090	7	28724374	0.0103	403124	0.7982	Osteoarthritis	Knee osteoarthritis	28724374	6.16e-31	0.0130656	31355	7	eqtl-a-ENSG00000103196	CRISPLD2
rs10187424	C	T	C	T	-0.0663372	-0.0161	0.420816	0.4264	ebi-a-GCST007090	2	85794297	0.0094	403124	0.0860498	Osteoarthritis	Knee osteoarthritis	85794297	3.62e-08	0.0120427	31684	2	eqtl-a-ENSG00000116014	KISS1R
rs149007767	T	C	T	C	0.132439	0.0164	0.149708	0.1633	ebi-a-GCST007090	7	50370254	0.013	403124	0.2065	Osteoarthritis	Knee osteoarthritis	50370254	1.77e-15	0.0166443	30077	7	eqtl-a-ENSG00000116014	KISS1R
rs2365703	G	A	G	A	0.390668	-0.0092	0.474545	0.5384	ebi-a-GCST007090	19	892615	0.0093	403124	0.3227	Osteoarthritis	Knee osteoarthritis	892615	1e-200	0.0114564	20357	19	eqtl-a-ENSG00000116014	KISS1R
rs2965299	A	G	A	G	0.151538	-0.0009	0.176809	0.2063	ebi-a-GCST007090	19	903025	0.0115	403124	0.9392	Osteoarthritis	Knee osteoarthritis	903025	1.92e-22	0.0155484	17843	19	eqtl-a-ENSG00000116014	KISS1R
rs10187424	C	T	C	T	0.0872255	-0.0161	0.420816	0.4264	ebi-a-GCST007090	2	85794297	0.0094	403124	0.0860498	Osteoarthritis	Knee osteoarthritis	85794297	4.21e-13	0.0120333	26609	2	eqtl-a-ENSG00000138411	HECW2
rs2045277	C	T	C	T	0.619924	-0.0114	0.92117	0.929	ebi-a-GCST007090	2	197106759	0.018	403124	0.5274	Osteoarthritis	Knee osteoarthritis	197106759	1.81e-183	0.0214614	26608	2	eqtl-a-ENSG00000138411	HECW2
rs7210990	A	C	A	C	0.069162	0.0054	0.481977	0.4764	ebi-a-GCST007090	17	16170764	0.0093	403124	0.5616	Osteoarthritis	Knee osteoarthritis	16170764	6.12e-09	0.011897	26494	17	eqtl-a-ENSG00000138411	HECW2
rs7584690	A	C	A	C	0.159986	0.0251	0.240189	0.2474	ebi-a-GCST007090	2	197132634	0.0108	403124	0.0197501	Osteoarthritis	Knee osteoarthritis	197132634	8.57e-31	0.0138668	26602	2	eqtl-a-ENSG00000138411	HECW2
rs7596132	G	A	G	A	-0.114306	-0.0015	0.702976	0.6727	ebi-a-GCST007090	2	197187706	0.0099	403124	0.8807	Osteoarthritis	Knee osteoarthritis	197187706	1.37e-18	0.0129894	26609	2	eqtl-a-ENSG00000138411	HECW2
rs10187424	C	T	C	T	-0.087102	-0.0161	0.420816	0.4264	ebi-a-GCST007090	2	85794297	0.0094	403124	0.0860498	Osteoarthritis	Knee osteoarthritis	85794297	4.54e-13	0.0120333	31684	2	eqtl-a-ENSG00000064547	LPAR2
rs10415813	G	A	G	A	0.622885	0.041	0.967609	0.9662	ebi-a-GCST007090	19	19689231	0.0262	403124	0.1168	Osteoarthritis	Knee osteoarthritis	19689231	1.68e-78	0.0332074	25559	19	eqtl-a-ENSG00000064547	LPAR2
rs117131852	T	C	T	C	0.457529	-0.017	0.023272	0.0275	ebi-a-GCST007090	19	19499589	0.0285	403124	0.5512	Osteoarthritis	Knee osteoarthritis	19499589	2.42e-31	0.0392884	24433	19	eqtl-a-ENSG00000064547	LPAR2
rs149007767	T	C	T	C	0.121012	0.0164	0.149708	0.1633	ebi-a-GCST007090	7	50370254	0.013	403124	0.2065	Osteoarthritis	Knee osteoarthritis	50370254	3.66e-13	0.0166505	30077	7	eqtl-a-ENSG00000064547	LPAR2
rs17751021	A	G	A	G	0.349845	0.0108	0.035895	0.0374	ebi-a-GCST007090	19	19391045	0.0245	403124	0.6607	Osteoarthritis	Knee osteoarthritis	19391045	4.7e-28	0.031858	28588	19	eqtl-a-ENSG00000064547	LPAR2
rs4654899	A	C	A	C	-0.0887122	-0.0031	0.42356	0.4169	ebi-a-GCST007090	1	21410231	0.0094	403124	0.74	Osteoarthritis	Knee osteoarthritis	21410231	1.59e-13	0.0120219	31684	1	eqtl-a-ENSG00000064547	LPAR2
rs56408111	C	T	C	T	0.280391	-0.028	0.0772107	0.0849	ebi-a-GCST007090	19	19793545	0.0168	403124	0.0963696	Osteoarthritis	Knee osteoarthritis	19793545	1.18e-36	0.0221722	31684	19	eqtl-a-ENSG00000064547	LPAR2
rs6866344	G	T	G	T	0.0780263	0.0007	0.293416	0.2711	ebi-a-GCST007090	5	178121599	0.0104	403124	0.9463	Osteoarthritis	Knee osteoarthritis	178121599	2.28e-09	0.0130549	31684	5	eqtl-a-ENSG00000064547	LPAR2
rs72999016	A	G	A	G	-0.598327	-0.0081	0.130285	0.1545	ebi-a-GCST007090	19	19350103	0.0129	403124	0.5297	Osteoarthritis	Knee osteoarthritis	19350103	1e-200	0.0169487	31141	19	eqtl-a-ENSG00000064547	LPAR2
rs74182633	C	A	C	A	0.416073	0.0041	0.0237013	0.0382	ebi-a-GCST007090	19	19406707	0.0242	403124	0.8663	Osteoarthritis	Knee osteoarthritis	19406707	1.3e-26	0.0389691	25749	19	eqtl-a-ENSG00000064547	LPAR2
rs10187424	C	T	C	T	-0.0747154	-0.0161	0.420816	0.4264	ebi-a-GCST007090	2	85794297	0.0094	403124	0.0860498	Osteoarthritis	Knee osteoarthritis	85794297	5.43e-10	0.0120392	31684	2	eqtl-a-ENSG00000118217	ATF6
rs112049033	T	G	T	G	0.365355	0.0185	0.018474	0.0252	ebi-a-GCST007090	1	161570223	0.0323	403124	0.565999	Osteoarthritis	Knee osteoarthritis	161570223	1.17e-16	0.044092	19636	1	eqtl-a-ENSG00000118217	ATF6
rs115548413	T	C	T	C	-0.461911	0.0432	0.0182933	0.0186	ebi-a-GCST007090	1	161872801	0.0347	403124	0.2133	Osteoarthritis	Knee osteoarthritis	161872801	1.62e-25	0.0442422	24645	1	eqtl-a-ENSG00000118217	ATF6
rs12026445	G	A	G	A	0.876398	0.0141	0.0753504	0.0671	ebi-a-GCST007090	1	161714087	0.0187	403124	0.450001	Osteoarthritis	Knee osteoarthritis	161714087	1e-200	0.0213075	31684	1	eqtl-a-ENSG00000118217	ATF6
rs149110519	T	C	T	C	-0.324712	0.0192	0.0526158	0.0356	ebi-a-GCST007090	6	144385777	0.0252	403124	0.4463	Osteoarthritis	Knee osteoarthritis	144385777	1.78e-34	0.0265173	25735	6	eqtl-a-ENSG00000118217	ATF6
rs77526211	A	G	A	G	-0.211868	-0.037	0.0432109	0.031	ebi-a-GCST007090	13	40974023	0.0274	403124	0.176	Osteoarthritis	Knee osteoarthritis	40974023	4.11e-13	0.0292168	29277	13	eqtl-a-ENSG00000118217	ATF6
rs8078723	C	T	C	T	0.0968075	0.0059	0.379928	0.3889	ebi-a-GCST007090	17	38166879	0.0095	403124	0.5318	Osteoarthritis	Knee osteoarthritis	38166879	2.53e-15	0.0122352	31684	17	eqtl-a-ENSG00000118217	ATF6
rs9787369	T	C	T	C	-0.418015	-0.0461	0.0357906	0.0291	ebi-a-GCST007090	1	161709133	0.0276	403124	0.0944604	Osteoarthritis	Knee osteoarthritis	161709133	2.31e-39	0.0318449	31269	1	eqtl-a-ENSG00000118217	ATF6
rs10187424	C	T	C	T	0.0813561	-0.0161	0.420816	0.4264	ebi-a-GCST007090	2	85794297	0.0094	403124	0.0860498	Osteoarthritis	Knee osteoarthritis	85794297	1.39e-11	0.0120362	26609	2	eqtl-a-ENSG00000108244	KRT23
rs16966256	A	G	A	G	0.117919	-0.007	0.114984	0.1291	ebi-a-GCST007090	17	38926002	0.0138	403124	0.6138	Osteoarthritis	Knee osteoarthritis	38926002	2.46e-10	0.0186309	26608	17	eqtl-a-ENSG00000108244	KRT23
rs2269858	A	G	A	G	0.349074	-0.0012	0.248826	0.2402	ebi-a-GCST007090	17	39092868	0.0109	403124	0.9086	Osteoarthritis	Knee osteoarthritis	39092868	1.62e-148	0.0134494	26609	17	eqtl-a-ENSG00000108244	KRT23
rs3809889	C	G	C	G	0.279775	-0.03	0.0552264	0.0449	ebi-a-GCST007090	17	39639603	0.0225	403124	0.1826	Osteoarthritis	Knee osteoarthritis	39639603	4.21e-27	0.0259493	26165	17	eqtl-a-ENSG00000108244	KRT23
rs6763931	A	G	A	G	-0.115771	-0.0141	0.434026	0.4447	ebi-a-GCST007090	3	141102833	0.0093	403124	0.13	Osteoarthritis	Knee osteoarthritis	141102833	3.93e-22	0.0119689	26609	3	eqtl-a-ENSG00000108244	KRT23
rs757274	T	C	T	C	-0.418726	-0.0042	0.264732	0.2618	ebi-a-GCST007090	17	39065868	0.0106	403124	0.693499	Osteoarthritis	Knee osteoarthritis	39065868	1e-200	0.0130217	26608	17	eqtl-a-ENSG00000108244	KRT23
rs10187424	C	T	C	T	0.0712869	-0.0161	0.420816	0.4264	ebi-a-GCST007090	2	85794297	0.0094	403124	0.0860498	Osteoarthritis	Knee osteoarthritis	85794297	3.21e-09	0.0120407	5502	2	eqtl-a-ENSG00000263874	LASP1NB
rs11539845	A	G	A	G	0.111953	0.0051	0.321233	0.3208	ebi-a-GCST007090	17	37075758	0.0099	403124	0.606801	Osteoarthritis	Knee osteoarthritis	37075758	1.28e-18	0.0127111	5502	17	eqtl-a-ENSG00000263874	LASP1NB
rs12952054	G	A	G	A	0.193031	-0.0037	0.42352	0.4452	ebi-a-GCST007090	17	37054253	0.0093	403124	0.690799	Osteoarthritis	Knee osteoarthritis	37054253	7.79e-59	0.0119352	5495	17	eqtl-a-ENSG00000263874	LASP1NB
rs10187424	C	T	C	T	-0.0664502	-0.0161	0.420816	0.4264	ebi-a-GCST007090	2	85794297	0.0094	403124	0.0860498	Osteoarthritis	Knee osteoarthritis	85794297	3.43e-08	0.0120427	31684	2	eqtl-a-ENSG00000116209	TMEM59
rs2236512	A	G	A	G	0.223225	0.0208	0.0239041	0.0227	ebi-a-GCST007090	1	54519107	0.0314	403124	0.5075	Osteoarthritis	Knee osteoarthritis	54519107	9.72e-09	0.0389186	25686	1	eqtl-a-ENSG00000116209	TMEM59
rs60004084	T	C	T	C	-0.637957	0.0401	0.0147773	0.0087	ebi-a-GCST007090	1	54492546	0.0502	403124	0.4245	Osteoarthritis	Knee osteoarthritis	54492546	1.06e-38	0.0490333	19557	1	eqtl-a-ENSG00000116209	TMEM59
rs10187424	C	T	C	T	-0.0690322	-0.0161	0.420816	0.4264	ebi-a-GCST007090	2	85794297	0.0094	403124	0.0860498	Osteoarthritis	Knee osteoarthritis	85794297	9.88e-09	0.0120416	31684	2	eqtl-a-ENSG00000103381	CPPED1
rs1650998	A	G	A	G	-0.314784	-0.0149	0.886	0.8972	ebi-a-GCST007090	16	12761409	0.0153	403124	0.3292	Osteoarthritis	Knee osteoarthritis	12761409	1.16e-64	0.018539	30847	16	eqtl-a-ENSG00000103381	CPPED1
rs55793580	T	C	T	C	-0.115813	0.0075	0.169838	0.1563	ebi-a-GCST007090	9	127009395	0.0128	403124	0.557799	Osteoarthritis	Knee osteoarthritis	127009395	2.47e-13	0.0158206	31569	9	eqtl-a-ENSG00000103381	CPPED1
rs56388170	T	G	T	G	0.0983612	0.0026	0.289189	0.292	ebi-a-GCST007090	7	28724374	0.0103	403124	0.7982	Osteoarthritis	Knee osteoarthritis	28724374	6.02e-14	0.0131012	31355	7	eqtl-a-ENSG00000103381	CPPED1
rs597808	G	A	G	A	0.0676088	0.0047	0.52377	0.5172	ebi-a-GCST007090	12	111973358	0.0093	403124	0.6153	Osteoarthritis	Knee osteoarthritis	111973358	1.35e-08	0.0119034	28089	12	eqtl-a-ENSG00000103381	CPPED1
rs7846314	T	A	T	A	0.099971	-0.0012	0.178349	0.1864	ebi-a-GCST007090	8	61650831	0.0119	403124	0.9189	Osteoarthritis	Knee osteoarthritis	61650831	1.2e-10	0.0155249	31569	8	eqtl-a-ENSG00000103381	CPPED1
rs9940913	C	T	C	T	0.469903	-0.0097	0.164925	0.1687	ebi-a-GCST007090	16	12887068	0.0124	403124	0.4344	Osteoarthritis	Knee osteoarthritis	12887068	1e-200	0.0155422	31684	16	eqtl-a-ENSG00000103381	CPPED1
rs10187424	C	T	C	T	-0.0746074	-0.0161	0.420816	0.4264	ebi-a-GCST007090	2	85794297	0.0094	403124	0.0860498	Osteoarthritis	Knee osteoarthritis	85794297	5.75e-10	0.0120393	31684	2	eqtl-a-ENSG00000137757	CASP5
rs11226362	T	C	T	C	-0.135531	-0.0018	0.144904	0.1491	ebi-a-GCST007090	11	104312666	0.0131	403124	0.8907	Osteoarthritis	Knee osteoarthritis	104312666	9.42e-16	0.0168697	31565	11	eqtl-a-ENSG00000137757	CASP5
rs149007767	T	C	T	C	-0.192787	0.0164	0.149708	0.1633	ebi-a-GCST007090	7	50370254	0.013	403124	0.2065	Osteoarthritis	Knee osteoarthritis	50370254	3.58e-31	0.0166025	30077	7	eqtl-a-ENSG00000137757	CASP5
rs149110519	T	C	T	C	-0.298525	0.0192	0.0526158	0.0356	ebi-a-GCST007090	6	144385777	0.0252	403124	0.4463	Osteoarthritis	Knee osteoarthritis	144385777	2.35e-29	0.0265391	25735	6	eqtl-a-ENSG00000137757	CASP5
rs1531070	A	G	A	G	-0.105081	0.0049	0.413713	0.4068	ebi-a-GCST007090	4	140795327	0.0095	403124	0.6032	Osteoarthritis	Knee osteoarthritis	140795327	2.81e-18	0.0120524	31684	4	eqtl-a-ENSG00000137757	CASP5
rs28498283	T	A	T	A	-0.104646	0.0093	0.254318	0.2558	ebi-a-GCST007090	2	43360065	0.0107	403124	0.3843	Osteoarthritis	Knee osteoarthritis	43360065	1.68e-14	0.0136388	26953	2	eqtl-a-ENSG00000137757	CASP5
rs45613137	A	G	A	G	0.246318	0.0009	0.107262	0.0859	ebi-a-GCST007090	11	104871322	0.0169	403124	0.9561	Osteoarthritis	Knee osteoarthritis	104871322	5.71e-38	0.0191215	31240	11	eqtl-a-ENSG00000137757	CASP5
rs542720	C	A	C	A	0.581681	-0.0153	0.108628	0.1041	ebi-a-GCST007090	11	104884550	0.0152	403124	0.3142	Osteoarthritis	Knee osteoarthritis	104884550	1e-200	0.0184896	31569	11	eqtl-a-ENSG00000137757	CASP5
rs58653258	C	T	C	T	-0.112763	0.012	0.092285	0.0948	ebi-a-GCST007090	1	234990900	0.0158	403124	0.4486	Osteoarthritis	Knee osteoarthritis	234990900	4.03e-08	0.0205419	31569	1	eqtl-a-ENSG00000137757	CASP5
rs7946762	C	T	C	T	0.132483	-0.0217	0.896403	0.8887	ebi-a-GCST007090	11	105471429	0.0148	403124	0.1414	Osteoarthritis	Knee osteoarthritis	105471429	1.09e-11	0.0194989	31567	11	eqtl-a-ENSG00000137757	CASP5
rs8078723	C	T	C	T	0.113779	0.0059	0.379928	0.3889	ebi-a-GCST007090	17	38166879	0.0095	403124	0.5318	Osteoarthritis	Knee osteoarthritis	38166879	1.31e-20	0.0122249	31684	17	eqtl-a-ENSG00000137757	CASP5
rs10187424	C	T	C	T	-0.0722153	-0.0161	0.420816	0.4264	ebi-a-GCST007090	2	85794297	0.0094	403124	0.0860498	Osteoarthritis	Knee osteoarthritis	85794297	2e-09	0.0120403	31470	2	eqtl-a-ENSG00000163563	MNDA
rs149110519	T	C	T	C	-0.176883	0.0192	0.0526158	0.0356	ebi-a-GCST007090	6	144385777	0.0252	403124	0.4463	Osteoarthritis	Knee osteoarthritis	144385777	3.02e-11	0.0266161	25521	6	eqtl-a-ENSG00000163563	MNDA
rs857785	T	C	T	C	0.360766	-0.0029	0.457026	0.478	ebi-a-GCST007090	1	158784259	0.0093	403124	0.752899	Osteoarthritis	Knee osteoarthritis	158784259	1e-200	0.0115554	31470	1	eqtl-a-ENSG00000163563	MNDA
rs857844	C	G	C	G	0.216695	0.0129	0.289094	0.2689	ebi-a-GCST007090	1	158753723	0.0105	403124	0.2165	Osteoarthritis	Knee osteoarthritis	158753723	2.27e-62	0.0130013	31342	1	eqtl-a-ENSG00000163563	MNDA
rs10187424	C	T	C	T	0.0796919	-0.0161	0.420816	0.4264	ebi-a-GCST007090	2	85794297	0.0094	403124	0.0860498	Osteoarthritis	Knee osteoarthritis	85794297	3.58e-11	0.012037	26609	2	eqtl-a-ENSG00000181016	LSMEM1
rs1234378	C	A	C	A	-0.287493	-0.023	0.981184	0.9779	ebi-a-GCST007090	7	112292570	0.032	403124	0.4717	Osteoarthritis	Knee osteoarthritis	112292570	4.92e-11	0.0437365	22428	7	eqtl-a-ENSG00000181016	LSMEM1
rs6966318	C	T	C	T	-0.492951	-0.0306	0.755694	0.7705	ebi-a-GCST007090	7	112092857	0.011	403124	0.005595	Osteoarthritis	Knee osteoarthritis	112092857	1e-200	0.0132157	26608	7	eqtl-a-ENSG00000181016	LSMEM1
rs76274372	C	A	C	A	0.360881	-0.0068	0.0808079	0.076	ebi-a-GCST007090	7	111909855	0.0175	403124	0.6962	Osteoarthritis	Knee osteoarthritis	111909855	1.62e-62	0.0216258	24583	7	eqtl-a-ENSG00000181016	LSMEM1
rs10187424	C	T	C	T	-0.0935936	-0.0161	0.420816	0.4264	ebi-a-GCST007090	2	85794297	0.0094	403124	0.0860498	Osteoarthritis	Knee osteoarthritis	85794297	7.24e-15	0.0120299	31684	2	eqtl-a-ENSG00000169439	SDC2
rs11881751	A	G	A	G	-0.0848374	-0.0087	0.231675	0.227	ebi-a-GCST007090	19	4997420	0.0111	403124	0.4328	Osteoarthritis	Knee osteoarthritis	4997420	1.72e-09	0.0140888	31569	19	eqtl-a-ENSG00000169439	SDC2
rs13271894	T	C	T	C	0.139023	-0.0056	0.44202	0.4534	ebi-a-GCST007090	8	97873601	0.0093	403124	0.5464	Osteoarthritis	Knee osteoarthritis	97873601	2.14e-31	0.0119271	31679	8	eqtl-a-ENSG00000169439	SDC2
rs7830308	G	A	G	A	-0.197237	0.0004	0.121688	0.1169	ebi-a-GCST007090	8	97372029	0.0145	403124	0.9798	Osteoarthritis	Knee osteoarthritis	97372029	1.44e-27	0.0181294	31569	8	eqtl-a-ENSG00000169439	SDC2
rs7846314	T	A	T	A	0.119082	-0.0012	0.178349	0.1864	ebi-a-GCST007090	8	61650831	0.0119	403124	0.9189	Osteoarthritis	Knee osteoarthritis	61650831	1.65e-14	0.0155153	31569	8	eqtl-a-ENSG00000169439	SDC2
rs10187424	C	T	C	T	0.121322	-0.0161	0.420816	0.4264	ebi-a-GCST007090	2	85794297	0.0094	403124	0.0860498	Osteoarthritis	Knee osteoarthritis	85794297	5.55e-24	0.0120123	31684	2	eqtl-a-ENSG00000125780	TGM3
rs149110519	T	C	T	C	0.761943	0.0192	0.0526158	0.0356	ebi-a-GCST007090	6	144385777	0.0252	403124	0.4463	Osteoarthritis	Knee osteoarthritis	144385777	1.37e-190	0.0258748	25735	6	eqtl-a-ENSG00000125780	TGM3
rs214779	A	T	A	T	0.422001	-0.0162	0.972414	0.9716	ebi-a-GCST007090	20	2280790	0.028	403124	0.5624	Osteoarthritis	Knee osteoarthritis	2280790	1.84e-31	0.0361653	30106	20	eqtl-a-ENSG00000125780	TGM3
rs214832	C	T	C	T	-0.146005	0.0263	0.616183	0.5793	ebi-a-GCST007090	20	2321665	0.0094	403124	0.00527594	Osteoarthritis	Knee osteoarthritis	2321665	3.99e-33	0.0121766	31684	20	eqtl-a-ENSG00000125780	TGM3
rs2158799	G	C	G	C	-0.0990002	-0.0052	0.625845	0.6082	ebi-a-GCST007090	7	28277107	0.0095	403124	0.5894	Osteoarthritis	Knee osteoarthritis	28277107	7.17e-16	0.0122712	31569	7	eqtl-a-ENSG00000125780	TGM3
rs2905424	C	T	C	T	-0.0703235	0.0033	0.686812	0.6513	ebi-a-GCST007090	19	19473445	0.0097	403124	0.7359	Osteoarthritis	Knee osteoarthritis	19473445	4.12e-08	0.0128192	31683	19	eqtl-a-ENSG00000125780	TGM3
rs4360309	T	C	T	C	-0.114469	0.0189	0.495365	0.4838	ebi-a-GCST007090	8	126523523	0.0094	403124	0.0455701	Osteoarthritis	Knee osteoarthritis	126523523	5.02e-22	0.011865	30856	8	eqtl-a-ENSG00000125780	TGM3
rs4417855	T	C	T	C	0.0697271	-0.0016	0.357801	0.3588	ebi-a-GCST007090	3	187450128	0.0097	403124	0.872	Osteoarthritis	Knee osteoarthritis	187450128	1.89e-08	0.0124023	31569	3	eqtl-a-ENSG00000125780	TGM3
rs4727027	A	G	A	G	-0.0732109	-0.0016	0.639097	0.6308	ebi-a-GCST007090	7	148869277	0.0096	403124	0.8718	Osteoarthritis	Knee osteoarthritis	148869277	3.32e-09	0.0123774	31185	7	eqtl-a-ENSG00000125780	TGM3
rs56388170	T	G	T	G	-0.156464	0.0026	0.289189	0.292	ebi-a-GCST007090	7	28724374	0.0103	403124	0.7982	Osteoarthritis	Knee osteoarthritis	28724374	4.56e-33	0.0130611	31355	7	eqtl-a-ENSG00000125780	TGM3
rs6075875	C	A	C	A	-0.561833	-0.0049	0.141876	0.1497	ebi-a-GCST007090	20	2258798	0.013	403124	0.704901	Osteoarthritis	Knee osteoarthritis	2258798	1e-200	0.0163889	31355	20	eqtl-a-ENSG00000125780	TGM3
rs10187424	C	T	C	T	0.0711548	-0.0161	0.420816	0.4264	ebi-a-GCST007090	2	85794297	0.0094	403124	0.0860498	Osteoarthritis	Knee osteoarthritis	85794297	3.43e-09	0.0120408	17435	2	eqtl-a-ENSG00000248019	FAM13A-AS1
rs2860422	T	C	T	C	-0.447871	-0.0199	0.133682	0.1108	ebi-a-GCST007090	4	89644931	0.0148	403124	0.179	Osteoarthritis	Knee osteoarthritis	89644931	1.38e-151	0.0170781	17434	4	eqtl-a-ENSG00000248019	FAM13A-AS1
rs898073	A	G	A	G	0.185552	0.0061	0.0432376	0.0263	ebi-a-GCST007090	4	89728767	0.0297	403124	0.8377	Osteoarthritis	Knee osteoarthritis	89728767	2.15e-10	0.0292208	15943	4	eqtl-a-ENSG00000248019	FAM13A-AS1
rs10187424	C	T	C	T	0.0982936	-0.0161	0.420816	0.4264	ebi-a-GCST007090	2	85794297	0.0094	403124	0.0860498	Osteoarthritis	Knee osteoarthritis	85794297	3.02e-16	0.0120272	31470	2	eqtl-a-ENSG00000079385	CEACAM1
rs10751647	C	T	C	T	-0.106532	-0.0046	0.391646	0.4021	ebi-a-GCST007090	11	306884	0.0095	403124	0.6248	Osteoarthritis	Knee osteoarthritis	306884	1.94e-18	0.0121602	15721	11	eqtl-a-ENSG00000079385	CEACAM1
rs13072744	C	T	C	T	0.0686026	-0.0067	0.460662	0.4496	ebi-a-GCST007090	3	72509637	0.0094	403124	0.4786	Osteoarthritis	Knee osteoarthritis	72509637	8.82e-09	0.0119265	31026	3	eqtl-a-ENSG00000079385	CEACAM1
rs149007767	T	C	T	C	-0.129588	0.0164	0.149708	0.1633	ebi-a-GCST007090	7	50370254	0.013	403124	0.2065	Osteoarthritis	Knee osteoarthritis	50370254	6.96e-15	0.0166459	29863	7	eqtl-a-ENSG00000079385	CEACAM1
rs1531070	A	G	A	G	-0.0863032	0.0049	0.413713	0.4068	ebi-a-GCST007090	4	140795327	0.0095	403124	0.6032	Osteoarthritis	Knee osteoarthritis	140795327	8.39e-13	0.012063	31470	4	eqtl-a-ENSG00000079385	CEACAM1
rs17617068	C	T	C	T	-0.118562	0.0354	0.297362	0.3078	ebi-a-GCST007090	5	179168097	0.0101	403124	0.000421396	Osteoarthritis	Knee osteoarthritis	179168097	6.69e-20	0.0129825	31470	5	eqtl-a-ENSG00000079385	CEACAM1
rs35979828	T	C	T	C	0.170333	-0.0044	0.0571059	0.0694	ebi-a-GCST007090	12	54685880	0.0182	403124	0.8078	Osteoarthritis	Knee osteoarthritis	54685880	2.91e-11	0.025609	29622	12	eqtl-a-ENSG00000079385	CEACAM1
rs9264638	A	G	A	G	0.0702752	-0.0196	0.677162	0.6376	ebi-a-GCST007090	6	31238318	0.0097	403124	0.0427898	Osteoarthritis	Knee osteoarthritis	31238318	3.26e-08	0.0127156	30658	6	eqtl-a-ENSG00000079385	CEACAM1
rs10187817	A	G	A	G	0.129917	-0.0074	0.437544	0.4033	ebi-a-GCST007090	2	70128317	0.0101	403124	0.4611	Osteoarthritis	Knee osteoarthritis	70128317	1.53e-27	0.0119475	21105	2	eqtl-a-ENSG00000059728	MXD1
rs149007767	T	C	T	C	0.0980079	0.0164	0.149708	0.1633	ebi-a-GCST007090	7	50370254	0.013	403124	0.2065	Osteoarthritis	Knee osteoarthritis	50370254	4.04e-09	0.0166612	29863	7	eqtl-a-ENSG00000059728	MXD1
rs56330463	C	T	C	T	-0.0934825	-0.0192	0.582097	0.5515	ebi-a-GCST007090	5	148200011	0.0094	403124	0.0412601	Osteoarthritis	Knee osteoarthritis	148200011	8.28e-15	0.0120416	31355	5	eqtl-a-ENSG00000059728	MXD1
rs10188460	A	C	A	C	0.0951028	0.0039	0.146041	0.1498	ebi-a-GCST007090	2	61858668	0.013	403124	0.7641	Osteoarthritis	Knee osteoarthritis	61858668	1.61e-08	0.0168344	31684	2	eqtl-a-ENSG00000115484	CCT4
rs41281525	A	G	A	G	0.411099	-0.0173	0.147656	0.1448	ebi-a-GCST007090	2	62115776	0.0132	403124	0.1896	Osteoarthritis	Knee osteoarthritis	62115776	2.12e-138	0.0164162	31481	2	eqtl-a-ENSG00000115484	CCT4
rs516805	T	G	T	G	0.0756796	0.0103	0.696187	0.7094	ebi-a-GCST007090	6	122719631	0.0102	403124	0.3157	Osteoarthritis	Knee osteoarthritis	122719631	4.77e-09	0.0129256	31569	6	eqtl-a-ENSG00000115484	CCT4
rs10188765	G	A	G	A	0.0964212	-0.0026	0.486358	0.4615	ebi-a-GCST007090	2	113715676	0.0093	403124	0.776201	Osteoarthritis	Knee osteoarthritis	113715676	4.82e-16	0.0118802	14263	2	eqtl-a-ENSG00000125630	POLR1B
rs141588567	T	C	T	C	-0.186876	0.0044	0.0346632	0.0469	ebi-a-GCST007090	2	113273380	0.0221	403124	0.8413	Osteoarthritis	Knee osteoarthritis	113273380	8.9e-09	0.0324984	11408	2	eqtl-a-ENSG00000125630	POLR1B
rs7565714	A	G	A	G	0.760951	0.0071	0.0590782	0.0604	ebi-a-GCST007090	2	113296058	0.0195	403124	0.716699	Osteoarthritis	Knee osteoarthritis	113296058	1e-200	0.0244177	13755	2	eqtl-a-ENSG00000125630	POLR1B
rs75973823	T	C	T	C	0.866117	-0.0133	0.0274026	0.0284	ebi-a-GCST007090	2	113308804	0.028	403124	0.6357	Osteoarthritis	Knee osteoarthritis	113308804	7.14e-130	0.0357208	14263	2	eqtl-a-ENSG00000125630	POLR1B
rs10190822	T	C	T	C	0.360241	0.0049	0.538566	0.5931	ebi-a-GCST007090	2	9571655	0.0099	403124	0.6182	Osteoarthritis	Knee osteoarthritis	9571655	1e-200	0.0115476	26025	2	eqtl-a-ENSG00000151694	ADAM17
rs11677445	A	G	A	G	0.179536	0.0038	0.116775	0.1103	ebi-a-GCST007090	2	9538037	0.0157	403124	0.8096	Osteoarthritis	Knee osteoarthritis	9538037	2.48e-22	0.0184708	27360	2	eqtl-a-ENSG00000151694	ADAM17
rs56330463	C	T	C	T	0.0826823	-0.0192	0.582097	0.5515	ebi-a-GCST007090	5	148200011	0.0094	403124	0.0412601	Osteoarthritis	Knee osteoarthritis	148200011	6.73e-12	0.0120472	31529	5	eqtl-a-ENSG00000151694	ADAM17
rs10190827	G	T	G	T	-0.092853	-0.0135	0.180443	0.1984	ebi-a-GCST007090	2	242481653	0.0117	403124	0.2496	Osteoarthritis	Knee osteoarthritis	242481653	1.89e-09	0.0154572	26949	2	eqtl-a-ENSG00000176720	BOK
rs139762431	G	A	G	A	0.599071	0.0394	0.0206143	0.0205	ebi-a-GCST007090	2	242494920	0.0329	403124	0.2316	Osteoarthritis	Knee osteoarthritis	242494920	4.7e-47	0.0415828	26856	2	eqtl-a-ENSG00000176720	BOK
rs6754085	C	T	C	T	-0.425023	-0.0208	0.297296	0.2836	ebi-a-GCST007090	2	242510779	0.0103	403124	0.0441205	Osteoarthritis	Knee osteoarthritis	242510779	1e-200	0.0125205	31589	2	eqtl-a-ENSG00000176720	BOK
rs10192264	T	C	T	C	0.414506	-0.0144	0.0843798	0.0654	ebi-a-GCST007090	2	169965624	0.0191	403124	0.4484	Osteoarthritis	Knee osteoarthritis	169965624	1.04e-85	0.0211264	31355	2	eqtl-a-ENSG00000073737	DHRS9
rs149007767	T	C	T	C	0.170969	0.0164	0.149708	0.1633	ebi-a-GCST007090	7	50370254	0.013	403124	0.2065	Osteoarthritis	Knee osteoarthritis	50370254	8.05e-25	0.0166194	30077	7	eqtl-a-ENSG00000073737	DHRS9
rs149110519	T	C	T	C	-0.42387	0.0192	0.0526158	0.0356	ebi-a-GCST007090	6	144385777	0.0252	403124	0.4463	Osteoarthritis	Knee osteoarthritis	144385777	6.22e-58	0.0264179	25735	6	eqtl-a-ENSG00000073737	DHRS9
rs2158799	G	C	G	C	0.078311	-0.0052	0.625845	0.6082	ebi-a-GCST007090	7	28277107	0.0095	403124	0.5894	Osteoarthritis	Knee osteoarthritis	28277107	1.82e-10	0.0122818	31569	7	eqtl-a-ENSG00000073737	DHRS9
rs2998286	C	T	C	T	0.0909426	-0.0035	0.779099	0.769	ebi-a-GCST007090	10	28780373	0.0111	403124	0.750699	Osteoarthritis	Knee osteoarthritis	28780373	2.18e-10	0.0143262	31569	10	eqtl-a-ENSG00000073737	DHRS9
rs3770586	T	C	T	C	-0.360602	-0.0051	0.490191	0.4826	ebi-a-GCST007090	2	169828995	0.0093	403124	0.587	Osteoarthritis	Knee osteoarthritis	169828995	1e-200	0.0115124	31684	2	eqtl-a-ENSG00000073737	DHRS9
rs4668124	A	C	A	C	0.137964	0.0055	0.21191	0.2061	ebi-a-GCST007090	2	170066977	0.0115	403124	0.630199	Osteoarthritis	Knee osteoarthritis	170066977	2.04e-21	0.0145176	31565	2	eqtl-a-ENSG00000073737	DHRS9
rs56330463	C	T	C	T	0.0985287	-0.0192	0.582097	0.5515	ebi-a-GCST007090	5	148200011	0.0094	403124	0.0412601	Osteoarthritis	Knee osteoarthritis	148200011	2.74e-16	0.0120387	31569	5	eqtl-a-ENSG00000073737	DHRS9
rs77526211	A	G	A	G	-0.331207	-0.037	0.0432109	0.031	ebi-a-GCST007090	13	40974023	0.0274	403124	0.176	Osteoarthritis	Knee osteoarthritis	40974023	6.12e-30	0.0291381	29277	13	eqtl-a-ENSG00000073737	DHRS9
rs7846314	T	A	T	A	0.152844	-0.0012	0.178349	0.1864	ebi-a-GCST007090	8	61650831	0.0119	403124	0.9189	Osteoarthritis	Knee osteoarthritis	61650831	5.94e-23	0.0154944	31569	8	eqtl-a-ENSG00000073737	DHRS9
rs10193766	A	G	A	G	0.112521	0.0076	0.376639	0.4004	ebi-a-GCST007090	2	46454212	0.0095	403124	0.4224	Osteoarthritis	Knee osteoarthritis	46454212	4.01e-20	0.0122466	31470	2	eqtl-a-ENSG00000116016	EPAS1
rs4328821	G	A	G	A	-0.151862	-0.028	0.118714	0.1071	ebi-a-GCST007090	3	128316435	0.015	403124	0.06188	Osteoarthritis	Knee osteoarthritis	128316435	1.3e-16	0.0183563	30971	3	eqtl-a-ENSG00000116016	EPAS1
rs73926247	G	T	G	T	-0.128962	-0.0091	0.182534	0.171	ebi-a-GCST007090	2	46514573	0.0123	403124	0.4591	Osteoarthritis	Knee osteoarthritis	46514573	4.82e-17	0.0153694	31141	2	eqtl-a-ENSG00000116016	EPAS1
rs78744187	T	C	T	C	-0.12767	0.0047	0.0806295	0.0817	ebi-a-GCST007090	19	33754548	0.0169	403124	0.778901	Osteoarthritis	Knee osteoarthritis	33754548	4.99e-09	0.0218337	23446	19	eqtl-a-ENSG00000116016	EPAS1
rs10194657	G	A	G	A	0.10354	-0.0112	0.631031	0.6123	ebi-a-GCST007090	2	75115108	0.0097	403124	0.2476	Osteoarthritis	Knee osteoarthritis	75115108	3.92e-17	0.0123038	31355	2	eqtl-a-ENSG00000115350	POLE4
rs141094656	C	T	C	T	0.292645	0.0262	0.0195137	0.0148	ebi-a-GCST007090	1	92753336	0.04	403124	0.5132	Osteoarthritis	Knee osteoarthritis	92753336	9.6e-12	0.0429577	21629	1	eqtl-a-ENSG00000115350	POLE4
rs2087172	C	G	C	G	-0.156574	0.0265	0.289732	0.2842	ebi-a-GCST007090	2	75166465	0.0108	403124	0.01438	Osteoarthritis	Knee osteoarthritis	75166465	3.78e-33	0.0130537	27815	2	eqtl-a-ENSG00000115350	POLE4
rs1019591	T	C	T	C	0.685466	-0.0052	0.0469749	0.0438	ebi-a-GCST007090	2	86298599	0.0227	403124	0.8173	Osteoarthritis	Knee osteoarthritis	86298599	7.91e-137	0.0275313	31355	2	eqtl-a-ENSG00000115525	ST3GAL5
rs72842060	A	T	A	T	-0.598293	-0.0015	0.225916	0.1989	ebi-a-GCST007090	2	86064849	0.0117	403124	0.9002	Osteoarthritis	Knee osteoarthritis	86064849	1e-200	0.0133117	31472	2	eqtl-a-ENSG00000115525	ST3GAL5
rs79892098	T	G	T	G	-0.201417	-0.0092	0.0423064	0.0375	ebi-a-GCST007090	2	86784185	0.0244	403124	0.7077	Osteoarthritis	Knee osteoarthritis	86784185	8.9e-12	0.0295198	31064	2	eqtl-a-ENSG00000115525	ST3GAL5
rs934775	C	T	C	T	0.0752798	-0.0153	0.322335	0.3421	ebi-a-GCST007090	2	86004894	0.0099	403124	0.1208	Osteoarthritis	Knee osteoarthritis	86004894	3.24e-09	0.0127188	31684	2	eqtl-a-ENSG00000115525	ST3GAL5
rs10196742	C	A	C	A	-0.108229	-0.0005	0.221993	0.2185	ebi-a-GCST007090	2	222261724	0.0112	403124	0.9625	Osteoarthritis	Knee osteoarthritis	222261724	3.66e-14	0.0142923	31684	2	eqtl-a-ENSG00000116106	EPHA4
rs116025641	A	C	A	C	-0.318464	0.0057	0.0146908	0.0182	ebi-a-GCST007090	2	222205885	0.0346	403124	0.8702	Osteoarthritis	Knee osteoarthritis	222205885	1.14e-10	0.0493965	11916	2	eqtl-a-ENSG00000116106	EPHA4
rs11900971	G	A	G	A	-0.408848	-0.0018	0.124679	0.1443	ebi-a-GCST007090	2	222388614	0.0132	403124	0.8893	Osteoarthritis	Knee osteoarthritis	222388614	2.99e-118	0.0176845	31563	2	eqtl-a-ENSG00000116106	EPHA4
rs35517017	A	C	A	C	-0.401445	-0.0006	0.32344	0.3397	ebi-a-GCST007090	2	222304633	0.0099	403124	0.9494	Osteoarthritis	Knee osteoarthritis	222304633	1e-200	0.0122663	31355	2	eqtl-a-ENSG00000116106	EPHA4
rs6881706	T	G	T	G	-0.0816984	0.0108	0.267155	0.2743	ebi-a-GCST007090	5	35879156	0.0104	403124	0.2998	Osteoarthritis	Knee osteoarthritis	35879156	1.19e-09	0.0134335	31569	5	eqtl-a-ENSG00000116106	EPHA4
rs10198624	C	T	C	T	-0.34777	0.039	0.0312023	0.0254	ebi-a-GCST007090	2	16836063	0.0296	403124	0.1885	Osteoarthritis	Knee osteoarthritis	16836063	2.05e-24	0.0341068	14263	2	eqtl-a-ENSG00000197872	CYRIA
rs4240230	G	A	G	A	-0.171772	-0.0228	0.283947	0.2772	ebi-a-GCST007090	2	16706867	0.0104	403124	0.0284001	Osteoarthritis	Knee osteoarthritis	16706867	3.64e-39	0.01312	6415	2	eqtl-a-ENSG00000197872	CYRIA
rs6729627	T	C	T	C	-0.0746323	-0.0022	0.393807	0.3945	ebi-a-GCST007090	2	16804684	0.0095	403124	0.8201	Osteoarthritis	Knee osteoarthritis	16804684	8.52e-10	0.0121652	14249	2	eqtl-a-ENSG00000197872	CYRIA
rs10200279	C	T	C	T	-0.34634	0.0005	0.72105	0.7218	ebi-a-GCST007090	2	202170655	0.0104	403124	0.9631	Osteoarthritis	Knee osteoarthritis	202170655	1.2e-157	0.0129467	31569	2	eqtl-a-ENSG00000240344	PPIL3
rs114442256	A	G	A	G	0.233839	0.0037	0.0256562	0.0251	ebi-a-GCST007090	2	201112286	0.0299	403124	0.9022	Osteoarthritis	Knee osteoarthritis	201112286	4.97e-10	0.0375922	30488	2	eqtl-a-ENSG00000240344	PPIL3
rs11695319	A	G	A	G	0.407751	0.0168	0.647619	0.6673	ebi-a-GCST007090	2	201627921	0.0098	403124	0.088369	Osteoarthritis	Knee osteoarthritis	201627921	1e-200	0.0119768	31684	2	eqtl-a-ENSG00000240344	PPIL3
rs2348117	T	G	T	G	0.576359	0.0152	0.876997	0.8941	ebi-a-GCST007090	2	201598521	0.0151	403124	0.3158	Osteoarthritis	Knee osteoarthritis	201598521	1e-200	0.0174598	31684	2	eqtl-a-ENSG00000240344	PPIL3
rs55902839	C	A	C	A	-0.12271	-0.0049	0.518958	0.5376	ebi-a-GCST007090	2	202505989	0.0095	403124	0.604399	Osteoarthritis	Knee osteoarthritis	202505989	4.63e-25	0.0118672	30077	2	eqtl-a-ENSG00000240344	PPIL3
rs10200697	A	G	A	G	0.12266	0.005	0.917415	0.9179	ebi-a-GCST007090	2	201595517	0.0169	403124	0.768599	Osteoarthritis	Knee osteoarthritis	201595517	1.35e-08	0.0215981	26609	2	eqtl-a-ENSG00000003402	CFLAR
rs56388170	T	G	T	G	0.0743565	0.0026	0.289189	0.292	ebi-a-GCST007090	7	28724374	0.0103	403124	0.7982	Osteoarthritis	Knee osteoarthritis	28724374	1.42e-08	0.0131124	26280	7	eqtl-a-ENSG00000003402	CFLAR
rs6757272	G	A	G	A	-0.0776808	-0.0089	0.418416	0.3967	ebi-a-GCST007090	2	201728141	0.0096	403124	0.3535	Osteoarthritis	Knee osteoarthritis	201728141	1.13e-10	0.0120475	25826	2	eqtl-a-ENSG00000003402	CFLAR
rs10203405	T	G	T	G	-0.253709	-0.0049	0.186933	0.1919	ebi-a-GCST007090	2	61938818	0.0118	403124	0.6799	Osteoarthritis	Knee osteoarthritis	61938818	3.21e-63	0.0151164	14263	2	eqtl-a-ENSG00000173209	AHSA2P
rs116347317	C	T	C	T	-0.349121	-0.0074	0.0173554	0.0236	ebi-a-GCST007090	2	61683037	0.0305	403124	0.8096	Osteoarthritis	Knee osteoarthritis	61683037	1.64e-14	0.0454804	13483	2	eqtl-a-ENSG00000173209	AHSA2P
rs143262022	C	T	C	T	-0.269331	-0.0308	0.0174036	0.0132	ebi-a-GCST007090	2	60532428	0.0424	403124	0.4671	Osteoarthritis	Knee osteoarthritis	60532428	3.12e-09	0.0454567	6488	2	eqtl-a-ENSG00000173209	AHSA2P
rs62149392	T	C	T	C	0.411127	0.0051	0.245804	0.2591	ebi-a-GCST007090	2	61067437	0.0107	403124	0.630999	Osteoarthritis	Knee osteoarthritis	61067437	1e-200	0.013383	11157	2	eqtl-a-ENSG00000173209	AHSA2P
rs10204644	A	G	A	G	-0.0839591	0.0025	0.225093	0.1966	ebi-a-GCST007090	2	239174824	0.0121	403124	0.8375	Osteoarthritis	Knee osteoarthritis	239174824	3.66e-09	0.0142333	26926	2	eqtl-a-ENSG00000132326	PER2
rs149007767	T	C	T	C	-0.129711	0.0164	0.149708	0.1633	ebi-a-GCST007090	7	50370254	0.013	403124	0.2065	Osteoarthritis	Knee osteoarthritis	50370254	6.58e-15	0.0166458	30077	7	eqtl-a-ENSG00000132326	PER2
rs3805389	A	G	A	G	0.110078	-0.0122	0.266183	0.2607	ebi-a-GCST007090	4	56482750	0.0106	403124	0.249	Osteoarthritis	Knee osteoarthritis	56482750	2.54e-16	0.0134348	31684	4	eqtl-a-ENSG00000132326	PER2
rs4822024	A	G	A	G	0.0931763	-0.0048	0.224124	0.2261	ebi-a-GCST007090	22	41757647	0.0111	403124	0.6687	Osteoarthritis	Knee osteoarthritis	41757647	6.23e-11	0.0142511	31569	22	eqtl-a-ENSG00000132326	PER2
rs56330463	C	T	C	T	0.0753391	-0.0192	0.582097	0.5515	ebi-a-GCST007090	5	148200011	0.0094	403124	0.0412601	Osteoarthritis	Knee osteoarthritis	148200011	4.05e-10	0.0120506	31569	5	eqtl-a-ENSG00000132326	PER2
rs10204929	T	G	T	G	0.35641	-0.027	0.02536	0.0212	ebi-a-GCST007090	2	112886572	0.0322	403124	0.402	Osteoarthritis	Knee osteoarthritis	112886572	3.58e-21	0.0377381	24586	2	eqtl-a-ENSG00000153214	TMEM87B
rs116616802	T	C	T	C	-0.251542	-0.0441	0.0192927	0.0189	ebi-a-GCST007090	2	112935904	0.0346	403124	0.2018	Osteoarthritis	Knee osteoarthritis	112935904	5.86e-09	0.0432173	19256	2	eqtl-a-ENSG00000153214	TMEM87B
rs141791152	A	G	A	G	0.525175	-0.0295	0.015891	0.0101	ebi-a-GCST007090	2	113024450	0.0485	403124	0.5438	Osteoarthritis	Knee osteoarthritis	113024450	1.53e-28	0.0473877	20735	2	eqtl-a-ENSG00000153214	TMEM87B
rs6727484	A	G	A	G	-0.475067	0.0103	0.153663	0.1715	ebi-a-GCST007090	2	112815002	0.0123	403124	0.4023	Osteoarthritis	Knee osteoarthritis	112815002	1.92e-193	0.0160122	26493	2	eqtl-a-ENSG00000153214	TMEM87B
rs10205189	T	C	T	C	0.451674	0.0051	0.197778	0.1808	ebi-a-GCST007090	2	132243019	0.0121	403124	0.673	Osteoarthritis	Knee osteoarthritis	132243019	1e-200	0.0144502	25514	2	eqtl-a-ENSG00000173272	MZT2A
rs114391450	C	A	C	A	-0.228361	0.0064	0.0248488	0.0302	ebi-a-GCST007090	2	131683702	0.0293	403124	0.8281	Osteoarthritis	Knee osteoarthritis	131683702	2.23e-09	0.0381862	12020	2	eqtl-a-ENSG00000173272	MZT2A
rs151117086	T	C	T	C	-0.289662	0.0314	0.0153952	0.02	ebi-a-GCST007090	2	132334659	0.0341	403124	0.3562	Osteoarthritis	Knee osteoarthritis	132334659	1.98e-09	0.0482801	16791	2	eqtl-a-ENSG00000173272	MZT2A
rs1020661	C	T	C	T	-0.119879	0.0132	0.669492	0.644	ebi-a-GCST007090	5	57179504	0.0097	403124	0.1743	Osteoarthritis	Knee osteoarthritis	57179504	2e-21	0.0126123	31684	5	eqtl-a-ENSG00000175857	GAPT
rs140097264	A	G	A	G	-0.213809	0.0129	0.0355038	0.0375	ebi-a-GCST007090	5	58192912	0.0245	403124	0.5995	Osteoarthritis	Knee osteoarthritis	58192912	2.77e-11	0.0321127	27467	5	eqtl-a-ENSG00000175857	GAPT
rs141382143	C	T	C	T	-0.56801	0.04	0.0137446	0.0134	ebi-a-GCST007090	5	57809483	0.0411	403124	0.3299	Osteoarthritis	Knee osteoarthritis	57809483	6.37e-29	0.0508951	12223	5	eqtl-a-ENSG00000175857	GAPT
rs149007767	T	C	T	C	0.230787	0.0164	0.149708	0.1633	ebi-a-GCST007090	7	50370254	0.013	403124	0.2065	Osteoarthritis	Knee osteoarthritis	50370254	4.19e-44	0.0165681	30077	7	eqtl-a-ENSG00000175857	GAPT
rs27603	A	G	A	G	-0.363669	-0.0206	0.631948	0.6332	ebi-a-GCST007090	5	57654888	0.0096	403124	0.0326302	Osteoarthritis	Knee osteoarthritis	57654888	1e-200	0.0119553	31684	5	eqtl-a-ENSG00000175857	GAPT
rs35644055	T	C	T	C	-0.408669	0.0015	0.176206	0.1758	ebi-a-GCST007090	5	57901895	0.0125	403124	0.9052	Osteoarthritis	Knee osteoarthritis	57901895	1.94e-158	0.0152382	30077	5	eqtl-a-ENSG00000175857	GAPT
rs35979828	T	C	T	C	0.153959	-0.0044	0.0571059	0.0694	ebi-a-GCST007090	12	54685880	0.0182	403124	0.8078	Osteoarthritis	Knee osteoarthritis	54685880	1.85e-09	0.0256164	29836	12	eqtl-a-ENSG00000175857	GAPT
rs4917014	G	T	G	T	-0.0876473	0.0046	0.316454	0.3192	ebi-a-GCST007090	7	50305863	0.01	403124	0.6463	Osteoarthritis	Knee osteoarthritis	50305863	6.86e-12	0.0127756	31300	7	eqtl-a-ENSG00000175857	GAPT
rs7717056	A	G	A	G	-0.434991	0.0486	0.0169407	0.0171	ebi-a-GCST007090	5	57383449	0.0357	403124	0.174	Osteoarthritis	Knee osteoarthritis	57383449	3.03e-21	0.0459743	29277	5	eqtl-a-ENSG00000175857	GAPT
rs10208045	G	A	G	A	0.177645	-0.0132	0.114406	0.1094	ebi-a-GCST007090	2	191256032	0.0149	403124	0.3762	Osteoarthritis	Knee osteoarthritis	191256032	1.56e-21	0.0186385	31564	2	eqtl-a-ENSG00000198130	HIBCH
rs10209516	G	A	G	A	-0.46341	-0.0039	0.244233	0.2509	ebi-a-GCST007090	2	191061408	0.0107	403124	0.7199	Osteoarthritis	Knee osteoarthritis	191061408	1e-200	0.0132927	31562	2	eqtl-a-ENSG00000198130	HIBCH
rs113226180	G	A	G	A	-0.193828	0.0018	0.0708339	0.0949	ebi-a-GCST007090	2	192003372	0.0167	403124	0.9129	Osteoarthritis	Knee osteoarthritis	192003372	5.49e-17	0.023142	27176	2	eqtl-a-ENSG00000198130	HIBCH
rs11674449	T	C	T	C	-0.0738798	0.0048	0.481547	0.4513	ebi-a-GCST007090	2	190968863	0.0093	403124	0.609101	Osteoarthritis	Knee osteoarthritis	190968863	5.26e-10	0.0118954	31683	2	eqtl-a-ENSG00000198130	HIBCH
rs10209859	C	T	C	T	0.451847	0.0004	0.224003	0.2147	ebi-a-GCST007090	2	73204824	0.0114	403124	0.9705	Osteoarthritis	Knee osteoarthritis	73204824	1e-200	0.0137594	31684	2	eqtl-a-ENSG00000135631	RAB11FIP5
rs11065979	T	C	T	C	-0.0811848	-0.0055	0.418831	0.4366	ebi-a-GCST007090	12	112059557	0.0094	403124	0.554501	Osteoarthritis	Knee osteoarthritis	112059557	1.58e-11	0.0120441	28418	12	eqtl-a-ENSG00000135631	RAB11FIP5
rs11967684	A	G	A	G	-0.0701847	-0.0064	0.363875	0.3336	ebi-a-GCST007090	6	31199766	0.0098	403124	0.516901	Osteoarthritis	Knee osteoarthritis	31199766	1.35e-08	0.0123567	30603	6	eqtl-a-ENSG00000135631	RAB11FIP5
rs2007918	T	A	T	A	0.091124	0.0074	0.367919	0.3871	ebi-a-GCST007090	2	73475504	0.0095	403124	0.4341	Osteoarthritis	Knee osteoarthritis	73475504	1.39e-13	0.012318	28799	2	eqtl-a-ENSG00000135631	RAB11FIP5
rs7911264	C	T	C	T	0.0690673	-0.021	0.515223	0.5205	ebi-a-GCST007090	10	94436851	0.0093	403124	0.0240902	Osteoarthritis	Knee osteoarthritis	94436851	6.38e-09	0.0118948	31684	10	eqtl-a-ENSG00000135631	RAB11FIP5
rs10210693	G	C	G	C	0.117124	0.0171	0.352371	0.3606	ebi-a-GCST007090	2	171988710	0.0097	403124	0.0765297	Osteoarthritis	Knee osteoarthritis	171988710	4.09e-21	0.0124199	25090	2	eqtl-a-ENSG00000198586	TLK1
rs1354034	C	T	C	T	0.111885	-0.0084	0.618137	0.6008	ebi-a-GCST007090	3	56849749	0.0095	403124	0.3762	Osteoarthritis	Knee osteoarthritis	56849749	5.17e-20	0.0122141	31684	3	eqtl-a-ENSG00000198586	TLK1
rs59267926	A	G	A	G	0.333163	-0.003	0.0369387	0.0269	ebi-a-GCST007090	2	172114617	0.0287	403124	0.9155	Osteoarthritis	Knee osteoarthritis	172114617	2.99e-26	0.0314308	31240	2	eqtl-a-ENSG00000198586	TLK1
rs10210810	A	G	A	G	-0.256575	0.0116	0.88546	0.8752	ebi-a-GCST007090	2	113554145	0.014	403124	0.4097	Osteoarthritis	Knee osteoarthritis	113554145	1.9e-43	0.0185636	21745	2	eqtl-a-ENSG00000237753	SLC20A1-DT
rs12987214	G	A	G	A	0.470294	0.0067	0.176686	0.1784	ebi-a-GCST007090	2	113296739	0.0123	403124	0.5847	Osteoarthritis	Knee osteoarthritis	113296739	1e-200	0.0150945	21417	2	eqtl-a-ENSG00000237753	SLC20A1-DT
rs150872925	C	T	C	T	-0.232923	0.0301	0.0223524	0.016	ebi-a-GCST007090	2	113368098	0.0377	403124	0.4258	Osteoarthritis	Knee osteoarthritis	113368098	6.95e-09	0.0402139	16844	2	eqtl-a-ENSG00000237753	SLC20A1-DT
rs3948121	G	C	G	C	-0.142241	-0.0027	0.747668	0.725	ebi-a-GCST007090	2	113786833	0.0106	403124	0.7944	Osteoarthritis	Knee osteoarthritis	113786833	2.01e-25	0.0136502	21079	2	eqtl-a-ENSG00000237753	SLC20A1-DT
rs75726784	A	G	A	G	1.09704	-0.0183	0.0202139	0.0161	ebi-a-GCST007090	2	113438359	0.0368	403124	0.618399	Osteoarthritis	Knee osteoarthritis	113438359	1.12e-155	0.0412712	18157	2	eqtl-a-ENSG00000237753	SLC20A1-DT
rs10212	C	T	C	T	-0.792863	0.022	0.244241	0.2473	ebi-a-GCST007090	11	60108278	0.0108	403124	0.0404399	Osteoarthritis	Knee osteoarthritis	60108278	1e-200	0.0121396	26609	11	eqtl-a-ENSG00000166928	MS4A14
rs1375493	A	G	A	G	0.109639	0.0064	0.565077	0.5572	ebi-a-GCST007090	2	182323766	0.0094	403124	0.4953	Osteoarthritis	Knee osteoarthritis	182323766	5.22e-20	0.0119701	26494	2	eqtl-a-ENSG00000166928	MS4A14
rs141094656	C	T	C	T	0.352323	0.0262	0.0195137	0.0148	ebi-a-GCST007090	1	92753336	0.04	403124	0.5132	Osteoarthritis	Knee osteoarthritis	92753336	2.26e-16	0.042926	16554	1	eqtl-a-ENSG00000166928	MS4A14
rs141752352	A	G	A	G	-0.339454	0.0075	0.0136314	0.0153	ebi-a-GCST007090	11	60319473	0.039	403124	0.8465	Osteoarthritis	Knee osteoarthritis	60319473	3.5e-11	0.0512484	3668	11	eqtl-a-ENSG00000166928	MS4A14
rs146097215	A	G	A	G	0.283846	0.0196	0.0375086	0.0564	ebi-a-GCST007090	11	60519123	0.0219	403124	0.3717	Osteoarthritis	Knee osteoarthritis	60519123	1.01e-19	0.031233	18889	11	eqtl-a-ENSG00000166928	MS4A14
rs34687622	C	T	C	T	0.233681	0.0117	0.0223525	0.0258	ebi-a-GCST007090	11	59839139	0.0295	403124	0.690501	Osteoarthritis	Knee osteoarthritis	59839139	6.21e-09	0.0402135	23286	11	eqtl-a-ENSG00000166928	MS4A14
rs4970966	T	G	T	G	-0.0798436	-0.0039	0.209553	0.2232	ebi-a-GCST007090	1	150584103	0.0112	403124	0.7302	Osteoarthritis	Knee osteoarthritis	150584103	4.61e-08	0.0146084	26609	1	eqtl-a-ENSG00000166928	MS4A14
rs659101	G	A	G	A	0.109186	-0.0163	0.145348	0.1521	ebi-a-GCST007090	11	60759027	0.0131	403124	0.2147	Osteoarthritis	Knee osteoarthritis	60759027	9.46e-11	0.0168617	25002	11	eqtl-a-ENSG00000166928	MS4A14
rs8026803	C	T	C	T	-0.111967	0.016	0.247924	0.2605	ebi-a-GCST007090	15	80260014	0.0106	403124	0.1289	Osteoarthritis	Knee osteoarthritis	80260014	3.88e-16	0.0137511	26609	15	eqtl-a-ENSG00000166928	MS4A14
rs913672	G	T	G	T	0.0926784	-0.0009	0.340707	0.3414	ebi-a-GCST007090	20	48906967	0.0098	403124	0.9243	Osteoarthritis	Knee osteoarthritis	48906967	1.42e-13	0.0125336	26494	20	eqtl-a-ENSG00000166928	MS4A14
rs913678	C	T	C	T	-0.142029	0.0062	0.306921	0.3291	ebi-a-GCST007090	20	48955424	0.0099	403124	0.5325	Osteoarthritis	Knee osteoarthritis	48955424	2.1e-28	0.012849	26225	20	eqtl-a-ENSG00000166928	MS4A14
rs1021994	A	G	A	G	0.433347	0.0005	0.205941	0.2136	ebi-a-GCST007090	1	212922750	0.0113	403124	0.9641	Osteoarthritis	Knee osteoarthritis	212922750	1e-200	0.0142588	31568	1	eqtl-a-ENSG00000162769	FLVCR1
rs111778408	A	G	A	G	-0.10932	-0.0128	0.100785	0.1098	ebi-a-GCST007090	14	35572163	0.0148	403124	0.3901	Osteoarthritis	Knee osteoarthritis	35572163	3.1e-08	0.0197489	30165	14	eqtl-a-ENSG00000162769	FLVCR1
rs112179782	T	C	T	C	0.132959	0.0091	0.114951	0.1241	ebi-a-GCST007090	1	212712454	0.0142	403124	0.5219	Osteoarthritis	Knee osteoarthritis	212712454	9.46e-13	0.0186261	31234	1	eqtl-a-ENSG00000162769	FLVCR1
rs1874419	C	T	C	T	0.174602	-0.0028	0.752237	0.7484	ebi-a-GCST007090	1	213041841	0.0107	403124	0.7939	Osteoarthritis	Knee osteoarthritis	213041841	3.66e-37	0.0137078	31558	1	eqtl-a-ENSG00000162769	FLVCR1
rs3774937	C	T	C	T	0.148126	-0.0002	0.320593	0.3495	ebi-a-GCST007090	4	103434253	0.0097	403124	0.9804	Osteoarthritis	Knee osteoarthritis	103434253	1.79e-31	0.0126916	31569	4	eqtl-a-ENSG00000162769	FLVCR1
rs10220690	C	T	C	T	-0.173938	-0.0194	0.861682	0.8567	ebi-a-GCST007090	14	35076498	0.0132	403124	0.1425	Osteoarthritis	Knee osteoarthritis	35076498	4.25e-24	0.0171775	26196	14	eqtl-a-ENSG00000129518	EAPP
rs142621581	C	T	C	T	0.182967	0.0011	0.0393244	0.0392	ebi-a-GCST007090	14	34982715	0.0241	403124	0.9645	Osteoarthritis	Knee osteoarthritis	34982715	2.2e-09	0.0305827	22852	14	eqtl-a-ENSG00000129518	EAPP
rs61488898	T	C	T	C	-0.81825	0.0364	0.0277486	0.0266	ebi-a-GCST007090	14	35086437	0.0288	403124	0.2071	Osteoarthritis	Knee osteoarthritis	35086437	4.57e-117	0.035575	24345	14	eqtl-a-ENSG00000129518	EAPP
rs1022086	C	G	C	G	0.487272	0.0161	0.700102	0.6927	ebi-a-GCST007090	17	46586190	0.0101	403124	0.1089	Osteoarthritis	Knee osteoarthritis	46586190	1e-200	0.0123245	31569	17	eqtl-a-ENSG00000173917	HOXB2
rs11190134	A	G	A	G	-0.0960726	-0.0025	0.407148	0.3806	ebi-a-GCST007090	10	101282200	0.0096	403124	0.790999	Osteoarthritis	Knee osteoarthritis	101282200	1.89e-15	0.0120872	31682	10	eqtl-a-ENSG00000173917	HOXB2
rs117129726	A	G	A	G	0.469547	0.0124	0.0334609	0.0473	ebi-a-GCST007090	17	46932195	0.0218	403124	0.569799	Osteoarthritis	Knee osteoarthritis	46932195	2.53e-46	0.0328584	26234	17	eqtl-a-ENSG00000173917	HOXB2
rs2836441	A	G	A	G	-0.126658	0.0156	0.864707	0.8519	ebi-a-GCST007090	21	39870310	0.0131	403124	0.2323	Osteoarthritis	Knee osteoarthritis	39870310	3.05e-13	0.0173682	31355	21	eqtl-a-ENSG00000173917	HOXB2
rs3774937	C	T	C	T	0.0766679	-0.0002	0.320593	0.3495	ebi-a-GCST007090	4	103434253	0.0097	403124	0.9804	Osteoarthritis	Knee osteoarthritis	103434253	1.75e-09	0.0127364	31569	4	eqtl-a-ENSG00000173917	HOXB2
rs3809627	A	C	A	C	-0.0935189	-0.0244	0.438904	0.4025	ebi-a-GCST007090	16	30103160	0.0095	403124	0.00995199	Osteoarthritis	Knee osteoarthritis	30103160	5.51e-15	0.0119675	31599	16	eqtl-a-ENSG00000173917	HOXB2
rs4793658	C	A	C	A	-0.346779	0.0035	0.0990079	0.1108	ebi-a-GCST007090	17	45878733	0.0154	403124	0.8197	Osteoarthritis	Knee osteoarthritis	45878733	2.84e-69	0.0197124	31684	17	eqtl-a-ENSG00000173917	HOXB2
rs55977020	G	T	G	T	-0.493989	-0.0073	0.190692	0.2105	ebi-a-GCST007090	17	45881946	0.0116	403124	0.5301	Osteoarthritis	Knee osteoarthritis	45881946	1e-200	0.0145686	30902	17	eqtl-a-ENSG00000173917	HOXB2
rs76026873	C	A	C	A	-0.156351	-0.0067	0.124212	0.1174	ebi-a-GCST007090	17	47459646	0.0145	403124	0.642899	Osteoarthritis	Knee osteoarthritis	47459646	3.7e-18	0.0179972	31240	17	eqtl-a-ENSG00000173917	HOXB2
rs7911264	C	T	C	T	-0.152861	-0.021	0.515223	0.5205	ebi-a-GCST007090	10	94436851	0.0093	403124	0.0240902	Osteoarthritis	Knee osteoarthritis	94436851	3.89e-38	0.0118393	31684	10	eqtl-a-ENSG00000173917	HOXB2
rs79649161	T	C	T	C	0.263988	0.0319	0.0252309	0.0227	ebi-a-GCST007090	17	47483672	0.0312	403124	0.3074	Osteoarthritis	Knee osteoarthritis	47483672	3.22e-12	0.0378863	26517	17	eqtl-a-ENSG00000173917	HOXB2
rs79755767	A	G	A	G	0.11114	0.0032	0.0977363	0.0999	ebi-a-GCST007090	12	54698408	0.0156	403124	0.8396	Osteoarthritis	Knee osteoarthritis	54698408	2.84e-08	0.0200206	30744	12	eqtl-a-ENSG00000173917	HOXB2
rs10221115	G	C	G	C	0.47941	0.0011	0.220262	0.23	ebi-a-GCST007090	16	2988670	0.0117	403124	0.926	Osteoarthritis	Knee osteoarthritis	2988670	1e-200	0.013783	26647	16	eqtl-a-ENSG00000059122	FLYWCH1
rs2717704	C	T	C	T	0.0999544	0.0228	0.337222	0.3505	ebi-a-GCST007090	16	3069364	0.0098	403124	0.0197201	Osteoarthritis	Knee osteoarthritis	3069364	1.76e-15	0.0125612	23849	16	eqtl-a-ENSG00000059122	FLYWCH1
rs4786352	T	C	T	C	0.355993	-0.0043	0.463492	0.4581	ebi-a-GCST007090	16	2977365	0.0094	403124	0.649	Osteoarthritis	Knee osteoarthritis	2977365	1e-200	0.0115531	27070	16	eqtl-a-ENSG00000059122	FLYWCH1
rs10221666	C	A	C	A	-0.156759	-0.0395	0.0910829	0.1099	ebi-a-GCST007090	2	154461811	0.0149	403124	0.00780998	Osteoarthritis	Knee osteoarthritis	154461811	3.11e-14	0.0206433	31227	2	eqtl-a-ENSG00000177519	RPRM
rs6434686	C	T	C	T	0.30977	0.003	0.845035	0.8284	ebi-a-GCST007090	2	154380301	0.0128	403124	0.8168	Osteoarthritis	Knee osteoarthritis	154380301	4.03e-81	0.0162391	28135	2	eqtl-a-ENSG00000177519	RPRM
rs74658319	A	G	A	G	0.657805	0.017	0.0775221	0.0752	ebi-a-GCST007090	2	154217772	0.0177	403124	0.3361	Osteoarthritis	Knee osteoarthritis	154217772	1e-200	0.0215566	30500	2	eqtl-a-ENSG00000177519	RPRM
rs10223646	T	C	T	C	0.0958636	-0.0032	0.378685	0.3484	ebi-a-GCST007090	6	116617399	0.0097	403124	0.743599	Osteoarthritis	Knee osteoarthritis	116617399	4.89e-15	0.0122436	31528	6	eqtl-a-ENSG00000178425	NT5DC1
rs1547030	A	G	A	G	0.250191	0.0176	0.569431	0.5195	ebi-a-GCST007090	6	116418158	0.0093	403124	0.0587801	Osteoarthritis	Knee osteoarthritis	116418158	3.28e-99	0.011834	31644	6	eqtl-a-ENSG00000178425	NT5DC1
rs34872717	T	C	T	C	0.141265	0.0002	0.0635606	0.065	ebi-a-GCST007090	6	115910500	0.0188	403124	0.9914	Osteoarthritis	Knee osteoarthritis	115910500	6.74e-09	0.0243666	28430	6	eqtl-a-ENSG00000178425	NT5DC1
rs10223974	C	T	C	T	-0.238609	0.0132	0.0722268	0.0821	ebi-a-GCST007090	7	38643314	0.017	403124	0.4357	Osteoarthritis	Knee osteoarthritis	38643314	2.06e-25	0.022904	5494	7	eqtl-a-ENSG00000211699	TRGV3
rs112877032	G	C	G	C	-0.437897	-0.0074	0.0495263	0.0585	ebi-a-GCST007090	7	38384220	0.0198	403124	0.7074	Osteoarthritis	Knee osteoarthritis	38384220	2.2e-58	0.0271832	5499	7	eqtl-a-ENSG00000211699	TRGV3
rs2240827	A	G	A	G	0.113638	0.0168	0.111804	0.1001	ebi-a-GCST007090	7	38319436	0.0154	403124	0.2758	Osteoarthritis	Knee osteoarthritis	38319436	1.7e-09	0.0188627	5502	7	eqtl-a-ENSG00000211699	TRGV3
rs61739334	T	C	T	C	-0.511633	0.0056	0.197821	0.1961	ebi-a-GCST007090	7	38380487	0.0118	403124	0.6363	Osteoarthritis	Knee osteoarthritis	38380487	1e-200	0.0143067	5492	7	eqtl-a-ENSG00000211699	TRGV3
rs10224686	A	G	A	G	-0.164912	0.0338	0.0439513	0.0425	ebi-a-GCST007090	7	157128268	0.023	403124	0.1423	Osteoarthritis	Knee osteoarthritis	157128268	1.3e-08	0.0290016	31684	7	eqtl-a-ENSG00000155093	PTPRN2
rs10281295	T	C	T	C	0.0740955	0.0109	0.66765	0.7004	ebi-a-GCST007090	7	157504416	0.0107	403124	0.3114	Osteoarthritis	Knee osteoarthritis	157504416	4.32e-09	0.0126195	20330	7	eqtl-a-ENSG00000155093	PTPRN2
rs3735198	G	A	G	A	1.03082	0.0012	0.0444331	0.0485	ebi-a-GCST007090	7	157295625	0.0215	403124	0.9549	Osteoarthritis	Knee osteoarthritis	157295625	1e-200	0.0275503	31508	7	eqtl-a-ENSG00000155093	PTPRN2
rs724016	G	A	G	A	-0.0914511	-0.0134	0.432429	0.4449	ebi-a-GCST007090	3	141105570	0.0093	403124	0.1496	Osteoarthritis	Knee osteoarthritis	141105570	2.38e-14	0.011989	31684	3	eqtl-a-ENSG00000155093	PTPRN2
rs73181232	T	C	T	C	0.886291	0.0022	0.0545715	0.0406	ebi-a-GCST007090	7	157282883	0.0237	403124	0.926	Osteoarthritis	Knee osteoarthritis	157282883	1e-200	0.0251184	31270	7	eqtl-a-ENSG00000155093	PTPRN2
rs75616381	A	G	A	G	0.664085	-0.0897	0.0429074	0.0006	ebi-a-GCST007090	7	157316929	0.2218	403124	0.686	Osteoarthritis	Knee osteoarthritis	157316929	2.23e-117	0.028833	4265	7	eqtl-a-ENSG00000155093	PTPRN2
rs76140892	T	C	T	C	-0.443848	-0.015	0.0172873	0.0152	ebi-a-GCST007090	7	157272577	0.0392	403124	0.702301	Osteoarthritis	Knee osteoarthritis	157272577	1.79e-22	0.0455102	20838	7	eqtl-a-ENSG00000155093	PTPRN2
rs10226266	G	A	G	A	0.336778	0.0049	0.576968	0.5874	ebi-a-GCST007090	7	32941119	0.0095	403124	0.6029	Osteoarthritis	Knee osteoarthritis	32941119	6.27e-182	0.0117088	27526	7	eqtl-a-ENSG00000170852	KBTBD2
rs12667900	A	G	A	G	-0.169219	-0.0152	0.223273	0.2308	ebi-a-GCST007090	7	33131729	0.011	403124	0.1701	Osteoarthritis	Knee osteoarthritis	33131729	1.19e-32	0.0142208	31350	7	eqtl-a-ENSG00000170852	KBTBD2
rs35246690	A	G	A	G	-0.451559	-0.0046	0.334283	0.3241	ebi-a-GCST007090	7	32859754	0.0099	403124	0.6413	Osteoarthritis	Knee osteoarthritis	32859754	1e-200	0.0120305	31225	7	eqtl-a-ENSG00000170852	KBTBD2
rs76212094	A	G	A	G	0.241293	-0.0246	0.0220156	0.0116	ebi-a-GCST007090	7	32446402	0.0433	403124	0.5696	Osteoarthritis	Knee osteoarthritis	32446402	2.58e-09	0.0405105	27877	7	eqtl-a-ENSG00000170852	KBTBD2
rs102275	C	T	C	T	0.0857434	-0.005	0.340095	0.3516	ebi-a-GCST007090	11	61557803	0.0097	403124	0.604399	Osteoarthritis	Knee osteoarthritis	61557803	8.13e-12	0.0125426	31260	11	eqtl-a-ENSG00000186480	INSIG1
rs13232984	G	A	G	A	-0.48463	-0.0013	0.166288	0.1761	ebi-a-GCST007090	7	155132374	0.0122	403124	0.9124	Osteoarthritis	Knee osteoarthritis	155132374	1e-200	0.0154555	30590	7	eqtl-a-ENSG00000186480	INSIG1
rs34327601	C	T	C	T	-0.517671	-0.0175	0.147423	0.1362	ebi-a-GCST007090	7	155086261	0.0136	403124	0.1989	Osteoarthritis	Knee osteoarthritis	155086261	1e-200	0.0162125	30862	7	eqtl-a-ENSG00000186480	INSIG1
rs35506965	A	C	A	C	-0.164386	-0.0068	0.0880137	0.0803	ebi-a-GCST007090	7	155052690	0.017	403124	0.6889	Osteoarthritis	Knee osteoarthritis	155052690	4.43e-15	0.0209619	31315	7	eqtl-a-ENSG00000186480	INSIG1
rs3732378	A	G	A	G	-0.12093	0.0019	0.165434	0.1732	ebi-a-GCST007090	3	39307162	0.0122	403124	0.8786	Osteoarthritis	Knee osteoarthritis	39307162	3.87e-14	0.0159854	31260	3	eqtl-a-ENSG00000186480	INSIG1
rs4716662	T	C	T	C	0.112692	0.0018	0.26836	0.3068	ebi-a-GCST007090	7	155177662	0.0102	403124	0.8573	Osteoarthritis	Knee osteoarthritis	155177662	4.07e-17	0.0133984	21457	7	eqtl-a-ENSG00000186480	INSIG1
rs66568032	C	T	C	T	-0.30742	-0.0102	0.133166	0.1323	ebi-a-GCST007090	7	155093574	0.0137	403124	0.4557	Osteoarthritis	Knee osteoarthritis	155093574	1.92e-70	0.0173257	28761	7	eqtl-a-ENSG00000186480	INSIG1
rs8026803	C	T	C	T	-0.0916819	0.016	0.247924	0.2605	ebi-a-GCST007090	15	80260014	0.0106	403124	0.1289	Osteoarthritis	Knee osteoarthritis	80260014	2.7e-11	0.0137617	31644	15	eqtl-a-ENSG00000186480	INSIG1
rs9860547	A	G	A	G	-0.0717354	-0.0058	0.427245	0.4516	ebi-a-GCST007090	3	188128979	0.0093	403124	0.5342	Osteoarthritis	Knee osteoarthritis	188128979	2.38e-09	0.0120164	31529	3	eqtl-a-ENSG00000186480	INSIG1
rs10231271	A	G	A	G	0.312214	0.0124	0.537821	0.5107	ebi-a-GCST007090	7	72364533	0.0094	403124	0.1847	Osteoarthritis	Knee osteoarthritis	72364533	2.38e-158	0.0116449	4339	7	eqtl-a-ENSG00000205578	POM121B
rs17674142	G	A	G	A	0.131207	-0.017	0.0949237	0.1163	ebi-a-GCST007090	7	72108108	0.0145	403124	0.2416	Osteoarthritis	Knee osteoarthritis	72108108	9.72e-11	0.0202755	5487	7	eqtl-a-ENSG00000205578	POM121B
rs4084974	T	G	T	G	0.372951	-0.0246	0.0209333	0.0257	ebi-a-GCST007090	7	72682305	0.0307	403124	0.4219	Osteoarthritis	Knee osteoarthritis	72682305	2.33e-19	0.0414551	4339	7	eqtl-a-ENSG00000205578	POM121B
rs10231653	G	C	G	C	0.210937	-0.0017	0.0572351	0.0161	ebi-a-GCST007090	7	141442866	0.0398	403124	0.9656	Osteoarthritis	Knee osteoarthritis	141442866	1.55e-16	0.0255603	8482	7	eqtl-a-ENSG00000258227	CLEC5A
rs1181766	G	C	G	C	-0.11493	-0.014	0.784374	0.7582	ebi-a-GCST007090	7	141148209	0.0109	403124	0.1981	Osteoarthritis	Knee osteoarthritis	141148209	1.73e-15	0.0144398	31563	7	eqtl-a-ENSG00000258227	CLEC5A
rs12478601	T	C	T	C	-0.068466	-0.0075	0.574604	0.583	ebi-a-GCST007090	2	43721508	0.0094	403124	0.4269	Osteoarthritis	Knee osteoarthritis	43721508	1.24e-08	0.0120245	31300	2	eqtl-a-ENSG00000258227	CLEC5A
rs149007767	T	C	T	C	-0.312125	0.0164	0.149708	0.1633	ebi-a-GCST007090	7	50370254	0.013	403124	0.2065	Osteoarthritis	Knee osteoarthritis	50370254	4.66e-80	0.0164734	30077	7	eqtl-a-ENSG00000258227	CLEC5A
rs2157770	G	A	G	A	-0.0831853	0.0073	0.332411	0.2869	ebi-a-GCST007090	9	136921464	0.0103	403124	0.4751	Osteoarthritis	Knee osteoarthritis	136921464	4.28e-11	0.0126149	23876	9	eqtl-a-ENSG00000258227	CLEC5A
rs2239630	G	A	G	A	-0.119497	-0.0061	0.519173	0.5589	ebi-a-GCST007090	14	23589349	0.0094	403124	0.515	Osteoarthritis	Knee osteoarthritis	23589349	7.71e-24	0.0118697	31569	14	eqtl-a-ENSG00000258227	CLEC5A
rs2301924	A	G	A	G	0.349749	-0.0031	0.494678	0.4882	ebi-a-GCST007090	7	141442213	0.0093	403124	0.7381	Osteoarthritis	Knee osteoarthritis	141442213	1e-200	0.0115344	31568	7	eqtl-a-ENSG00000258227	CLEC5A
rs7788775	A	G	A	G	0.419302	-0.0059	0.245049	0.2277	ebi-a-GCST007090	7	141817070	0.0111	403124	0.593401	Osteoarthritis	Knee osteoarthritis	141817070	1e-200	0.0133799	31684	7	eqtl-a-ENSG00000258227	CLEC5A
rs79039899	C	T	C	T	-0.151133	0.0106	0.0669865	0.0827	ebi-a-GCST007090	7	141208951	0.0171	403124	0.5362	Osteoarthritis	Knee osteoarthritis	141208951	2.05e-10	0.0237731	30401	7	eqtl-a-ENSG00000258227	CLEC5A
rs10232205	C	A	C	A	0.138653	0.0181	0.0614388	0.0665	ebi-a-GCST007090	7	23230554	0.0186	403124	0.3322	Osteoarthritis	Knee osteoarthritis	23230554	2.14e-08	0.0247577	30125	7	eqtl-a-ENSG00000122591	HYCC1
rs10950934	A	G	A	G	-0.176217	0.0063	0.194084	0.221	ebi-a-GCST007090	7	23057024	0.0112	403124	0.5713	Osteoarthritis	Knee osteoarthritis	23057024	5.77e-32	0.0149756	31642	7	eqtl-a-ENSG00000122591	HYCC1
rs57949371	T	C	T	C	0.74746	0.0802	0.0190812	0.0176	ebi-a-GCST007090	7	23005076	0.0352	403124	0.0228402	Osteoarthritis	Knee osteoarthritis	23005076	1.55e-67	0.0430463	28304	7	eqtl-a-ENSG00000122591	HYCC1
rs10234815	C	T	C	T	0.569282	0.007	0.166981	0.1718	ebi-a-GCST007090	7	70144841	0.0123	403124	0.569399	Osteoarthritis	Knee osteoarthritis	70144841	1e-200	0.0152218	31569	7	eqtl-a-ENSG00000158321	AUTS2
rs12672441	G	A	G	A	-0.139146	-0.0028	0.0962098	0.0725	ebi-a-GCST007090	7	69444643	0.018	403124	0.8755	Osteoarthritis	Knee osteoarthritis	69444643	4.99e-12	0.0201497	30852	7	eqtl-a-ENSG00000158321	AUTS2
rs1317082	G	A	G	A	-0.103859	-0.0092	0.247755	0.2451	ebi-a-GCST007090	3	169497585	0.0108	403124	0.3941	Osteoarthritis	Knee osteoarthritis	169497585	4.4e-14	0.0137588	31684	3	eqtl-a-ENSG00000158321	AUTS2
rs2617170	C	T	C	T	-0.0883969	0.024	0.668027	0.6941	ebi-a-GCST007090	12	10560957	0.0101	403124	0.0170498	Osteoarthritis	Knee osteoarthritis	10560957	2.45e-12	0.0126166	31300	12	eqtl-a-ENSG00000158321	AUTS2
rs339331	C	T	C	T	-0.072999	0.0075	0.316721	0.308	ebi-a-GCST007090	6	117210052	0.01	403124	0.4558	Osteoarthritis	Knee osteoarthritis	117210052	1.11e-08	0.0127793	31300	6	eqtl-a-ENSG00000158321	AUTS2
rs34723238	G	A	G	A	-0.0969752	0.0002	0.167365	0.1782	ebi-a-GCST007090	7	70529017	0.0122	403124	0.9847	Osteoarthritis	Knee osteoarthritis	70529017	1.13e-09	0.0159226	31568	7	eqtl-a-ENSG00000158321	AUTS2
rs3732378	A	G	A	G	0.090593	0.0019	0.165434	0.1732	ebi-a-GCST007090	3	39307162	0.0122	403124	0.8786	Osteoarthritis	Knee osteoarthritis	39307162	1.49e-08	0.0159996	31300	3	eqtl-a-ENSG00000158321	AUTS2
rs73177713	A	G	A	G	0.239369	0.0344	0.0192332	0.0153	ebi-a-GCST007090	7	69986753	0.0381	403124	0.3662	Osteoarthritis	Knee osteoarthritis	69986753	3.21e-08	0.0432879	28966	7	eqtl-a-ENSG00000158321	AUTS2
rs77393802	T	C	T	C	0.390744	0.01	0.0943683	0.1007	ebi-a-GCST007090	7	70114808	0.0156	403124	0.5231	Osteoarthritis	Knee osteoarthritis	70114808	3.02e-84	0.0200915	31355	7	eqtl-a-ENSG00000158321	AUTS2
rs9607782	A	T	A	T	-0.076563	-0.0127	0.238522	0.2553	ebi-a-GCST007090	22	41587556	0.0107	403124	0.2343	Osteoarthritis	Knee osteoarthritis	41587556	4.06e-08	0.0139505	31484	22	eqtl-a-ENSG00000158321	AUTS2
rs10235378	C	T	C	T	0.169886	0.0129	0.906847	0.9134	ebi-a-GCST007090	7	64239245	0.0165	403124	0.4348	Osteoarthritis	Knee osteoarthritis	64239245	9.05e-17	0.0204276	31470	7	eqtl-a-ENSG00000196247	ZNF107
rs10243169	G	A	G	A	-0.361831	0.0057	0.932555	0.9279	ebi-a-GCST007090	7	64177119	0.018	403124	0.753	Osteoarthritis	Knee osteoarthritis	64177119	2.46e-53	0.0235357	28373	7	eqtl-a-ENSG00000196247	ZNF107
rs117492019	T	G	T	G	-0.104448	0.0118	0.176463	0.1768	ebi-a-GCST007090	19	58681861	0.0124	403124	0.3414	Osteoarthritis	Knee osteoarthritis	58681861	2.07e-11	0.0155879	31141	19	eqtl-a-ENSG00000196247	ZNF107
rs13062095	C	T	C	T	0.153471	-0.022	0.350092	0.3368	ebi-a-GCST007090	3	101267385	0.0099	403124	0.0253099	Osteoarthritis	Knee osteoarthritis	101267385	3.98e-35	0.0124105	31470	3	eqtl-a-ENSG00000196247	ZNF107
rs13221291	A	G	A	G	0.0777223	-0.0158	0.609072	0.6215	ebi-a-GCST007090	7	63739492	0.0096	403124	0.099481	Osteoarthritis	Knee osteoarthritis	63739492	1.75e-10	0.0121797	31463	7	eqtl-a-ENSG00000196247	ZNF107
rs10239073	T	C	T	C	-0.211056	-0.0279	0.0402397	0.0305	ebi-a-GCST007090	7	26629752	0.0274	403124	0.3084	Osteoarthritis	Knee osteoarthritis	26629752	2.93e-12	0.0302334	26280	7	eqtl-a-ENSG00000078399	HOXA9
rs10259620	G	A	G	A	0.394285	0.0123	0.778939	0.7872	ebi-a-GCST007090	7	27202289	0.0114	403124	0.2821	Osteoarthritis	Knee osteoarthritis	27202289	1.17e-175	0.0139537	26608	7	eqtl-a-ENSG00000078399	HOXA9
rs10275896	C	T	C	T	0.104533	0.0165	0.223386	0.2452	ebi-a-GCST007090	7	26858395	0.0108	403124	0.1262	Osteoarthritis	Knee osteoarthritis	26858395	2.32e-13	0.0142623	26490	7	eqtl-a-ENSG00000078399	HOXA9
rs4917014	G	T	G	T	0.106435	0.0046	0.316454	0.3192	ebi-a-GCST007090	7	50305863	0.01	403124	0.6463	Osteoarthritis	Knee osteoarthritis	50305863	7.58e-17	0.0127655	26225	7	eqtl-a-ENSG00000078399	HOXA9
rs10239557	T	C	T	C	0.126587	-0.0098	0.285952	0.3091	ebi-a-GCST007090	7	38950137	0.0101	403124	0.3315	Osteoarthritis	Knee osteoarthritis	38950137	5.3e-22	0.0131283	31355	7	eqtl-a-ENSG00000006715	VPS41
rs6963017	G	A	G	A	-0.191018	-0.006	0.120434	0.1309	ebi-a-GCST007090	7	39560862	0.0137	403124	0.663599	Osteoarthritis	Knee osteoarthritis	39560862	9.97e-26	0.0182159	31469	7	eqtl-a-ENSG00000006715	VPS41
rs757685	A	G	A	G	-0.354999	0.0061	0.838511	0.8441	ebi-a-GCST007090	7	38775323	0.0128	403124	0.631899	Osteoarthritis	Knee osteoarthritis	38775323	1.77e-110	0.0158956	31355	7	eqtl-a-ENSG00000006715	VPS41
rs10240848	C	T	C	T	0.151985	-0.0073	0.308736	0.3135	ebi-a-GCST007090	7	38406877	0.01	403124	0.4684	Osteoarthritis	Knee osteoarthritis	38406877	2.01e-32	0.0128197	5495	7	eqtl-a-ENSG00000211694	TRGV10
rs1728785	C	A	C	A	-0.108496	0.0233	0.780371	0.7674	ebi-a-GCST007090	16	68591230	0.0111	403124	0.0357998	Osteoarthritis	Knee osteoarthritis	68591230	3.97e-14	0.0143473	5502	16	eqtl-a-ENSG00000211694	TRGV10
rs78014307	G	T	G	T	-0.398625	0.0038	0.10625	0.1124	ebi-a-GCST007090	7	38267279	0.0147	403124	0.7962	Osteoarthritis	Knee osteoarthritis	38267279	1.59e-97	0.0190203	5502	7	eqtl-a-ENSG00000211694	TRGV10
rs10241243	C	T	C	T	-0.332708	0.0198	0.0269783	0.0188	ebi-a-GCST007090	7	76048676	0.0342	403124	0.5623	Osteoarthritis	Knee osteoarthritis	76048676	1.05e-19	0.0366277	26508	7	eqtl-a-ENSG00000127952	STYXL1
rs116967623	A	G	A	G	1.37756	0.0043	0.017155	0.0142	ebi-a-GCST007090	7	75502136	0.0401	403124	0.9153	Osteoarthritis	Knee osteoarthritis	75502136	1e-200	0.0443452	20629	7	eqtl-a-ENSG00000127952	STYXL1
rs145089871	G	A	G	A	1.65216	0.0568	0.0167919	0.0241	ebi-a-GCST007090	7	75801297	0.0304	403124	0.0621498	Osteoarthritis	Knee osteoarthritis	75801297	1e-200	0.0441836	22161	7	eqtl-a-ENSG00000127952	STYXL1
rs145803349	A	C	A	C	-0.258467	-0.0395	0.0175274	0.0232	ebi-a-GCST007090	7	75680965	0.0315	403124	0.2098	Osteoarthritis	Knee osteoarthritis	75680965	1.16e-08	0.0453029	22947	7	eqtl-a-ENSG00000127952	STYXL1
rs145857471	T	C	T	C	0.961391	0.0801	0.0133554	0.0122	ebi-a-GCST007090	7	75724877	0.0433	403124	0.0646205	Osteoarthritis	Knee osteoarthritis	75724877	1.27e-78	0.051213	5514	7	eqtl-a-ENSG00000127952	STYXL1
rs67925951	T	C	T	C	-0.934419	-0.0048	0.0304223	0.0333	ebi-a-GCST007090	7	75661673	0.0259	403124	0.8531	Osteoarthritis	Knee osteoarthritis	75661673	1.01e-168	0.03375	31026	7	eqtl-a-ENSG00000127952	STYXL1
rs75629691	G	A	G	A	1.4848	0.0151	0.0236116	0.0297	ebi-a-GCST007090	7	75530359	0.0273	403124	0.579201	Osteoarthritis	Knee osteoarthritis	75530359	1e-200	0.0371529	25550	7	eqtl-a-ENSG00000127952	STYXL1
rs76844457	G	A	G	A	-0.287798	-0.0135	0.0260731	0.0276	ebi-a-GCST007090	7	75699822	0.0289	403124	0.641501	Osteoarthritis	Knee osteoarthritis	75699822	1.15e-14	0.0372709	25572	7	eqtl-a-ENSG00000127952	STYXL1
rs10243286	C	T	C	T	-0.564228	-0.0014	0.22327	0.1856	ebi-a-GCST007090	7	36823940	0.0121	403124	0.905	Osteoarthritis	Knee osteoarthritis	36823940	1e-200	0.0134799	31684	7	eqtl-a-ENSG00000136250	AOAH
rs34853387	T	C	T	C	-0.126307	-0.0157	0.740464	0.7426	ebi-a-GCST007090	7	37200154	0.0106	403124	0.1402	Osteoarthritis	Knee osteoarthritis	37200154	1.04e-20	0.013535	31684	7	eqtl-a-ENSG00000136250	AOAH
rs4720206	C	T	C	T	-0.22868	-0.0217	0.193065	0.2403	ebi-a-GCST007090	7	36618561	0.0109	403124	0.0475302	Osteoarthritis	Knee osteoarthritis	36618561	8.83e-53	0.0149557	30077	7	eqtl-a-ENSG00000136250	AOAH
rs55643457	C	T	C	T	-0.0933958	0.0017	0.217596	0.2027	ebi-a-GCST007090	7	37442007	0.0116	403124	0.8818	Osteoarthritis	Knee osteoarthritis	37442007	8.9e-11	0.0144032	31684	7	eqtl-a-ENSG00000136250	AOAH
rs6462688	G	A	G	A	-0.539327	0.011	0.779682	0.7803	ebi-a-GCST007090	7	36689195	0.0112	403124	0.3286	Osteoarthritis	Knee osteoarthritis	36689195	1e-200	0.0136238	31564	7	eqtl-a-ENSG00000136250	AOAH
rs9268838	A	G	A	G	-0.451404	0.0053	0.249105	0.3172	ebi-a-GCST007090	6	32428715	0.01	403124	0.5925	Osteoarthritis	Knee osteoarthritis	32428715	1e-200	0.0132265	30211	6	eqtl-a-ENSG00000136250	AOAH
rs10243535	G	T	G	T	0.111424	0.0208	0.262534	0.2817	ebi-a-GCST007090	7	38528183	0.0103	403124	0.0432902	Osteoarthritis	Knee osteoarthritis	38528183	1.49e-16	0.0134938	5416	7	eqtl-a-ENSG00000227191	TRGC2
rs117159143	G	A	G	A	-0.37542	-0.0058	0.0184822	0.0147	ebi-a-GCST007090	7	38195803	0.0393	403124	0.8818	Osteoarthritis	Knee osteoarthritis	38195803	1.63e-17	0.0440763	1707	7	eqtl-a-ENSG00000227191	TRGC2
rs62443291	T	C	T	C	-0.630002	-0.0014	0.103746	0.1064	ebi-a-GCST007090	7	38186555	0.0151	403124	0.9258	Osteoarthritis	Knee osteoarthritis	38186555	1e-200	0.0187842	5497	7	eqtl-a-ENSG00000227191	TRGC2
rs10243593	A	G	A	G	0.122522	0.0026	0.481416	0.4709	ebi-a-GCST007090	7	39972125	0.0093	403124	0.7776	Osteoarthritis	Knee osteoarthritis	39972125	5.46e-25	0.011867	26609	7	eqtl-a-ENSG00000256574	OR13A1
rs1977324	C	T	C	T	0.0843636	-0.0063	0.702737	0.7121	ebi-a-GCST007090	10	45374098	0.0104	403124	0.547299	Osteoarthritis	Knee osteoarthritis	45374098	8.69e-11	0.0130026	26490	10	eqtl-a-ENSG00000256574	OR13A1
rs2217797	A	G	A	G	-0.451307	0.0003	0.198234	0.1887	ebi-a-GCST007090	10	45775896	0.0119	403124	0.9794	Osteoarthritis	Knee osteoarthritis	45775896	1e-200	0.0144377	26494	10	eqtl-a-ENSG00000256574	OR13A1
rs10243593	A	G	A	G	0.069496	0.0026	0.481416	0.4709	ebi-a-GCST007090	7	39972125	0.0093	403124	0.7776	Osteoarthritis	Knee osteoarthritis	39972125	5.18e-09	0.0118974	23842	7	eqtl-a-ENSG00000054277	OPN3
rs658729	T	C	T	C	0.471522	0.0077	0.652313	0.659	ebi-a-GCST007090	1	241775724	0.0099	403124	0.4361	Osteoarthritis	Knee osteoarthritis	241775724	1e-200	0.0118505	23173	1	eqtl-a-ENSG00000054277	OPN3
rs6660811	G	A	G	A	0.0849366	0.0097	0.513286	0.5205	ebi-a-GCST007090	1	241905190	0.0093	403124	0.2971	Osteoarthritis	Knee osteoarthritis	241905190	8.94e-13	0.0118862	23727	1	eqtl-a-ENSG00000054277	OPN3
rs72768044	C	G	C	G	0.327241	-0.0314	0.0313793	0.0359	ebi-a-GCST007090	1	241807644	0.0253	403124	0.2141	Osteoarthritis	Knee osteoarthritis	241807644	6.78e-22	0.0340273	22600	1	eqtl-a-ENSG00000054277	OPN3
rs10244237	A	G	A	G	-0.626987	0.043	0.0121951	0.011	ebi-a-GCST007090	7	75111624	0.0447	403124	0.336	Osteoarthritis	Knee osteoarthritis	75111624	3.35e-31	0.0539696	2648	7	eqtl-a-ENSG00000165178	NCF1C
rs1179594	C	T	C	T	-0.0937458	0.013	0.407763	0.4299	ebi-a-GCST007090	7	75274068	0.0094	403124	0.1679	Osteoarthritis	Knee osteoarthritis	75274068	8.7e-15	0.0120856	6421	7	eqtl-a-ENSG00000165178	NCF1C
rs12154789	T	C	T	C	0.687049	0.0057	0.0710269	0.101	ebi-a-GCST007090	7	75063984	0.0154	403124	0.710799	Osteoarthritis	Knee osteoarthritis	75063984	1e-200	0.022437	6416	7	eqtl-a-ENSG00000165178	NCF1C
rs149110519	T	C	T	C	-0.14729	0.0192	0.0526158	0.0356	ebi-a-GCST007090	6	144385777	0.0252	403124	0.4463	Osteoarthritis	Knee osteoarthritis	144385777	3.18e-08	0.0266289	5511	6	eqtl-a-ENSG00000165178	NCF1C
rs10244384	A	G	A	G	0.23289	0.0023	0.0901729	0.0875	ebi-a-GCST007090	7	142337675	0.0164	403124	0.8891	Osteoarthritis	Knee osteoarthritis	142337602	2.11e-29	0.0206864	5496	7	eqtl-a-ENSG00000211720	TRBV11-1
rs3020835	A	C	A	C	0.0730999	0.0109	0.481848	0.4961	ebi-a-GCST007090	7	142034803	0.0094	403124	0.2481	Osteoarthritis	Knee osteoarthritis	142034803	7.98e-10	0.0118954	5502	7	eqtl-a-ENSG00000211720	TRBV11-1
rs9272219	T	G	T	G	-0.0750096	0.0167	0.283415	0.259	ebi-a-GCST007090	6	32602269	0.0106	403124	0.1155	Osteoarthritis	Knee osteoarthritis	32602269	1.3e-08	0.0131918	4294	6	eqtl-a-ENSG00000211720	TRBV11-1
rs10250547	T	C	T	C	0.464743	0.0068	0.259839	0.2604	ebi-a-GCST007090	7	6376039	0.0108	403124	0.5328	Osteoarthritis	Knee osteoarthritis	6376039	1e-200	0.0129956	30077	7	eqtl-a-ENSG00000164535	DAGLB
rs117961277	C	T	C	T	0.261304	0.0253	0.0231575	0.0314	ebi-a-GCST007090	7	6581469	0.0266	403124	0.3401	Osteoarthritis	Knee osteoarthritis	6581469	3.76e-11	0.0395107	16432	7	eqtl-a-ENSG00000164535	DAGLB
rs138750185	T	C	T	C	-0.220399	0.0064	0.0576463	0.0419	ebi-a-GCST007090	7	6540076	0.0235	403124	0.784099	Osteoarthritis	Knee osteoarthritis	6540076	4.98e-18	0.0254685	27635	7	eqtl-a-ENSG00000164535	DAGLB
rs149332093	A	C	A	C	0.423422	-0.0708	0.0133261	0.0168	ebi-a-GCST007090	7	6098841	0.0378	403124	0.0608205	Osteoarthritis	Knee osteoarthritis	6098841	2.91e-16	0.051782	18995	7	eqtl-a-ENSG00000164535	DAGLB
rs62454705	C	T	C	T	0.961695	-0.0158	0.0286945	0.0347	ebi-a-GCST007090	7	6466410	0.0256	403124	0.5378	Osteoarthritis	Knee osteoarthritis	6466410	7.18e-169	0.0347195	26891	7	eqtl-a-ENSG00000164535	DAGLB
rs6943116	G	A	G	A	0.242442	-0.1024	0.0240214	0.0056	ebi-a-GCST007090	7	6489331	0.067	403124	0.1265	Osteoarthritis	Knee osteoarthritis	6489331	4.22e-10	0.0388174	10695	7	eqtl-a-ENSG00000164535	DAGLB
rs80036610	T	C	T	C	0.569793	-0.0663	0.0182937	0.0221	ebi-a-GCST007090	7	6537178	0.0317	403124	0.0363304	Osteoarthritis	Knee osteoarthritis	6537178	4.22e-38	0.0441525	16855	7	eqtl-a-ENSG00000164535	DAGLB
rs10250853	G	C	G	C	0.72093	0.0037	0.0244054	0.0226	ebi-a-GCST007090	7	160494	0.0334	403124	0.9107	Osteoarthritis	Knee osteoarthritis	160494	6.91e-80	0.0380912	5306	7	eqtl-a-ENSG00000240859	LINC03014
rs62430598	G	C	G	C	0.110333	0.0012	0.21318	0.2052	ebi-a-GCST007090	7	101721	0.0115	403124	0.9196	Osteoarthritis	Knee osteoarthritis	101721	2.79e-14	0.0145026	5502	7	eqtl-a-ENSG00000240859	LINC03014
rs76029673	A	G	A	G	-0.706582	-0.0058	0.0481712	0.0282	ebi-a-GCST007090	7	161970	0.0281	403124	0.8354	Osteoarthritis	Knee osteoarthritis	161970	2.67e-149	0.0271516	5485	7	eqtl-a-ENSG00000240859	LINC03014
rs10251935	T	A	T	A	-0.596729	-0.0101	0.12904	0.1223	ebi-a-GCST007090	7	156511684	0.0142	403124	0.478	Osteoarthritis	Knee osteoarthritis	156511684	1e-200	0.0170282	26488	7	eqtl-a-ENSG00000105983	LMBR1
rs112721513	A	G	A	G	-0.515834	0.0105	0.0240221	0.0254	ebi-a-GCST007090	7	156652917	0.0297	403124	0.724201	Osteoarthritis	Knee osteoarthritis	156652917	1.12e-40	0.0386271	23853	7	eqtl-a-ENSG00000105983	LMBR1
rs3750133	C	T	C	T	0.163873	-0.0066	0.168828	0.1636	ebi-a-GCST007090	7	156754634	0.0126	403124	0.6019	Osteoarthritis	Knee osteoarthritis	156754634	4.05e-25	0.0158283	25446	7	eqtl-a-ENSG00000105983	LMBR1
rs10255707	C	T	C	T	0.434508	0.0021	0.766379	0.7748	ebi-a-GCST007090	7	45954692	0.0112	403124	0.8523	Osteoarthritis	Knee osteoarthritis	45954692	1e-200	0.0135821	31680	7	eqtl-a-ENSG00000146674	IGFBP3
rs150897655	G	A	G	A	0.436722	-0.0241	0.0146807	0.0155	ebi-a-GCST007090	7	46143331	0.0377	403124	0.5229	Osteoarthritis	Knee osteoarthritis	46143331	8.8e-19	0.0493494	24897	7	eqtl-a-ENSG00000146674	IGFBP3
rs189323796	G	A	G	A	0.262426	0.0742	0.0187946	0.0219	ebi-a-GCST007090	7	45850642	0.0347	403124	0.0323601	Osteoarthritis	Knee osteoarthritis	45850642	2.03e-09	0.043772	20638	7	eqtl-a-ENSG00000146674	IGFBP3
rs1961220	A	G	A	G	-0.0761991	-0.0015	0.322917	0.3419	ebi-a-GCST007090	5	35844125	0.0098	403124	0.8748	Osteoarthritis	Knee osteoarthritis	35844125	2.04e-09	0.0127124	31684	5	eqtl-a-ENSG00000146674	IGFBP3
rs6968917	C	T	C	T	0.120423	-0.0143	0.458022	0.4659	ebi-a-GCST007090	7	46780610	0.0093	403124	0.1257	Osteoarthritis	Knee osteoarthritis	46780610	4.62e-24	0.0119026	31684	7	eqtl-a-ENSG00000146674	IGFBP3
rs10256499	A	G	A	G	0.216887	0.0079	0.952703	0.9526	ebi-a-GCST007090	7	143640051	0.0221	403124	0.7193	Osteoarthritis	Knee osteoarthritis	143640051	9.04e-15	0.0279786	5164	7	eqtl-a-ENSG00000170356	OR2A20P
rs1468363	T	C	T	C	-0.498214	0.0002	0.805355	0.7289	ebi-a-GCST007090	7	143952243	0.0119	403124	0.9879	Osteoarthritis	Knee osteoarthritis	143952243	1e-200	0.0144357	3599	7	eqtl-a-ENSG00000170356	OR2A20P
rs6963694	G	A	G	A	-0.180566	0.021	0.807059	0.8311	ebi-a-GCST007090	7	144183744	0.0126	403124	0.0954004	Osteoarthritis	Knee osteoarthritis	144183744	2.38e-33	0.0150059	5164	7	eqtl-a-ENSG00000170356	OR2A20P
rs7806047	G	C	G	C	0.107531	-0.0173	0.126003	0.1258	ebi-a-GCST007090	7	143106884	0.0141	403124	0.2205	Osteoarthritis	Knee osteoarthritis	143106884	1.93e-09	0.017912	4656	7	eqtl-a-ENSG00000170356	OR2A20P
rs10256830	A	G	A	G	-0.456509	-0.0321	0.0753218	0.0689	ebi-a-GCST007090	7	29825676	0.0184	403124	0.0807495	Osteoarthritis	Knee osteoarthritis	29825676	8.93e-94	0.0222225	31568	7	eqtl-a-ENSG00000136193	SCRN1
rs11773041	T	C	T	C	-0.422961	0.0128	0.023206	0.0231	ebi-a-GCST007090	7	30514091	0.031	403124	0.679	Osteoarthritis	Knee osteoarthritis	30514091	6.39e-27	0.0393708	24445	7	eqtl-a-ENSG00000136193	SCRN1
rs142790188	A	G	A	G	-0.550608	-0.0089	0.0147788	0.0162	ebi-a-GCST007090	7	30071504	0.0368	403124	0.8087	Osteoarthritis	Knee osteoarthritis	30071504	3.53e-29	0.0491058	26254	7	eqtl-a-ENSG00000136193	SCRN1
rs2240382	G	A	G	A	-0.531215	-0.0062	0.175214	0.168	ebi-a-GCST007090	7	29928463	0.0125	403124	0.6201	Osteoarthritis	Knee osteoarthritis	29928463	1e-200	0.0150043	31554	7	eqtl-a-ENSG00000136193	SCRN1
rs354033	A	G	A	G	0.0819284	-0.0016	0.25016	0.2561	ebi-a-GCST007090	7	149289464	0.0106	403124	0.8787	Osteoarthritis	Knee osteoarthritis	149289464	2.38e-09	0.0137247	31684	7	eqtl-a-ENSG00000136193	SCRN1
rs612169	G	A	G	A	-0.0734032	0.0143	0.367318	0.318	ebi-a-GCST007090	9	136143442	0.01	403124	0.1523	Osteoarthritis	Knee osteoarthritis	136143442	2.63e-09	0.0123307	31176	9	eqtl-a-ENSG00000136193	SCRN1
rs8026803	C	T	C	T	-0.109056	0.016	0.247924	0.2605	ebi-a-GCST007090	15	80260014	0.0106	403124	0.1289	Osteoarthritis	Knee osteoarthritis	80260014	2.19e-15	0.0137527	31684	15	eqtl-a-ENSG00000136193	SCRN1
rs10257023	A	G	A	G	0.291085	0.037	0.0687975	0.0633	ebi-a-GCST007090	7	6023573	0.0192	403124	0.0533396	Osteoarthritis	Knee osteoarthritis	6023573	1.46e-35	0.0233865	27747	7	eqtl-a-ENSG00000187953	PMS2CL
rs1101167	C	T	C	T	0.130414	0.0293	0.917106	0.9102	ebi-a-GCST007090	7	6164687	0.0164	403124	0.0733196	Osteoarthritis	Knee osteoarthritis	6164687	1.45e-09	0.0215582	31015	7	eqtl-a-ENSG00000187953	PMS2CL
rs7796846	T	C	T	C	-0.221205	-0.0311	0.23838	0.2221	ebi-a-GCST007090	7	6773345	0.0112	403124	0.00532599	Osteoarthritis	Knee osteoarthritis	6773345	1.79e-57	0.0138436	31346	7	eqtl-a-ENSG00000187953	PMS2CL
rs10259121	C	T	C	T	0.128767	0.0017	0.0697997	0.0825	ebi-a-GCST007090	7	1469743	0.0169	403124	0.9183	Osteoarthritis	Knee osteoarthritis	1469743	3.42e-08	0.0233325	9073	7	eqtl-a-ENSG00000230487	PSMG3-AS1
rs60961513	C	T	C	T	0.661984	-0.0231	0.0572693	0.0517	ebi-a-GCST007090	7	1614367	0.0211	403124	0.2731	Osteoarthritis	Knee osteoarthritis	1614367	1.75e-154	0.0250014	10365	7	eqtl-a-ENSG00000230487	PSMG3-AS1
rs62442529	A	G	A	G	0.0867337	-0.0003	0.182836	0.194	ebi-a-GCST007090	7	2319129	0.0118	403124	0.9808	Osteoarthritis	Knee osteoarthritis	2319129	1.71e-08	0.0153805	17317	7	eqtl-a-ENSG00000230487	PSMG3-AS1
rs73050578	A	G	A	G	0.237083	-0.0032	0.248639	0.2462	ebi-a-GCST007090	7	1624795	0.011	403124	0.773599	Osteoarthritis	Knee osteoarthritis	1624795	8.11e-68	0.0136247	9202	7	eqtl-a-ENSG00000230487	PSMG3-AS1
rs10259620	G	A	G	A	-0.215101	0.0123	0.778939	0.7872	ebi-a-GCST007090	7	27202289	0.0114	403124	0.2821	Osteoarthritis	Knee osteoarthritis	27202289	1.23e-51	0.0142282	5501	7	eqtl-a-ENSG00000233429	HOTAIRM1
rs10275896	C	T	C	T	0.281089	0.0165	0.223386	0.2452	ebi-a-GCST007090	7	26858395	0.0108	403124	0.1262	Osteoarthritis	Knee osteoarthritis	26858395	1.61e-88	0.0140922	5498	7	eqtl-a-ENSG00000233429	HOTAIRM1
rs117082677	C	A	C	A	0.135345	0.002	0.0668682	0.0825	ebi-a-GCST007090	7	27352366	0.0174	403124	0.9071	Osteoarthritis	Knee osteoarthritis	27352366	1.29e-08	0.0237994	4339	7	eqtl-a-ENSG00000233429	HOTAIRM1
rs212837	C	T	C	T	-0.374392	-0.0048	0.639355	0.6198	ebi-a-GCST007090	7	26695215	0.0096	403124	0.617	Osteoarthritis	Knee osteoarthritis	26695215	1e-200	0.0119873	5502	7	eqtl-a-ENSG00000233429	HOTAIRM1
rs673502	G	T	G	T	-0.504767	0.0184	0.771854	0.7638	ebi-a-GCST007090	7	26845853	0.0109	403124	0.0921701	Osteoarthritis	Knee osteoarthritis	26845853	1e-200	0.0135318	5502	7	eqtl-a-ENSG00000233429	HOTAIRM1
rs10264122	C	T	C	T	-0.360461	-0.0129	0.581356	0.6038	ebi-a-GCST007090	7	1009337	0.0095	403124	0.1758	Osteoarthritis	Knee osteoarthritis	1009337	1e-200	0.0116765	23869	7	eqtl-a-ENSG00000178381	ZFAND2A
rs12533216	A	G	A	G	-0.188455	0.0377	0.0504615	0.0801	ebi-a-GCST007090	7	1315152	0.0173	403124	0.0292402	Osteoarthritis	Knee osteoarthritis	1315152	3.84e-12	0.0271436	18075	7	eqtl-a-ENSG00000178381	ZFAND2A
rs4719475	G	A	G	A	-0.132215	-0.0019	0.352155	0.3554	ebi-a-GCST007090	7	864389	0.0098	403124	0.844	Osteoarthritis	Knee osteoarthritis	864389	1.68e-26	0.0124109	27399	7	eqtl-a-ENSG00000178381	ZFAND2A
rs80116805	A	G	A	G	-0.538156	-0.0178	0.176017	0.1788	ebi-a-GCST007090	7	985764	0.0122	403124	0.1432	Osteoarthritis	Knee osteoarthritis	985764	1e-200	0.0149573	24076	7	eqtl-a-ENSG00000178381	ZFAND2A
rs1026466	C	G	C	G	-0.651238	0.0026	0.101374	0.1003	ebi-a-GCST007090	19	5775337	0.0155	403124	0.8662	Osteoarthritis	Knee osteoarthritis	5775337	1e-200	0.0189421	14258	19	eqtl-a-ENSG00000141994	DUS3L
rs148623561	A	G	A	G	0.208187	0.0269	0.0324731	0.0465	ebi-a-GCST007090	19	5794837	0.022	403124	0.2216	Osteoarthritis	Knee osteoarthritis	5794837	5.35e-10	0.033532	10332	19	eqtl-a-ENSG00000141994	DUS3L
rs148694052	A	G	A	G	-0.38675	-0.0187	0.0236017	0.0258	ebi-a-GCST007090	19	5781422	0.0293	403124	0.5231	Osteoarthritis	Knee osteoarthritis	5781422	4.22e-23	0.0390712	11489	19	eqtl-a-ENSG00000141994	DUS3L
rs3737237	A	G	A	G	-0.104545	-0.0004	0.124089	0.1394	ebi-a-GCST007090	19	5707628	0.0136	403124	0.9787	Osteoarthritis	Knee osteoarthritis	5707628	6.71e-09	0.0180315	11158	19	eqtl-a-ENSG00000141994	DUS3L
rs10267796	A	G	A	G	-0.206551	0.0093	0.590441	0.5822	ebi-a-GCST007090	7	926077	0.0094	403124	0.3215	Osteoarthritis	Knee osteoarthritis	926077	1.23e-66	0.0119776	31678	7	eqtl-a-ENSG00000164828	SUN1
rs11977029	A	G	A	G	-0.0959353	-0.0266	0.167128	0.176	ebi-a-GCST007090	7	1046637	0.0122	403124	0.0291199	Osteoarthritis	Knee osteoarthritis	1046637	1.73e-09	0.0159321	24943	7	eqtl-a-ENSG00000164828	SUN1
rs141094656	C	T	C	T	-0.330817	0.0262	0.0195137	0.0148	ebi-a-GCST007090	1	92753336	0.04	403124	0.5132	Osteoarthritis	Knee osteoarthritis	92753336	1.31e-14	0.0429381	21629	1	eqtl-a-ENSG00000164828	SUN1
rs149007767	T	C	T	C	-0.0993723	0.0164	0.149708	0.1633	ebi-a-GCST007090	7	50370254	0.013	403124	0.2065	Osteoarthritis	Knee osteoarthritis	50370254	2.45e-09	0.0166606	30077	7	eqtl-a-ENSG00000164828	SUN1
rs1026861	C	T	C	T	-0.15428	-0.0033	0.238602	0.2602	ebi-a-GCST007090	4	87613212	0.0106	403124	0.753	Osteoarthritis	Knee osteoarthritis	87613212	1.3e-28	0.0139032	31466	4	eqtl-a-ENSG00000163629	PTPN13
rs2097282	T	C	T	C	0.0772707	0.0049	0.68539	0.6881	ebi-a-GCST007090	3	46378025	0.01	403124	0.6261	Osteoarthritis	Knee osteoarthritis	46378025	1.57e-09	0.0128006	31026	3	eqtl-a-ENSG00000163629	PTPN13
rs7554511	A	C	A	C	-0.0846566	0.0209	0.254979	0.2943	ebi-a-GCST007090	1	200877562	0.0102	403124	0.0396296	Osteoarthritis	Knee osteoarthritis	200877562	5.37e-10	0.0136369	30971	1	eqtl-a-ENSG00000163629	PTPN13
rs10269771	T	C	T	C	-0.381825	-0.0081	0.297457	0.3189	ebi-a-GCST007090	7	141893967	0.01	403124	0.4174	Osteoarthritis	Knee osteoarthritis	141893967	1e-200	0.0126166	5413	7	eqtl-a-ENSG00000211710	TRBV4-1
rs116951735	T	C	T	C	-0.183011	-0.0501	0.0348648	0.0364	ebi-a-GCST007090	7	142389323	0.0247	403124	0.0430596	Osteoarthritis	Knee osteoarthritis	142389323	1.63e-08	0.0324091	3688	7	eqtl-a-ENSG00000211710	TRBV4-1
rs117220554	T	G	T	G	0.29965	-0.0144	0.017366	0.0146	ebi-a-GCST007090	7	142420738	0.0386	403124	0.709	Osteoarthritis	Knee osteoarthritis	142420738	4.49e-11	0.0454918	4973	7	eqtl-a-ENSG00000211710	TRBV4-1
rs6951080	T	C	T	C	0.21069	-0.0122	0.38651	0.3767	ebi-a-GCST007090	7	142036874	0.0097	403124	0.2104	Osteoarthritis	Knee osteoarthritis	142036874	5.6e-68	0.0120932	5164	7	eqtl-a-ENSG00000211710	TRBV4-1
rs9271366	A	G	A	G	0.254521	0.0132	0.845781	0.8493	ebi-a-GCST007090	6	32586854	0.013	403124	0.3074	Osteoarthritis	Knee osteoarthritis	32586854	1.05e-54	0.0163398	4294	6	eqtl-a-ENSG00000211710	TRBV4-1
rs10275896	C	T	C	T	0.669998	0.0165	0.223386	0.2452	ebi-a-GCST007090	7	26858395	0.0108	403124	0.1262	Osteoarthritis	Knee osteoarthritis	26858395	1e-200	0.0131295	30967	7	eqtl-a-ENSG00000005020	SKAP2
rs113285204	T	C	T	C	0.411383	-0.0296	0.0128048	0.0098	ebi-a-GCST007090	7	26970217	0.0484	403124	0.5408	Osteoarthritis	Knee osteoarthritis	26970217	6.82e-15	0.0528234	9956	7	eqtl-a-ENSG00000005020	SKAP2
rs113662511	T	C	T	C	0.524481	-0.0404	0.0145161	0.0173	ebi-a-GCST007090	7	27074801	0.0361	403124	0.2637	Osteoarthritis	Knee osteoarthritis	27074801	3.63e-26	0.0495654	8581	7	eqtl-a-ENSG00000005020	SKAP2
rs117299259	G	A	G	A	-0.655621	0.0244	0.0262465	0.0237	ebi-a-GCST007090	7	26833308	0.0307	403124	0.426	Osteoarthritis	Knee osteoarthritis	26833308	6.21e-71	0.036818	28045	7	eqtl-a-ENSG00000005020	SKAP2
rs117435545	T	C	T	C	-0.528981	-0.0577	0.0135914	0.0147	ebi-a-GCST007090	7	27020453	0.0397	403124	0.1459	Osteoarthritis	Knee osteoarthritis	27020453	5.16e-25	0.0512092	20857	7	eqtl-a-ENSG00000005020	SKAP2
rs142139359	A	G	A	G	0.471421	0.0153	0.0137218	0.0162	ebi-a-GCST007090	7	26941945	0.0398	403124	0.701601	Osteoarthritis	Knee osteoarthritis	26941945	2.41e-20	0.0510069	10978	7	eqtl-a-ENSG00000005020	SKAP2
rs147544721	C	A	C	A	0.382211	-0.0383	0.0126608	0.0069	ebi-a-GCST007090	7	26756193	0.0603	403124	0.5256	Osteoarthritis	Knee osteoarthritis	26756193	6.34e-13	0.0531357	14813	7	eqtl-a-ENSG00000005020	SKAP2
rs181684511	G	T	G	T	-0.220911	-0.0248	0.0443164	0.0009	ebi-a-GCST007090	7	26982213	0.1815	403124	0.8915	Osteoarthritis	Knee osteoarthritis	26982213	1.94e-14	0.0288606	2516	7	eqtl-a-ENSG00000005020	SKAP2
rs185084812	T	C	T	C	-0.654735	-0.0253	0.0389834	0.0461	ebi-a-GCST007090	7	27106284	0.0222	403124	0.2554	Osteoarthritis	Knee osteoarthritis	27106284	7.08e-104	0.0302517	24524	7	eqtl-a-ENSG00000005020	SKAP2
rs67971665	T	C	T	C	-0.506468	-0.0526	0.0251157	0.023	ebi-a-GCST007090	7	27221227	0.0317	403124	0.09749	Osteoarthritis	Knee osteoarthritis	27221227	6.05e-41	0.0377964	26296	7	eqtl-a-ENSG00000005020	SKAP2
rs7805778	A	G	A	G	0.568574	0.0207	0.225286	0.2564	ebi-a-GCST007090	7	26694926	0.0107	403124	0.0517095	Osteoarthritis	Knee osteoarthritis	26694926	1e-200	0.0134186	28198	7	eqtl-a-ENSG00000005020	SKAP2
rs10275896	C	T	C	T	0.253503	0.0165	0.223386	0.2452	ebi-a-GCST007090	7	26858395	0.0108	403124	0.1262	Osteoarthritis	Knee osteoarthritis	26858395	5.56e-72	0.0141292	30012	7	eqtl-a-ENSG00000106004	HOXA5
rs12533947	A	G	A	G	0.124374	0.0058	0.804477	0.8123	ebi-a-GCST007090	7	27175295	0.0119	403124	0.6223	Osteoarthritis	Knee osteoarthritis	27175295	9.72e-17	0.0149703	30015	7	eqtl-a-ENSG00000106004	HOXA5
rs2960785	C	T	C	T	0.314839	-0.0114	0.514038	0.528	ebi-a-GCST007090	7	26952139	0.0093	403124	0.221	Osteoarthritis	Knee osteoarthritis	26952139	5.92e-162	0.0116096	30129	7	eqtl-a-ENSG00000106004	HOXA5
rs10276444	A	T	A	T	-0.255796	-0.0045	0.270174	0.2983	ebi-a-GCST007090	7	12763696	0.0107	403124	0.674401	Osteoarthritis	Knee osteoarthritis	12763696	2.7e-83	0.0132293	26563	7	eqtl-a-ENSG00000122644	ARL4A
rs35225352	G	A	G	A	-0.373578	-0.0019	0.403726	0.421	ebi-a-GCST007090	7	12699920	0.0094	403124	0.8387	Osteoarthritis	Knee osteoarthritis	12699920	1e-200	0.0117159	31562	7	eqtl-a-ENSG00000122644	ARL4A
rs592423	C	A	C	A	0.0952654	0.0012	0.532047	0.5539	ebi-a-GCST007090	6	139840693	0.0093	403124	0.8963	Osteoarthritis	Knee osteoarthritis	139840693	1.2e-15	0.011901	31569	6	eqtl-a-ENSG00000122644	ARL4A
rs10276823	A	G	A	G	0.146306	0.0043	0.847439	0.8027	ebi-a-GCST007090	7	6894849	0.0124	403124	0.7296	Osteoarthritis	Knee osteoarthritis	6894849	7.76e-19	0.0165068	3382	7	eqtl-a-ENSG00000146574	CCZ1B
rs10951992	C	T	C	T	-0.381096	-0.0028	0.449549	0.4377	ebi-a-GCST007090	7	6758938	0.0095	403124	0.7693	Osteoarthritis	Knee osteoarthritis	6758938	1e-200	0.0115265	4339	7	eqtl-a-ENSG00000146574	CCZ1B
rs2881189	G	A	G	A	-0.272553	0.012	0.154181	0.1773	ebi-a-GCST007090	7	5925156	0.0122	403124	0.3222	Osteoarthritis	Knee osteoarthritis	5925156	1.31e-62	0.0163208	5502	7	eqtl-a-ENSG00000146574	CCZ1B
rs10278102	T	C	T	C	-0.178669	-0.0036	0.105296	0.1105	ebi-a-GCST007090	7	66899726	0.0148	403124	0.8096	Osteoarthritis	Knee osteoarthritis	66899726	2.42e-20	0.0193325	26492	7	eqtl-a-ENSG00000198874	TYW1
rs113733897	T	C	T	C	0.886923	-0.0278	0.0705438	0.0681	ebi-a-GCST007090	7	66466682	0.0186	403124	0.1357	Osteoarthritis	Knee osteoarthritis	66466682	1e-200	0.022012	26076	7	eqtl-a-ENSG00000198874	TYW1
rs118036280	A	G	A	G	-0.220217	0.0246	0.0243737	0.0307	ebi-a-GCST007090	7	66539817	0.0272	403124	0.3671	Osteoarthritis	Knee osteoarthritis	66539817	1.11e-08	0.0385514	18483	7	eqtl-a-ENSG00000198874	TYW1
rs141931576	A	G	A	G	0.221891	0.0134	0.252699	0.233	ebi-a-GCST007090	7	66780794	0.0116	403124	0.2483	Osteoarthritis	Knee osteoarthritis	66780794	4.09e-60	0.0135681	21118	7	eqtl-a-ENSG00000198874	TYW1
rs10279721	G	A	G	A	0.0909374	0.0062	0.67036	0.6636	ebi-a-GCST007090	7	5918190	0.0099	403124	0.534	Osteoarthritis	Knee osteoarthritis	5918190	6.21e-13	0.0126379	25699	7	eqtl-a-ENSG00000106305	AIMP2
rs41280708	C	G	C	G	0.105774	-0.0203	0.265788	0.2763	ebi-a-GCST007090	7	5923854	0.0104	403124	0.0508101	Osteoarthritis	Knee osteoarthritis	5923854	3.6e-15	0.0134436	29254	7	eqtl-a-ENSG00000106305	AIMP2
rs75745061	G	T	G	T	0.360925	0.0027	0.424152	0.4084	ebi-a-GCST007090	7	6037715	0.01	403124	0.7867	Osteoarthritis	Knee osteoarthritis	6037715	1e-200	0.0116534	27396	7	eqtl-a-ENSG00000106305	AIMP2
rs10279910	T	A	T	A	-0.150439	0.0057	0.938435	0.912	ebi-a-GCST007090	7	30436719	0.0175	403124	0.744699	Osteoarthritis	Knee osteoarthritis	30436719	1.18e-09	0.024729	25181	7	eqtl-a-ENSG00000006625	GGCT
rs2709778	G	A	G	A	-0.171042	0.0145	0.904055	0.9092	ebi-a-GCST007090	7	30667433	0.0163	403124	0.3763	Osteoarthritis	Knee osteoarthritis	30667433	2.15e-17	0.0201572	31470	7	eqtl-a-ENSG00000006625	GGCT
rs736781	T	C	T	C	0.473269	0.0056	0.198147	0.1879	ebi-a-GCST007090	7	30504160	0.0119	403124	0.6386	Osteoarthritis	Knee osteoarthritis	30504160	1e-200	0.0143903	31470	7	eqtl-a-ENSG00000006625	GGCT
rs10280174	A	C	A	C	-0.166826	0.0087	0.177372	0.1829	ebi-a-GCST007090	7	37974045	0.012	403124	0.4717	Osteoarthritis	Knee osteoarthritis	37974045	5.89e-27	0.0155178	25066	7	eqtl-a-ENSG00000086288	NME8
rs116939636	A	G	A	G	0.305335	-0.0222	0.0215221	0.0145	ebi-a-GCST007090	7	37519355	0.039	403124	0.568801	Osteoarthritis	Knee osteoarthritis	37519355	8.69e-14	0.0409329	12220	7	eqtl-a-ENSG00000086288	NME8
rs11764256	G	A	G	A	0.427968	0.0174	0.462644	0.4503	ebi-a-GCST007090	7	37741303	0.0093	403124	0.0616297	Osteoarthritis	Knee osteoarthritis	37741303	1e-200	0.0113804	25690	7	eqtl-a-ENSG00000086288	NME8
rs141094656	C	T	C	T	0.267236	0.0262	0.0195137	0.0148	ebi-a-GCST007090	1	92753336	0.04	403124	0.5132	Osteoarthritis	Knee osteoarthritis	92753336	5e-10	0.0429695	16554	1	eqtl-a-ENSG00000086288	NME8
rs149110519	T	C	T	C	0.16149	0.0192	0.0526158	0.0356	ebi-a-GCST007090	6	144385777	0.0252	403124	0.4463	Osteoarthritis	Knee osteoarthritis	144385777	1.31e-09	0.0266231	19741	6	eqtl-a-ENSG00000086288	NME8
rs1823521	T	C	T	C	0.170126	0.0498	0.0890037	0.0733	ebi-a-GCST007090	7	37915644	0.0178	403124	0.00518203	Osteoarthritis	Knee osteoarthritis	37915644	3.39e-16	0.0208526	25490	7	eqtl-a-ENSG00000086288	NME8
rs2594836	A	G	A	G	-0.074876	-0.0007	0.749651	0.722	ebi-a-GCST007090	5	173205318	0.0105	403124	0.9429	Osteoarthritis	Knee osteoarthritis	173205318	4.88e-08	0.0137241	25575	5	eqtl-a-ENSG00000086288	NME8
rs10282220	G	A	G	A	-0.210994	0.0016	0.27207	0.2686	ebi-a-GCST007090	7	6650687	0.0105	403124	0.8769	Osteoarthritis	Knee osteoarthritis	6650687	4.78e-57	0.0132555	31355	7	eqtl-a-ENSG00000146576	INTS15
rs145328381	G	A	G	A	-0.68714	-0.0185	0.0395133	0.0523	ebi-a-GCST007090	7	6706082	0.0209	403124	0.3753	Osteoarthritis	Knee osteoarthritis	6706082	4.06e-116	0.0299987	28295	7	eqtl-a-ENSG00000146576	INTS15
rs7806404	G	C	G	C	0.377204	0.0055	0.0203308	0.0191	ebi-a-GCST007090	7	6296402	0.0338	403124	0.8717	Osteoarthritis	Knee osteoarthritis	6296402	2.98e-19	0.0420526	26053	7	eqtl-a-ENSG00000146576	INTS15
rs10282644	G	A	G	A	-0.384472	-0.0093	0.468432	0.4493	ebi-a-GCST007090	7	80164380	0.0094	403124	0.3224	Osteoarthritis	Knee osteoarthritis	80164380	1e-200	0.0114799	31684	7	eqtl-a-ENSG00000135218	CD36
rs10980797	G	A	G	A	-0.088113	-0.0029	0.472236	0.4897	ebi-a-GCST007090	9	113912553	0.0093	403124	0.753701	Osteoarthritis	Knee osteoarthritis	113912553	1.31e-13	0.0118988	31569	9	eqtl-a-ENSG00000135218	CD36
rs113212954	A	G	A	G	-0.537703	0.0047	0.0307902	0.042	ebi-a-GCST007090	7	80237950	0.0231	403124	0.839	Osteoarthritis	Knee osteoarthritis	80237950	7.62e-56	0.0341546	27777	7	eqtl-a-ENSG00000135218	CD36
rs114829292	A	G	A	G	-0.393547	-0.0353	0.017835	0.0136	ebi-a-GCST007090	7	80559346	0.0415	403124	0.3947	Osteoarthritis	Knee osteoarthritis	80559346	1.7e-18	0.0448471	22793	7	eqtl-a-ENSG00000135218	CD36
rs1375493	A	G	A	G	0.0787267	0.0064	0.565077	0.5572	ebi-a-GCST007090	2	182323766	0.0094	403124	0.4953	Osteoarthritis	Knee osteoarthritis	182323766	5.11e-11	0.0119873	31569	2	eqtl-a-ENSG00000135218	CD36
rs192757316	G	T	G	T	-0.255407	0.0222	0.0188578	0.0131	ebi-a-GCST007090	7	80387225	0.0418	403124	0.596	Osteoarthritis	Knee osteoarthritis	80387225	5.09e-09	0.0437027	24722	7	eqtl-a-ENSG00000135218	CD36
rs34856868	A	G	A	G	0.296836	0.031	0.0245314	0.0299	ebi-a-GCST007090	1	92554283	0.0272	403124	0.2538	Osteoarthritis	Knee osteoarthritis	92554283	1.06e-14	0.0383936	24808	1	eqtl-a-ENSG00000135218	CD36
rs56330463	C	T	C	T	0.0737443	-0.0192	0.582097	0.5515	ebi-a-GCST007090	5	148200011	0.0094	403124	0.0412601	Osteoarthritis	Knee osteoarthritis	148200011	9.4e-10	0.0120513	31569	5	eqtl-a-ENSG00000135218	CD36
rs6782228	C	G	C	G	-0.0783292	-0.0077	0.273721	0.2679	ebi-a-GCST007090	3	128323424	0.0105	403124	0.463	Osteoarthritis	Knee osteoarthritis	128323424	4.22e-09	0.0133324	31569	3	eqtl-a-ENSG00000135218	CD36
rs78419472	G	A	G	A	-0.658821	-0.0127	0.0447932	0.0549	ebi-a-GCST007090	7	80333822	0.0204	403124	0.5339	Osteoarthritis	Knee osteoarthritis	80333822	1.99e-120	0.0282339	26038	7	eqtl-a-ENSG00000135218	CD36
rs1028769	G	A	G	A	0.132498	-0.0039	0.439513	0.4405	ebi-a-GCST007090	13	26654842	0.0094	403124	0.6799	Osteoarthritis	Knee osteoarthritis	26654842	1.29e-28	0.0119396	31684	13	eqtl-a-ENSG00000180730	SHISA2
rs61947364	T	A	T	A	0.107921	-0.0114	0.12223	0.1249	ebi-a-GCST007090	13	26457052	0.0144	403124	0.4296	Osteoarthritis	Knee osteoarthritis	26457052	2.73e-09	0.0181477	30077	13	eqtl-a-ENSG00000180730	SHISA2
rs9578952	A	G	A	G	0.210904	0.0047	0.428006	0.4285	ebi-a-GCST007090	13	26591867	0.0094	403124	0.6195	Osteoarthritis	Knee osteoarthritis	26591867	2.59e-70	0.0118971	31355	13	eqtl-a-ENSG00000180730	SHISA2
rs1031868	G	A	G	A	0.129829	0.0078	0.0871508	0.0756	ebi-a-GCST007090	8	98640062	0.0175	403124	0.6556	Osteoarthritis	Knee osteoarthritis	98640062	7.24e-10	0.021073	28917	8	eqtl-a-ENSG00000177666	PNPLA2
rs149110519	T	C	T	C	0.158492	0.0192	0.0526158	0.0356	ebi-a-GCST007090	6	144385777	0.0252	403124	0.4463	Osteoarthritis	Knee osteoarthritis	144385777	2.64e-09	0.0266243	25735	6	eqtl-a-ENSG00000177666	PNPLA2
rs6592965	A	G	A	G	0.104431	0.0036	0.449532	0.4545	ebi-a-GCST007090	7	50427982	0.0093	403124	0.6971	Osteoarthritis	Knee osteoarthritis	50427982	2.1e-18	0.0119323	31684	7	eqtl-a-ENSG00000177666	PNPLA2
rs7925131	G	A	G	A	-0.298479	0.0233	0.726822	0.7365	ebi-a-GCST007090	11	820268	0.0105	403124	0.0268497	Osteoarthritis	Knee osteoarthritis	820268	1.36e-114	0.0131186	23239	11	eqtl-a-ENSG00000177666	PNPLA2
rs8073060	A	T	A	T	0.123812	0.0107	0.305723	0.2904	ebi-a-GCST007090	17	33875262	0.0102	403124	0.2944	Osteoarthritis	Knee osteoarthritis	33875262	6.9e-22	0.0128765	31185	17	eqtl-a-ENSG00000177666	PNPLA2
rs1031868	G	A	G	A	0.122105	0.0078	0.0871508	0.0756	ebi-a-GCST007090	8	98640062	0.0175	403124	0.6556	Osteoarthritis	Knee osteoarthritis	98640062	6.9e-09	0.0210763	28917	8	eqtl-a-ENSG00000144567	RETREG2
[truncated: 20,351 more rows]
