# Supplementary material for: Mendelian randomization based on genome-wide association studies and expression quantitative trait loci, predicting gene targets for the complexity of osteoarthritis as well as the clinical prognosis of the condition
Source: Front Med (Lausanne). 2024 Jun 26;11:1409439. doi: 10.3389/fmed.2024.1409439 (PMC11238174; doi:10.3389/fmed.2024.1409439)
Supplement: Supplementary file 6 [file Table_3.xls]

## Sheet: Table S3
Table S3. Heterogeneity test of IVs.
exposure	method	Q	Q_df	Q_pval
FGR	MR Egger	11.9588	7	0.101922
FGR	Inverse variance weighted	12.6554	8	0.124269
CFH	MR Egger	2.5007	1	0.113796
CFH	Inverse variance weighted	2.57311	2	0.27622
GCLC	MR Egger	0.0439681	1	0.833913
GCLC	Inverse variance weighted	0.0792571	2	0.961146
ENPP4	MR Egger	2.07405	2	0.354508
ENPP4	Inverse variance weighted	3.61649	3	0.305965
LAP3	MR Egger	3.45162	6	0.750395
LAP3	Inverse variance weighted	5.01514	7	0.658115
MAD1L1	MR Egger	6.65802	4	0.155102
MAD1L1	Inverse variance weighted	7.56174	5	0.1821
TMEM176A	MR Egger	3.97013	8	0.859808
TMEM176A	Inverse variance weighted	3.9978	9	0.911557
ALS2	MR Egger	5.45532	4	0.243685
ALS2	Inverse variance weighted	6.46909	5	0.263211
TMOD2	MR Egger	15.7554	7	0.274477
TMOD2	Inverse variance weighted	15.8166	8	0.450819
CFLAR	MR Egger	0.202887	1	0.6524
CFLAR	Inverse variance weighted	0.237892	2	0.887856
TFPI	MR Egger	0.336771	1	0.561699
TFPI	Inverse variance weighted	0.672198	2	0.714552
ARF5	MR Egger	2.19211	1	0.138719
ARF5	Inverse variance weighted	2.20318	2	0.332343
CD38	MR Egger	7.08512	2	0.0289391
CD38	Inverse variance weighted	7.08794	3	0.0691471
RBM6	MR Egger	2.99385	3	0.392574
RBM6	Inverse variance weighted	3.32581	4	0.504853
ARHGAP33	MR Egger	0.436538	1	0.508798
ARHGAP33	Inverse variance weighted	0.453221	2	0.797231
PDK4	MR Egger	1.13526	2	0.566868
PDK4	Inverse variance weighted	1.13642	3	0.768291
SLC22A16	MR Egger	0.465422	2	0.792383
SLC22A16	Inverse variance weighted	0.488669	3	0.921374
SLC25A13	MR Egger	4.85545	1	0.027559
SLC25A13	Inverse variance weighted	5.42368	2	0.0664146
ST7	MR Egger	0.635791	1	0.425239
ST7	Inverse variance weighted	0.980949	2	0.612336
SLC4A1	MR Egger	10.9	7	0.14304
SLC4A1	Inverse variance weighted	13.8702	8	0.0852125
SKAP2	MR Egger	8.62645	9	0.472446
SKAP2	Inverse variance weighted	8.63064	10	0.567479
POLR2J	MR Egger	3.38394	4	0.495743
POLR2J	Inverse variance weighted	3.38688	5	0.640569
LIG3	MR Egger	0.411767	2	0.813928
LIG3	Inverse variance weighted	0.695329	3	0.874302
RPAP3	MR Egger	1.49365	2	0.473868
RPAP3	Inverse variance weighted	2.20878	3	0.53022
PRKAR2B	MR Egger	0.473432	3	0.924688
PRKAR2B	Inverse variance weighted	0.474157	4	0.975968
MSL3	MR Egger	0.154032	1	0.694712
MSL3	Inverse variance weighted	1.50057	2	0.472232
MPO	MR Egger	12.7508	7	0.0784172
MPO	Inverse variance weighted	12.927	8	0.114385
SOX8	MR Egger	7.15322	2	0.0279703
SOX8	Inverse variance weighted	7.45517	3	0.0587216
TEFM	MR Egger	9.53986	3	0.229111
TEFM	Inverse variance weighted	9.56645	4	0.483996
ITGA2B	MR Egger	7.69461	13	0.862911
ITGA2B	Inverse variance weighted	8.22757	14	0.877136
GDE1	MR Egger	4.0313	5	0.544919
GDE1	Inverse variance weighted	4.03782	6	0.671558
REX1BD	MR Egger	4.98495	2	0.0827051
REX1BD	Inverse variance weighted	5.05869	3	0.167549
SPATA20	MR Egger	3.94468	5	0.557407
SPATA20	Inverse variance weighted	5.37296	6	0.496942
AGK	MR Egger	0.165155	1	0.684454
AGK	Inverse variance weighted	2.11468	2	0.347378
ALDH3B1	MR Egger	0.837329	3	0.840519
ALDH3B1	Inverse variance weighted	1.3916	4	0.845653
GGCT	MR Egger	0.169547	1	0.680514
GGCT	Inverse variance weighted	1.09435	2	0.578582
TBXA2R	MR Egger	1.68691	1	0.194009
TBXA2R	Inverse variance weighted	1.89154	2	0.38838
IFRD1	MR Egger	3.76815	5	0.583256
IFRD1	Inverse variance weighted	10.3314	6	0.111371
VPS41	MR Egger	0.859634	1	0.353841
VPS41	Inverse variance weighted	1.02899	2	0.597804
ELAC2	MR Egger	0.964222	1	0.326125
ELAC2	Inverse variance weighted	1.05103	2	0.59125
MARK4	MR Egger	2.59379	2	0.273379
MARK4	Inverse variance weighted	2.62816	3	0.452574
PAFAH1B1	MR Egger	4.12758	2	0.126972
PAFAH1B1	Inverse variance weighted	6.00382	3	0.111425
GAS7	MR Egger	10.6236	10	0.387582
GAS7	Inverse variance weighted	11.7371	11	0.383722
CD79B	MR Egger	7.8026	5	0.167456
CD79B	Inverse variance weighted	8.23698	6	0.22125
ST7L	MR Egger	0.142756	2	0.93111
ST7L	Inverse variance weighted	1.52216	3	0.677164
BAIAP3	MR Egger	0.474198	2	0.788913
BAIAP3	Inverse variance weighted	1.12864	3	0.770166
PIGQ	MR Egger	0.609534	1	0.434963
PIGQ	Inverse variance weighted	2.54512	2	0.280114
E2F2	MR Egger	17.4828	10	0.0643404
E2F2	Inverse variance weighted	17.4911	11	0.0941656
TSHZ2	MR Egger	19.5786	6	0.0032903
TSHZ2	Inverse variance weighted	22.9039	7	0.00177154
PSMB1	MR Egger	0.870807	1	0.350732
PSMB1	Inverse variance weighted	3.02314	2	0.220563
JARID2	MR Egger	5.48546	5	0.359543
JARID2	Inverse variance weighted	5.73027	6	0.454074
CYB561	MR Egger	1.35804	2	0.507114
CYB561	Inverse variance weighted	7.04566	3	0.0704567
SPAG9	MR Egger	1.02775	3	0.794537
SPAG9	Inverse variance weighted	1.07552	4	0.898136
CELSR3	MR Egger	0.0673935	1	0.79517
CELSR3	Inverse variance weighted	0.238646	2	0.887521
MGST1	MR Egger	1.65515	6	0.948531
MGST1	Inverse variance weighted	2.21398	7	0.947054
PGLYRP1	MR Egger	9.01793	5	0.108351
PGLYRP1	Inverse variance weighted	9.01947	6	0.172486
NFIX	MR Egger	2.13386	1	0.144077
NFIX	Inverse variance weighted	3.68968	2	0.158051
ST3GAL1	MR Egger	0.800245	3	0.849408
ST3GAL1	Inverse variance weighted	1.07508	4	0.898206
MMP25	MR Egger	4.97056	5	0.419484
MMP25	Inverse variance weighted	4.97369	6	0.547192
IL32	MR Egger	3.70932	2	0.156506
IL32	Inverse variance weighted	7.59844	3	0.0550824
UBE3C	MR Egger	2.89784	2	0.234824
UBE3C	Inverse variance weighted	7.54357	3	0.0564494
TRAF3IP3	MR Egger	0.235422	1	0.627533
TRAF3IP3	Inverse variance weighted	2.72585	2	0.255911
POMT2	MR Egger	0.295837	1	0.586504
POMT2	Inverse variance weighted	3.03869	2	0.218856
ETV7	MR Egger	2.3787	1	0.123
ETV7	Inverse variance weighted	3.05482	2	0.217098
METTL13	MR Egger	1.06383	2	0.587478
METTL13	Inverse variance weighted	2.98469	3	0.393991
DYRK4	MR Egger	0.0270259	1	0.86942
DYRK4	Inverse variance weighted	0.0457912	2	0.977365
STARD3NL	MR Egger	0.766301	2	0.68171
STARD3NL	Inverse variance weighted	1.43254	3	0.697926
CD9	MR Egger	2.21859	4	0.695627
CD9	Inverse variance weighted	2.30771	5	0.805135
NCAPD2	MR Egger	0.246847	2	0.883889
NCAPD2	Inverse variance weighted	2.0754	3	0.556905
IFFO1	MR Egger	1.64468	1	0.199685
IFFO1	Inverse variance weighted	2.5671	2	0.277051
STAB1	MR Egger	14.8529	10	0.137519
STAB1	Inverse variance weighted	14.8797	11	0.188069
ZNF200	MR Egger	4.9001	3	0.17926
ZNF200	Inverse variance weighted	5.88031	4	0.208267
LRRC23	MR Egger	0.501297	1	0.478931
LRRC23	Inverse variance weighted	0.501497	2	0.778218
FYN	MR Egger	2.92245	1	0.0873553
FYN	Inverse variance weighted	3.17039	2	0.204907
ELOA	MR Egger	1.39564	1	0.237455
ELOA	Inverse variance weighted	1.43866	2	0.487079
CLCN6	MR Egger	0.0778591	1	0.78022
CLCN6	Inverse variance weighted	0.432159	2	0.805671
TSPAN9	MR Egger	5.37113	13	0.966089
TSPAN9	Inverse variance weighted	7.8651	14	0.896235
BTBD7	MR Egger	2.34958	1	0.125317
BTBD7	Inverse variance weighted	3.2694	2	0.195011
ABHD5	MR Egger	1.46903	3	0.689437
ABHD5	Inverse variance weighted	3.4378	4	0.487399
LARS2	MR Egger	0.482416	1	0.48733
LARS2	Inverse variance weighted	0.526771	2	0.768445
PIK3C2A	MR Egger	0.0144342	1	0.90437
PIK3C2A	Inverse variance weighted	0.0464296	2	0.977053
PLAUR	MR Egger	6.26803	5	0.281005
PLAUR	Inverse variance weighted	6.29293	6	0.391188
ERCC1	MR Egger	0.37014	2	0.831046
ERCC1	Inverse variance weighted	1.77818	3	0.619694
CD22	MR Egger	1.49237	5	0.913948
CD22	Inverse variance weighted	1.8369	6	0.934071
LTF	MR Egger	3.11383	5	0.682441
LTF	Inverse variance weighted	4.57189	6	0.59977
ELOVL5	MR Egger	0.00291427	1	0.956948
ELOVL5	Inverse variance weighted	0.00389548	2	0.998054
ALOX5	MR Egger	3.89544	4	0.420342
ALOX5	Inverse variance weighted	4.58925	5	0.468032
CALCOCO1	MR Egger	3.31929	2	0.190207
CALCOCO1	Inverse variance weighted	3.77623	3	0.286663
EHD3	MR Egger	0.436163	3	0.932675
EHD3	Inverse variance weighted	0.452933	4	0.977918
MAN2B2	MR Egger	0.0176329	1	0.89436
MAN2B2	Inverse variance weighted	1.02778	2	0.598164
SLC25A39	MR Egger	3.30688	5	0.652788
SLC25A39	Inverse variance weighted	5.78444	6	0.447765
NUB1	MR Egger	0.137704	3	0.986957
NUB1	Inverse variance weighted	1.62886	4	0.803597
ANGEL1	MR Egger	0.130352	1	0.718067
ANGEL1	Inverse variance weighted	2.3335	2	0.311378
RNF14	MR Egger	4.72126	1	0.0297919
RNF14	Inverse variance weighted	4.74462	2	0.0932648
DDX11	MR Egger	4.57143	4	0.334161
DDX11	Inverse variance weighted	4.61744	5	0.464326
CD6	MR Egger	5.70439	5	0.336053
CD6	Inverse variance weighted	5.70598	6	0.456919
TACC3	MR Egger	1.10104	3	0.776823
TACC3	Inverse variance weighted	1.5416	4	0.819247
ACP3	MR Egger	3.39699	5	0.639028
ACP3	Inverse variance weighted	4.42634	6	0.619185
SLC30A9	MR Egger	0.137337	1	0.710943
SLC30A9	Inverse variance weighted	2.24339	2	0.325728
SLC38A5	MR Egger	3.29715	1	0.0694003
SLC38A5	Inverse variance weighted	3.31927	2	0.190208
RALBP1	MR Egger	5.39623	5	0.369458
RALBP1	Inverse variance weighted	5.63902	6	0.464817
SLC11A1	MR Egger	11.3737	10	0.329153
SLC11A1	Inverse variance weighted	12.2933	11	0.342005
TTC27	MR Egger	0.106029	1	0.744712
TTC27	Inverse variance weighted	1.91345	2	0.384149
VSIG2	MR Egger	2.52464	2	0.282997
VSIG2	Inverse variance weighted	2.58777	3	0.459637
MARCO	MR Egger	11.4919	9	0.243493
MARCO	Inverse variance weighted	11.5252	10	0.318088
PRDM11	MR Egger	3.07874	1	0.0793218
PRDM11	Inverse variance weighted	3.46786	2	0.176589
CD74	MR Egger	1.19393	1	0.274538
CD74	Inverse variance weighted	1.55949	2	0.458523
MRE11	MR Egger	2.90012	3	0.407282
MRE11	Inverse variance weighted	3.34481	4	0.501864
PLEKHB1	MR Egger	5.94552	6	0.42932
PLEKHB1	Inverse variance weighted	6.47141	7	0.485904
SERPINB1	MR Egger	1.21111	3	0.75034
SERPINB1	Inverse variance weighted	1.32089	4	0.857822
SLC7A9	MR Egger	0.102313	3	0.991558
SLC7A9	Inverse variance weighted	1.10401	4	0.893636
OSBPL5	MR Egger	0.498683	2	0.779314
OSBPL5	Inverse variance weighted	0.546358	3	0.908595
RTF2	MR Egger	0.326529	1	0.56771
RTF2	Inverse variance weighted	0.59658	2	0.742086
NLRP2	MR Egger	2.1448	3	0.542902
NLRP2	Inverse variance weighted	5.66875	4	0.22529
RNF10	MR Egger	5.37975	7	0.613725
RNF10	Inverse variance weighted	5.38167	8	0.716112
ZNF839	MR Egger	0.431703	1	0.511154
ZNF839	Inverse variance weighted	1.53075	2	0.465161
GRAMD1B	MR Egger	0.380124	2	0.826908
GRAMD1B	Inverse variance weighted	1.97059	3	0.578533
PLEKHO1	MR Egger	1.84636	2	0.397253
PLEKHO1	Inverse variance weighted	2.03951	3	0.564246
UBR2	MR Egger	1.78223	2	0.410197
UBR2	Inverse variance weighted	6.37391	3	0.0947699
CCDC28A	MR Egger	0.143224	1	0.705097
CCDC28A	Inverse variance weighted	0.355038	2	0.837345
RRAGD	MR Egger	6.73493	3	0.0808438
RRAGD	Inverse variance weighted	6.74245	4	0.150141
HSF2	MR Egger	1.16121	2	0.559558
HSF2	Inverse variance weighted	1.19947	3	0.753132
NR1H3	MR Egger	10.778	6	0.0954855
NR1H3	Inverse variance weighted	13.7143	7	0.0565021
TYMP	MR Egger	1.24898	3	0.741281
TYMP	Inverse variance weighted	1.25435	4	0.869072
TOMM34	MR Egger	0.0799383	1	0.777381
TOMM34	Inverse variance weighted	0.134105	2	0.935146
VIM	MR Egger	2.11487	4	0.714641
VIM	Inverse variance weighted	2.72464	5	0.742347
FAS	MR Egger	1.17681	3	0.758572
FAS	Inverse variance weighted	2.18345	4	0.702061
RNASET2	MR Egger	2.12897	3	0.546074
RNASET2	Inverse variance weighted	2.1738	4	0.703829
CD44	MR Egger	2.10303	2	0.349408
CD44	Inverse variance weighted	2.44576	3	0.485174
AGPAT4	MR Egger	2.75571	3	0.430844
AGPAT4	Inverse variance weighted	3.71695	4	0.445666
BTN3A1	MR Egger	1.35134	1	0.245044
BTN3A1	Inverse variance weighted	1.37962	2	0.50167
PRKCH	MR Egger	2.29244	1	0.130006
PRKCH	Inverse variance weighted	2.34452	2	0.309666
IFNGR1	MR Egger	0.067461	2	0.966832
IFNGR1	Inverse variance weighted	0.648864	3	0.885161
B4GALT7	MR Egger	0.0671853	1	0.79548
B4GALT7	Inverse variance weighted	1.92929	2	0.381119
TNFRSF1B	MR Egger	0.875529	2	0.645478
TNFRSF1B	Inverse variance weighted	1.94093	3	0.584758
ANK1	MR Egger	0.604471	2	0.739164
ANK1	Inverse variance weighted	0.675435	3	0.878966
TFB1M	MR Egger	0.683816	1	0.408276
TFB1M	Inverse variance weighted	1.10434	2	0.5757
RABEP1	MR Egger	2.66626	5	0.751274
RABEP1	Inverse variance weighted	4.16468	6	0.654401
BAK1	MR Egger	8.12657	3	0.043467
BAK1	Inverse variance weighted	8.64892	4	0.0704996
GRN	MR Egger	2.37213	4	0.66767
GRN	Inverse variance weighted	3.02577	5	0.696012
ARHGAP31	MR Egger	0.0420328	1	0.837557
ARHGAP31	Inverse variance weighted	3.45265	2	0.177937
CENPQ	MR Egger	0.107784	1	0.742681
CENPQ	Inverse variance weighted	4.3099	2	0.115909
IFT88	MR Egger	0.236664	1	0.626626
IFT88	Inverse variance weighted	1.25967	2	0.532681
LRRC7	MR Egger	5.05378	1	0.0245722
LRRC7	Inverse variance weighted	5.06614	2	0.0794147
ATP6V0A1	MR Egger	0.861708	2	0.649954
ATP6V0A1	Inverse variance weighted	2.28047	3	0.516273
PIAS1	MR Egger	0.000736073	1	0.978356
PIAS1	Inverse variance weighted	5.36991	2	0.0682244
APBA2	MR Egger	4.57713	3	0.205512
APBA2	Inverse variance weighted	4.77141	4	0.311567
MAP2K3	MR Egger	14.8542	8	0.0620425
MAP2K3	Inverse variance weighted	15.895	9	0.0691077
SH3YL1	MR Egger	1.70611	3	0.635576
SH3YL1	Inverse variance weighted	5.54906	4	0.23545
VCL	MR Egger	12.8623	12	0.379132
VCL	Inverse variance weighted	12.8881	13	0.456491
DAPK2	MR Egger	1.08419	2	0.58153
DAPK2	Inverse variance weighted	1.08462	3	0.780788
ADSS2	MR Egger	5.65498	2	0.0591612
ADSS2	Inverse variance weighted	6.49792	3	0.0897448
STAP1	MR Egger	3.24675	4	0.517413
STAP1	Inverse variance weighted	3.48327	5	0.62592
TIMP2	MR Egger	5.61264	3	0.132055
TIMP2	Inverse variance weighted	5.88258	4	0.20809
MYOM2	MR Egger	7.2034	7	0.408013
MYOM2	Inverse variance weighted	7.24081	8	0.510888
SLC18A1	MR Egger	2.63877	1	0.104284
SLC18A1	Inverse variance weighted	2.8764	2	0.237354
NSUN2	MR Egger	7.56643	5	0.181805
NSUN2	Inverse variance weighted	7.91134	6	0.244671
AGA	MR Egger	6.12091	3	0.105873
AGA	Inverse variance weighted	6.12851	4	0.189754
VCAN	MR Egger	12.6408	7	0.0813582
VCAN	Inverse variance weighted	12.9114	8	0.114934
MSR1	MR Egger	0.646564	2	0.72377
MSR1	Inverse variance weighted	2.64566	3	0.449541
RIPOR1	MR Egger	1.59788	1	0.206204
RIPOR1	Inverse variance weighted	2.10175	2	0.349632
RAI14	MR Egger	0.604122	1	0.43701
RAI14	Inverse variance weighted	0.640475	2	0.725977
PNKP	MR Egger	2.61131	2	0.270995
PNKP	Inverse variance weighted	3.80313	3	0.283523
SPDL1	MR Egger	2.38737	1	0.122319
SPDL1	Inverse variance weighted	2.48416	2	0.288783
PHF23	MR Egger	0.00525338	1	0.94222
PHF23	Inverse variance weighted	2.0641	2	0.356276
RAB27B	MR Egger	4.90189	8	0.768009
RAB27B	Inverse variance weighted	5.12601	9	0.823188
MYO16	MR Egger	0.67161	1	0.412491
MYO16	Inverse variance weighted	4.91476	2	0.0856591
LSG1	MR Egger	0.0468148	1	0.828702
LSG1	Inverse variance weighted	0.0471458	2	0.976703
SPATA7	MR Egger	0.997622	1	0.317887
SPATA7	Inverse variance weighted	1.94402	2	0.378322
RETSAT	MR Egger	1.12503	1	0.288837
RETSAT	Inverse variance weighted	2.8283	2	0.243133
CAPG	MR Egger	0.587965	2	0.74529
CAPG	Inverse variance weighted	0.696787	3	0.873959
TG	MR Egger	0.0157149	1	0.900239
TG	Inverse variance weighted	0.702787	2	0.703707
ADAM28	MR Egger	1.87821	2	0.390979
ADAM28	Inverse variance weighted	1.879	3	0.597896
LCP2	MR Egger	4.79916	1	0.0284736
LCP2	Inverse variance weighted	4.8022	2	0.0906184
CTNNA1	MR Egger	7.83452	5	0.165594
CTNNA1	Inverse variance weighted	11.9511	6	0.0630691
HSPA5	MR Egger	7.59703	3	0.0551171
HSPA5	Inverse variance weighted	7.82453	4	0.0982216
WDR37	MR Egger	5.35933	2	0.068586
WDR37	Inverse variance weighted	5.55349	3	0.135474
ARAP2	MR Egger	1.00211	2	0.605892
ARAP2	Inverse variance weighted	1.3237	3	0.723513
DTNBP1	MR Egger	0.264234	1	0.607226
DTNBP1	Inverse variance weighted	0.352699	2	0.838325
XK	MR Egger	3.93969	2	0.139479
XK	Inverse variance weighted	4.09334	3	0.25156
ANO2	MR Egger	0.000389939	1	0.984245
ANO2	Inverse variance weighted	0.206379	2	0.901956
WWC3	MR Egger	3.70505	3	0.295125
WWC3	Inverse variance weighted	4.48188	4	0.344701
NOP16	MR Egger	0.200246	1	0.654523
NOP16	Inverse variance weighted	0.201569	2	0.904128
RRM2B	MR Egger	0.915159	1	0.338749
RRM2B	Inverse variance weighted	0.932676	2	0.627295
TNFRSF17	MR Egger	1.15468	1	0.282572
TNFRSF17	Inverse variance weighted	2.03151	2	0.362129
SNX29	MR Egger	6.28711	4	0.178709
SNX29	Inverse variance weighted	6.29267	5	0.278773
COL9A2	MR Egger	0.899063	2	0.637927
COL9A2	Inverse variance weighted	1.36158	3	0.714565
H6PD	MR Egger	0.219372	3	0.974403
H6PD	Inverse variance weighted	0.570282	4	0.966308
VAMP3	MR Egger	1.34153	1	0.246765
VAMP3	Inverse variance weighted	2.91424	2	0.232906
PER3	MR Egger	6.16496	3	0.103854
PER3	Inverse variance weighted	8.24475	4	0.0830131
LTBP1	MR Egger	0.140812	1	0.707475
LTBP1	Inverse variance weighted	0.149055	2	0.928182
DKK3	MR Egger	10.6687	5	0.0583584
DKK3	Inverse variance weighted	12.2653	6	0.0563055
NFE2L3	MR Egger	0.0668332	1	0.796005
NFE2L3	Inverse variance weighted	0.203229	2	0.903378
LIMA1	MR Egger	1.39141	1	0.238167
LIMA1	Inverse variance weighted	1.90207	2	0.386342
LETMD1	MR Egger	0.000366442	1	0.984727
LETMD1	Inverse variance weighted	0.253265	2	0.881057
COL23A1	MR Egger	5.24177	2	0.0727385
COL23A1	Inverse variance weighted	6.74557	3	0.0804651
FHIP1B	MR Egger	0.994241	3	0.802645
FHIP1B	Inverse variance weighted	2.8276	4	0.587078
HERPUD1	MR Egger	3.22466	2	0.199423
HERPUD1	Inverse variance weighted	3.32899	3	0.343629
PIK3CB	MR Egger	0.36431	1	0.546122
PIK3CB	Inverse variance weighted	5.76252	2	0.0560642
CYBA	MR Egger	0.169664	1	0.680411
CYBA	Inverse variance weighted	0.328021	2	0.848733
HEBP2	MR Egger	1.64052	1	0.200254
HEBP2	Inverse variance weighted	1.6421	2	0.43997
PLEKHA5	MR Egger	0.800106	2	0.670284
PLEKHA5	Inverse variance weighted	1.13577	3	0.768447
RRP12	MR Egger	8.84474	8	0.355563
RRP12	Inverse variance weighted	9.44871	9	0.396926
FOXN3	MR Egger	0.562724	1	0.453165
FOXN3	Inverse variance weighted	2.67218	2	0.262871
AKR7A2	MR Egger	0.422984	2	0.809376
AKR7A2	Inverse variance weighted	1.22834	3	0.746216
ANAPC4	MR Egger	5.99849	3	0.111684
ANAPC4	Inverse variance weighted	6.09685	4	0.192031
PHPT1	MR Egger	0.0490934	1	0.824648
PHPT1	Inverse variance weighted	1.95005	2	0.377184
ENTPD2	MR Egger	0.537268	1	0.463567
ENTPD2	Inverse variance weighted	0.769097	2	0.680758
LY75	MR Egger	4.20326	2	0.122257
LY75	Inverse variance weighted	5.01148	3	0.170959
OPN3	MR Egger	2.46111	2	0.29213
OPN3	Inverse variance weighted	2.89844	3	0.407551
SDCCAG8	MR Egger	0.68675	1	0.407272
SDCCAG8	Inverse variance weighted	2.79019	2	0.247809
PTPRN	MR Egger	1.70638	3	0.635517
PTPRN	Inverse variance weighted	1.73017	4	0.785231
KIF1B	MR Egger	11.8557	9	0.221566
KIF1B	Inverse variance weighted	12.3431	10	0.262749
SYNE2	MR Egger	0.379384	3	0.944467
SYNE2	Inverse variance weighted	0.455953	4	0.977645
ATP9A	MR Egger	1.68903	6	0.945965
ATP9A	Inverse variance weighted	4.20423	7	0.755977
RELT	MR Egger	1.48358	1	0.223216
RELT	Inverse variance weighted	2.52965	2	0.282289
GALC	MR Egger	0.390757	1	0.531902
GALC	Inverse variance weighted	0.597248	2	0.741838
KCNH2	MR Egger	0.82728	3	0.842932
KCNH2	Inverse variance weighted	5.92445	4	0.204862
GINM1	MR Egger	1.03755	1	0.308391
GINM1	Inverse variance weighted	1.05504	2	0.590066
EIF2AK2	MR Egger	5.15043	7	0.641611
EIF2AK2	Inverse variance weighted	5.40562	8	0.713473
USP36	MR Egger	3.15761	3	0.367957
USP36	Inverse variance weighted	3.19409	4	0.525886
MCOLN3	MR Egger	4.725	2	0.0941846
MCOLN3	Inverse variance weighted	5.28303	3	0.152207
MRPL43	MR Egger	0.749532	2	0.68745
MRPL43	Inverse variance weighted	0.798682	3	0.849782
TRAF1	MR Egger	0.356482	1	0.550467
TRAF1	Inverse variance weighted	0.843847	2	0.655784
DCBLD2	MR Egger	5.68915	3	0.127753
DCBLD2	Inverse variance weighted	6.29731	4	0.178018
SOAT1	MR Egger	6.12021	3	0.105906
SOAT1	Inverse variance weighted	6.90919	4	0.140766
GDI2	MR Egger	4.82286	2	0.0896869
GDI2	Inverse variance weighted	7.05815	3	0.0700674
TMCC3	MR Egger	4.55152	2	0.102719
TMCC3	Inverse variance weighted	4.8173	3	0.185675
PITHD1	MR Egger	3.32864	5	0.64946
PITHD1	Inverse variance weighted	3.5021	6	0.743691
YIPF1	MR Egger	0.0851327	1	0.770459
YIPF1	Inverse variance weighted	0.923051	2	0.630321
DGKG	MR Egger	0.0971951	1	0.755222
DGKG	Inverse variance weighted	0.158652	2	0.923739
FLYWCH1	MR Egger	0.964898	1	0.325956
FLYWCH1	Inverse variance weighted	5.59814	2	0.0608667
TBXAS1	MR Egger	6.89326	5	0.2287
TBXAS1	Inverse variance weighted	8.29021	6	0.217603
TARBP1	MR Egger	0.84335	2	0.655947
TARBP1	Inverse variance weighted	1.0013	3	0.800938
GATB	MR Egger	2.22659	2	0.328476
GATB	Inverse variance weighted	4.50898	3	0.211491
MXD1	MR Egger	0.00106528	1	0.973963
MXD1	Inverse variance weighted	5.00473	2	0.0818911
SLC2A3	MR Egger	4.6186	2	0.099331
SLC2A3	Inverse variance weighted	6.6448	3	0.0841237
YBX3	MR Egger	5.04528	6	0.538019
YBX3	Inverse variance weighted	5.05655	7	0.653062
GNA15	MR Egger	1.06443	1	0.302207
GNA15	Inverse variance weighted	1.08693	2	0.580732
RIMBP2	MR Egger	0.966496	1	0.325556
RIMBP2	Inverse variance weighted	1.0367	2	0.595503
QSER1	MR Egger	2.61905	1	0.105588
QSER1	Inverse variance weighted	3.66273	2	0.160194
MPC1	MR Egger	0.273885	2	0.87202
MPC1	Inverse variance weighted	2.82346	3	0.419653
BCAT1	MR Egger	10.3611	6	0.110245
BCAT1	Inverse variance weighted	10.4498	7	0.164484
HDAC7	MR Egger	2.45146	3	0.484128
HDAC7	Inverse variance weighted	7.22901	4	0.12427
NCKAP1	MR Egger	2.06621	3	0.558779
NCKAP1	Inverse variance weighted	2.30538	4	0.67979
GUCY1B1	MR Egger	0.868113	3	0.833115
GUCY1B1	Inverse variance weighted	1.07253	4	0.898605
TNK2	MR Egger	1.10702	2	0.57493
TNK2	Inverse variance weighted	1.75998	3	0.623681
DGAT2	MR Egger	1.98906	2	0.369897
DGAT2	Inverse variance weighted	2.41622	3	0.490622
VMP1	MR Egger	5.34654	4	0.253551
VMP1	Inverse variance weighted	6.75221	5	0.239731
BICRA	MR Egger	0.185075	1	0.667048
BICRA	Inverse variance weighted	1.12398	2	0.570073
EPN1	MR Egger	0.865882	1	0.352098
EPN1	Inverse variance weighted	2.45474	2	0.293063
ADCK1	MR Egger	3.85192	2	0.145736
ADCK1	Inverse variance weighted	4.95735	3	0.174947
HAGH	MR Egger	11.8786	6	0.0647332
HAGH	Inverse variance weighted	13.9291	7	0.0524572
CASP8	MR Egger	1.26612	2	0.530964
CASP8	Inverse variance weighted	1.76055	3	0.623558
LIMCH1	MR Egger	0.0885997	1	0.765965
LIMCH1	Inverse variance weighted	2.70506	2	0.258585
TSPAN32	MR Egger	0.0782213	2	0.961644
TSPAN32	Inverse variance weighted	0.0814661	3	0.993965
ST3GAL6	MR Egger	1.90905	1	0.167068
ST3GAL6	Inverse variance weighted	5.84382	2	0.0538308
TNPO3	MR Egger	1.63026	1	0.201667
TNPO3	Inverse variance weighted	1.78167	2	0.410314
RFXANK	MR Egger	0.264075	1	0.607334
RFXANK	Inverse variance weighted	2.11633	2	0.347092
LPAR2	MR Egger	8.7466	8	0.364121
LPAR2	Inverse variance weighted	9.65563	9	0.379077
CTSA	MR Egger	6.18285	8	0.626758
CTSA	Inverse variance weighted	6.33595	9	0.705881
SUGP2	MR Egger	2.10141	1	0.147163
SUGP2	Inverse variance weighted	2.45038	2	0.293701
CNN2	MR Egger	0.526864	2	0.76841
CNN2	Inverse variance weighted	0.603088	3	0.895725
ABCA7	MR Egger	1.05086	1	0.30531
ABCA7	Inverse variance weighted	1.35442	2	0.508033
BTBD1	MR Egger	3.23462	1	0.0720972
BTBD1	Inverse variance weighted	4.30431	2	0.116234
FAR2	MR Egger	1.07122	4	0.898811
FAR2	Inverse variance weighted	2.60177	5	0.761096
CHI3L2	MR Egger	2.82558	4	0.587425
CHI3L2	Inverse variance weighted	2.84616	5	0.72369
GNAI3	MR Egger	0.170463	1	0.679701
GNAI3	Inverse variance weighted	0.314878	2	0.854329
OAT	MR Egger	1.45339	2	0.483504
OAT	Inverse variance weighted	4.22871	3	0.237803
TRAM2	MR Egger	0.584088	1	0.444714
TRAM2	Inverse variance weighted	1.29451	2	0.523482
ADAT1	MR Egger	2.50861	1	0.113226
ADAT1	Inverse variance weighted	2.5472	2	0.279822
TBC1D22B	MR Egger	1.89106	3	0.595322
TBC1D22B	Inverse variance weighted	4.30755	4	0.365981
MYLK	MR Egger	4.41758	9	0.881845
MYLK	Inverse variance weighted	5.766	10	0.834525
SLK	MR Egger	7.16525	4	0.127409
SLK	Inverse variance weighted	9.48525	5	0.0912056
COL17A1	MR Egger	1.60497	2	0.448213
COL17A1	Inverse variance weighted	2.95133	3	0.399191
SEC61A2	MR Egger	0.376359	2	0.828466
SEC61A2	Inverse variance weighted	1.24657	3	0.741858
PRKCQ	MR Egger	0.329776	1	0.565791
PRKCQ	Inverse variance weighted	1.89608	2	0.3875
FAM107B	MR Egger	1.76351	3	0.622908
FAM107B	Inverse variance weighted	1.78368	4	0.775467
TBC1D1	MR Egger	0.957908	2	0.619431
TBC1D1	Inverse variance weighted	3.17675	3	0.365168
YBX1	MR Egger	0.0179747	1	0.893347
YBX1	Inverse variance weighted	0.164135	2	0.92121
PDE4A	MR Egger	0.079685	1	0.777725
PDE4A	Inverse variance weighted	3.17082	2	0.204864
PPP2R5A	MR Egger	7.16941	8	0.51847
PPP2R5A	Inverse variance weighted	7.26511	9	0.609539
DIP2B	MR Egger	2.29109	3	0.51423
DIP2B	Inverse variance weighted	3.64938	4	0.455531
SLC9A3	MR Egger	6.79392	4	0.147188
SLC9A3	Inverse variance weighted	8.39134	5	0.135946
CD84	MR Egger	0.207299	1	0.648893
CD84	Inverse variance weighted	2.10212	2	0.349568
SPI1	MR Egger	2.712	1	0.0995959
SPI1	Inverse variance weighted	3.22783	2	0.199107
POLR1H	MR Egger	0.785841	1	0.375361
POLR1H	Inverse variance weighted	3.13911	2	0.208138
ISOC1	MR Egger	9.7186	6	0.137013
ISOC1	Inverse variance weighted	9.72651	7	0.204609
MTFR1	MR Egger	2.1994	3	0.532067
MTFR1	Inverse variance weighted	2.28038	4	0.684344
STAG3	MR Egger	3.04346	3	0.384974
STAG3	Inverse variance weighted	6.40753	4	0.170711
FECH	MR Egger	8.39835	8	0.395556
FECH	Inverse variance weighted	11.3205	9	0.254378
PFKP	MR Egger	10.2247	6	0.115501
PFKP	Inverse variance weighted	10.4042	7	0.166799
KLF6	MR Egger	2.19447	2	0.333793
KLF6	Inverse variance weighted	2.28745	3	0.514929
NEO1	MR Egger	2.52317	2	0.283205
NEO1	Inverse variance weighted	6.30183	3	0.0978143
TNFRSF1A	MR Egger	0.834365	3	0.841231
TNFRSF1A	Inverse variance weighted	1.80929	4	0.770782
METTL22	MR Egger	2.60969	4	0.625108
METTL22	Inverse variance weighted	2.96619	5	0.705199
ROGDI	MR Egger	15.7126	10	0.108162
ROGDI	Inverse variance weighted	16.2084	11	0.133568
HDAC4	MR Egger	1.0337	2	0.596396
HDAC4	Inverse variance weighted	4.71984	3	0.1935
RASSF1	MR Egger	0.000823732	1	0.977103
RASSF1	Inverse variance weighted	0.665126	2	0.717083
IFI35	MR Egger	0.779818	1	0.377197
IFI35	Inverse variance weighted	0.821487	2	0.663157
HEATR6	MR Egger	6.10136	4	0.191706
HEATR6	Inverse variance weighted	6.28123	5	0.279808
MEF2A	MR Egger	4.1935	3	0.241314
MEF2A	Inverse variance weighted	4.26093	4	0.371843
REEP1	MR Egger	2.82571	3	0.419285
REEP1	Inverse variance weighted	3.64745	4	0.455814
IP6K2	MR Egger	2.24684	1	0.133887
IP6K2	Inverse variance weighted	5.14153	2	0.0764769
SRBD1	MR Egger	0.35287	2	0.838253
SRBD1	Inverse variance weighted	0.598186	3	0.896847
KIF2A	MR Egger	1.78635	2	0.409354
KIF2A	Inverse variance weighted	1.7948	3	0.616067
PSME4	MR Egger	1.74249	1	0.186823
PSME4	Inverse variance weighted	1.78758	2	0.409102
PPP2R5B	MR Egger	3.91449	8	0.864755
PPP2R5B	Inverse variance weighted	4.74153	9	0.856232
SDK2	MR Egger	1.92189	2	0.38253
SDK2	Inverse variance weighted	2.30307	3	0.511932
NUCKS1	MR Egger	0.627598	1	0.428238
NUCKS1	Inverse variance weighted	0.7435	2	0.689526
RORA	MR Egger	0.00451536	1	0.946425
RORA	Inverse variance weighted	1.65643	2	0.436829
DRD4	MR Egger	0.853974	1	0.35543
DRD4	Inverse variance weighted	0.918275	2	0.631828
TGFBR3	MR Egger	0.0277598	2	0.986216
TGFBR3	Inverse variance weighted	3.59726	3	0.308365
NEDD4	MR Egger	1.75537	4	0.780637
NEDD4	Inverse variance weighted	1.79154	5	0.877171
PIGB	MR Egger	2.86765	6	0.825266
PIGB	Inverse variance weighted	2.87478	7	0.89634
GNB5	MR Egger	2.79847	2	0.246785
GNB5	Inverse variance weighted	3.38704	3	0.33571
LRP6	MR Egger	0.520689	1	0.470548
LRP6	Inverse variance weighted	1.06232	2	0.587924
GUCY2C	MR Egger	0.16739	1	0.682442
GUCY2C	Inverse variance weighted	0.584135	2	0.746718
PFN2	MR Egger	4.94769	3	0.175667
PFN2	Inverse variance weighted	5.4553	4	0.243687
SLC44A1	MR Egger	0.655689	1	0.418086
SLC44A1	Inverse variance weighted	2.40833	2	0.299942
CLTCL1	MR Egger	0.0705964	1	0.79047
CLTCL1	Inverse variance weighted	0.623422	2	0.732193
DGCR2	MR Egger	1.36426	1	0.242801
DGCR2	Inverse variance weighted	1.66121	2	0.435786
POLB	MR Egger	4.85702	3	0.182572
POLB	Inverse variance weighted	4.92993	4	0.294563
ST6GALNAC1	MR Egger	2.58357	1	0.107978
ST6GALNAC1	Inverse variance weighted	2.5967	2	0.272982
WIPI1	MR Egger	6.51503	3	0.0890717
WIPI1	Inverse variance weighted	7.04574	4	0.133491
GBA2	MR Egger	2.73454	3	0.43439
GBA2	Inverse variance weighted	3.29641	4	0.509502
NDST1	MR Egger	7.21624	5	0.205049
NDST1	Inverse variance weighted	7.25942	6	0.297521
ASNS	MR Egger	1.38069	2	0.501404
ASNS	Inverse variance weighted	1.58813	3	0.662085
AP3M2	MR Egger	4.56916	2	0.101817
AP3M2	Inverse variance weighted	4.5808	3	0.205195
ST6GALNAC2	MR Egger	4.67354	4	0.322464
ST6GALNAC2	Inverse variance weighted	4.69697	5	0.453969
TESK2	MR Egger	5.30071	2	0.070626
TESK2	Inverse variance weighted	5.31943	3	0.149847
CDC42	MR Egger	2.0536	2	0.358152
CDC42	Inverse variance weighted	2.0538	3	0.561317
OSBPL3	MR Egger	0.917203	2	0.632167
OSBPL3	Inverse variance weighted	1.20901	3	0.750844
SLC12A3	MR Egger	0.0128611	1	0.909708
SLC12A3	Inverse variance weighted	0.652648	2	0.721571
SNX13	MR Egger	0.0106266	1	0.917895
SNX13	Inverse variance weighted	1.68774	2	0.430042
ARHGAP10	MR Egger	0.046812	1	0.828707
ARHGAP10	Inverse variance weighted	1.41657	2	0.492488
RPS6KA2	MR Egger	3.10971	4	0.539637
RPS6KA2	Inverse variance weighted	5.93469	5	0.312626
VASH1	MR Egger	3.24901	5	0.661656
VASH1	Inverse variance weighted	3.58246	6	0.732968
TRIB2	MR Egger	5.73289	3	0.125354
TRIB2	Inverse variance weighted	6.30772	4	0.177316
CPSF1	MR Egger	0.630054	3	0.889519
CPSF1	Inverse variance weighted	1.68999	4	0.792536
PDCD2	MR Egger	1.37779	1	0.240478
PDCD2	Inverse variance weighted	2.97675	2	0.22574
RDH11	MR Egger	1.30283	1	0.253696
RDH11	Inverse variance weighted	2.48763	2	0.288282
ACTN1	MR Egger	0.786801	2	0.674758
ACTN1	Inverse variance weighted	2.82306	3	0.419718
ZFYVE26	MR Egger	0.85715	1	0.354538
ZFYVE26	Inverse variance weighted	2.88806	2	0.235975
LIMS2	MR Egger	0.0455665	1	0.830966
LIMS2	Inverse variance weighted	0.0677519	2	0.966691
TFRC	MR Egger	3.13606	2	0.208456
TFRC	Inverse variance weighted	3.1688	3	0.366324
SREBF1	MR Egger	4.13191	1	0.0420817
SREBF1	Inverse variance weighted	4.44297	2	0.108448
UBE2D1	MR Egger	6.89128	3	0.0754448
UBE2D1	Inverse variance weighted	6.89187	4	0.141714
RHOBTB1	MR Egger	5.6263	8	0.68901
RHOBTB1	Inverse variance weighted	5.70452	9	0.769088
MARK2	MR Egger	0.145709	1	0.70267
MARK2	Inverse variance weighted	2.35702	2	0.307736
FCGR2B	MR Egger	6.28852	6	0.391658
FCGR2B	Inverse variance weighted	6.32857	7	0.50195
TRNT1	MR Egger	0.0797526	1	0.777633
TRNT1	Inverse variance weighted	0.0956622	2	0.953295
ACADVL	MR Egger	2.06175	2	0.356695
ACADVL	Inverse variance weighted	2.43931	3	0.486359
STK10	MR Egger	0.784717	2	0.675462
STK10	Inverse variance weighted	3.02273	3	0.388134
ACAP1	MR Egger	4.06531	3	0.254498
ACAP1	Inverse variance weighted	4.9085	4	0.296815
NDE1	MR Egger	5.69521	4	0.223096
NDE1	Inverse variance weighted	6.90255	5	0.227989
TMEM38A	MR Egger	1.33064	1	0.248692
TMEM38A	Inverse variance weighted	1.47241	2	0.478928
PVR	MR Egger	4.04281	3	0.256879
PVR	Inverse variance weighted	4.32195	4	0.364185
SCARB1	MR Egger	0.00461882	1	0.945816
SCARB1	Inverse variance weighted	1.91438	2	0.383971
PANX2	MR Egger	7.93056	4	0.0941554
PANX2	Inverse variance weighted	8.80178	5	0.117237
ALPK1	MR Egger	1.89899	3	0.593634
ALPK1	Inverse variance weighted	2.91114	4	0.572805
SMARCE1	MR Egger	3.1143	4	0.538882
SMARCE1	Inverse variance weighted	4.10635	5	0.534208
GSDMB	MR Egger	4.12819	3	0.247951
GSDMB	Inverse variance weighted	6.13827	4	0.189057
KDM5A	MR Egger	1.9124	1	0.166697
KDM5A	Inverse variance weighted	2.1031	2	0.349395
DHRS9	MR Egger	8.72625	8	0.365913
DHRS9	Inverse variance weighted	9.67428	9	0.377492
IGF2BP2	MR Egger	0.980188	2	0.612569
IGF2BP2	Inverse variance weighted	1.61868	3	0.655161
ST6GAL1	MR Egger	0.199709	1	0.654956
ST6GAL1	Inverse variance weighted	0.243967	2	0.885163
FRY	MR Egger	0.733824	3	0.865221
FRY	Inverse variance weighted	1.91992	4	0.750484
PICALM	MR Egger	1.72311	1	0.189293
PICALM	Inverse variance weighted	1.75183	2	0.41648
NSF	MR Egger	0.000332821	1	0.985445
NSF	Inverse variance weighted	1.82784	2	0.400949
CLASP1	MR Egger	1.83149	2	0.400218
CLASP1	Inverse variance weighted	2.16012	3	0.539846
TEAD2	MR Egger	0.032653	2	0.983806
TEAD2	Inverse variance weighted	0.0436003	3	0.99761
ATP2A3	MR Egger	0.0566024	1	0.811949
ATP2A3	Inverse variance weighted	3.10366	2	0.21186
MGLL	MR Egger	2.74036	10	0.986891
MGLL	Inverse variance weighted	2.85816	11	0.992471
NUAK1	MR Egger	1.25312	2	0.534427
NUAK1	Inverse variance weighted	1.27092	3	0.736049
ZNF532	MR Egger	0.205138	1	0.650605
ZNF532	Inverse variance weighted	2.99803	2	0.22335
SCARF1	MR Egger	0.000154656	1	0.990078
SCARF1	Inverse variance weighted	0.586778	2	0.745732
SLC12A1	MR Egger	1.70488	2	0.426373
SLC12A1	Inverse variance weighted	1.75687	3	0.624366
TXK	MR Egger	3.16466	3	0.366927
TXK	Inverse variance weighted	3.17424	4	0.529102
EIF4G3	MR Egger	1.12511	2	0.569752
EIF4G3	Inverse variance weighted	3.20784	3	0.360676
NUP37	MR Egger	0.468465	1	0.493694
NUP37	Inverse variance weighted	3.21124	2	0.200765
SEMA3A	MR Egger	0.421971	1	0.515955
SEMA3A	Inverse variance weighted	0.592178	2	0.743721
SEMA3C	MR Egger	0.926034	1	0.335896
SEMA3C	Inverse variance weighted	0.974406	2	0.614342
TTC38	MR Egger	0.934252	2	0.626801
TTC38	Inverse variance weighted	3.48033	3	0.323322
GRAMD4	MR Egger	1.40212	1	0.236368
GRAMD4	Inverse variance weighted	1.49828	2	0.472772
VPS9D1	MR Egger	0.741087	3	0.8635
VPS9D1	Inverse variance weighted	0.81508	4	0.936415
MARK3	MR Egger	2.77027	4	0.596976
MARK3	Inverse variance weighted	2.7906	5	0.73223
SLC25A3	MR Egger	0.0556332	1	0.813536
SLC25A3	Inverse variance weighted	0.976512	2	0.613696
FNDC3B	MR Egger	0.680349	2	0.711646
FNDC3B	Inverse variance weighted	4.15362	3	0.245347
FSCN1	MR Egger	12.2222	6	0.0571907
FSCN1	Inverse variance weighted	12.2416	7	0.0928895
ARHGAP15	MR Egger	6.98121	6	0.322588
ARHGAP15	Inverse variance weighted	7.74419	7	0.35569
KIFAP3	MR Egger	0.818959	1	0.365485
KIFAP3	Inverse variance weighted	0.926117	2	0.629356
MKRN2	MR Egger	0.18683	2	0.910816
MKRN2	Inverse variance weighted	2.47674	3	0.47951
MCM6	MR Egger	0.370807	2	0.830769
MCM6	Inverse variance weighted	0.468271	3	0.925805
RBMS2	MR Egger	5.63115	5	0.343779
RBMS2	Inverse variance weighted	5.98764	6	0.424576
FMO4	MR Egger	1.45918	1	0.227061
FMO4	Inverse variance weighted	5.18733	2	0.0747457
TPD52	MR Egger	6.08272	3	0.107654
TPD52	Inverse variance weighted	6.11829	4	0.190487
ACACB	MR Egger	0.0673403	2	0.96689
ACACB	Inverse variance weighted	1.83639	3	0.607049
GPATCH1	MR Egger	0.504959	1	0.477329
GPATCH1	Inverse variance weighted	0.786984	2	0.674697
ICAM3	MR Egger	1.62612	1	0.202241
ICAM3	Inverse variance weighted	1.85443	2	0.395654
NT5C2	MR Egger	2.72091	3	0.436685
NT5C2	Inverse variance weighted	3.34443	4	0.501924
RAP1GAP	MR Egger	11.7965	10	0.298904
RAP1GAP	Inverse variance weighted	11.8008	11	0.3788
STXBP2	MR Egger	1.24677	1	0.26417
STXBP2	Inverse variance weighted	1.85505	2	0.395532
PPP1R12B	MR Egger	1.35171	2	0.508722
PPP1R12B	Inverse variance weighted	3.19779	3	0.362124
DNAJC10	MR Egger	0.440321	1	0.506967
DNAJC10	Inverse variance weighted	2.56826	2	0.276891
IL4R	MR Egger	1.80619	2	0.405314
IL4R	Inverse variance weighted	1.86232	3	0.601468
APBB1IP	MR Egger	6.43012	4	0.169247
APBB1IP	Inverse variance weighted	8.54051	5	0.128856
POLD3	MR Egger	0.264748	1	0.606877
POLD3	Inverse variance weighted	0.319338	2	0.852426
GPR137B	MR Egger	5.61305	3	0.132031
GPR137B	Inverse variance weighted	6.25057	4	0.181201
JADE1	MR Egger	3.39666	3	0.334415
JADE1	Inverse variance weighted	8.22446	4	0.0836935
CST7	MR Egger	7.01631	4	0.135029
CST7	Inverse variance weighted	7.50074	5	0.185983
NEBL	MR Egger	0.196955	2	0.906216
NEBL	Inverse variance weighted	6.93372	3	0.0740406
ACER3	MR Egger	2.98867	2	0.224398
ACER3	Inverse variance weighted	4.10795	3	0.250041
N4BP2	MR Egger	4.0994	2	0.128773
N4BP2	Inverse variance weighted	4.40563	3	0.220864
SYNJ2	MR Egger	3.42796	3	0.330226
SYNJ2	Inverse variance weighted	3.75756	4	0.43981
HOXA9	MR Egger	1.02139	2	0.600078
HOXA9	Inverse variance weighted	1.8717	3	0.599459
EDN1	MR Egger	0.0823576	1	0.774128
EDN1	Inverse variance weighted	0.515829	2	0.772661
NRDC	MR Egger	0.975086	3	0.80728
NRDC	Inverse variance weighted	3.48026	4	0.480887
PCM1	MR Egger	1.11208	2	0.573477
PCM1	Inverse variance weighted	2.0003	3	0.572345
LXN	MR Egger	0.586197	5	0.988626
LXN	Inverse variance weighted	0.804625	6	0.991949
SP140	MR Egger	0.0036276	1	0.951973
SP140	Inverse variance weighted	0.0845229	2	0.958619
MKNK1	MR Egger	0.359237	1	0.54893
MKNK1	Inverse variance weighted	1.01387	2	0.602338
TNS1	MR Egger	1.54451	4	0.818729
TNS1	Inverse variance weighted	1.74124	5	0.883664
CDC14A	MR Egger	3.2457	2	0.197336
CDC14A	Inverse variance weighted	3.5239	3	0.317675
CEACAM1	MR Egger	10.2026	6	0.116376
CEACAM1	Inverse variance weighted	10.4016	7	0.166934
FDFT1	MR Egger	2.68481	4	0.611875
FDFT1	Inverse variance weighted	2.73387	5	0.740933
CARMIL1	MR Egger	8.26972	4	0.0821831
CARMIL1	Inverse variance weighted	8.46657	5	0.132328
PGM1	MR Egger	2.46737	3	0.481217
PGM1	Inverse variance weighted	2.84234	4	0.584546
EPB41L2	MR Egger	0.907396	1	0.340806
EPB41L2	Inverse variance weighted	1.01133	2	0.603104
RIF1	MR Egger	2.25225	1	0.13342
RIF1	Inverse variance weighted	2.98972	2	0.22428
PSEN1	MR Egger	0.0184385	1	0.891988
PSEN1	Inverse variance weighted	0.541158	2	0.762937
IGSF9B	MR Egger	0.000650175	1	0.979657
IGSF9B	Inverse variance weighted	0.00111172	2	0.999444
AP4E1	MR Egger	6.39234	2	0.0409187
AP4E1	Inverse variance weighted	6.88737	3	0.0755755
MEF2C	MR Egger	4.46595	3	0.215348
MEF2C	Inverse variance weighted	7.21459	4	0.124974
CDC14B	MR Egger	1.99751	4	0.736216
CDC14B	Inverse variance weighted	2.70944	5	0.744675
DUSP12	MR Egger	0.188102	1	0.664501
DUSP12	Inverse variance weighted	0.474202	2	0.788912
PHLPP1	MR Egger	1.50868	2	0.470322
PHLPP1	Inverse variance weighted	4.04288	3	0.256871
IL12RB2	MR Egger	0.365628	1	0.545397
IL12RB2	Inverse variance weighted	1.06036	2	0.5885
EPB41L3	MR Egger	5.44639	9	0.79379
EPB41L3	Inverse variance weighted	5.52655	10	0.85335
COBLL1	MR Egger	2.42986	6	0.876233
COBLL1	Inverse variance weighted	2.94921	7	0.88966
TRAF5	MR Egger	1.70634	2	0.426061
TRAF5	Inverse variance weighted	1.788	3	0.617551
GSK3B	MR Egger	0.237646	1	0.625912
GSK3B	Inverse variance weighted	1.23266	2	0.539922
ITGB5	MR Egger	3.37512	11	0.984783
ITGB5	Inverse variance weighted	3.37665	12	0.99225
RNF13	MR Egger	0.902396	2	0.636865
RNF13	Inverse variance weighted	1.28818	3	0.731941
TUT7	MR Egger	7.54853	3	0.0563246
TUT7	Inverse variance weighted	7.86017	4	0.0968368
PLOD1	MR Egger	4.96029	4	0.291396
PLOD1	Inverse variance weighted	4.96152	5	0.420595
PDS5B	MR Egger	0.0192872	1	0.889546
PDS5B	Inverse variance weighted	0.128887	2	0.937589
ZNF671	MR Egger	0.684956	2	0.710009
ZNF671	Inverse variance weighted	2.28115	3	0.516142
SMAP2	MR Egger	6.08357	4	0.192994
SMAP2	Inverse variance weighted	8.78693	5	0.117871
NOA1	MR Egger	0.0300426	1	0.862394
NOA1	Inverse variance weighted	0.390332	2	0.822698
HAL	MR Egger	5.24209	7	0.630447
HAL	Inverse variance weighted	5.40216	8	0.713854
GSTP1	MR Egger	1.05976	3	0.786795
GSTP1	Inverse variance weighted	1.06077	4	0.900446
APLP2	MR Egger	6.86377	6	0.33363
APLP2	Inverse variance weighted	12.9429	7	0.0735119
CD59	MR Egger	1.39893	2	0.496851
CD59	Inverse variance weighted	1.41896	3	0.701095
CD82	MR Egger	0.554035	2	0.758041
CD82	Inverse variance weighted	2.33117	3	0.506575
FCN1	MR Egger	5.99926	8	0.647315
FCN1	Inverse variance weighted	7.04475	9	0.63246
WDFY1	MR Egger	1.33e-06	1	0.999079
WDFY1	Inverse variance weighted	0.0560375	2	0.97237
OVGP1	MR Egger	0.110126	2	0.946426
OVGP1	Inverse variance weighted	0.703825	3	0.872304
SLC25A24	MR Egger	3.41521	2	0.1813
SLC25A24	Inverse variance weighted	4.066	3	0.254425
PILRA	MR Egger	5.78014	2	0.0555723
PILRA	Inverse variance weighted	6.4356	3	0.0922373
ABCB1	MR Egger	5.26125	2	0.0720333
ABCB1	Inverse variance weighted	5.89604	3	0.116779
AKR1B1	MR Egger	9.64237	4	0.0469026
AKR1B1	Inverse variance weighted	10.0202	5	0.0746638
CPNE3	MR Egger	0.135899	1	0.712392
CPNE3	Inverse variance weighted	0.298684	2	0.861274
CTTN	MR Egger	11.7583	13	0.547558
CTTN	Inverse variance weighted	13.2456	14	0.507284
MTIF2	MR Egger	0.802264	1	0.370417
MTIF2	Inverse variance weighted	0.997482	2	0.607295
MGST2	MR Egger	5.03359	4	0.283868
MGST2	Inverse variance weighted	5.67995	5	0.338617
B4GALT1	MR Egger	1.75838	1	0.184827
B4GALT1	Inverse variance weighted	2.76507	2	0.250941
IPO11	MR Egger	0.184709	1	0.667357
IPO11	Inverse variance weighted	0.392729	2	0.821713
EIF2AK1	MR Egger	4.17127	4	0.383323
EIF2AK1	Inverse variance weighted	4.36178	5	0.498587
NME8	MR Egger	8.69848	5	0.121712
NME8	Inverse variance weighted	8.70259	6	0.191008
EPDR1	MR Egger	9.64958	5	0.0857954
EPDR1	Inverse variance weighted	12.3878	6	0.0538553
HBQ1	MR Egger	2.46055	8	0.963545
HBQ1	Inverse variance weighted	2.55977	9	0.979233
CEACAM6	MR Egger	4.35117	6	0.629267
CEACAM6	Inverse variance weighted	6.14294	7	0.523162
LAT2	MR Egger	1.70451	3	0.635933
LAT2	Inverse variance weighted	1.85764	4	0.761922
PPP1R15A	MR Egger	0.759969	1	0.383338
PPP1R15A	Inverse variance weighted	0.766045	2	0.681797
BAX	MR Egger	0.0924348	1	0.761104
BAX	Inverse variance weighted	1.21774	2	0.543965
PGS1	MR Egger	0.402797	1	0.525648
PGS1	Inverse variance weighted	0.594334	2	0.74292
CETP	MR Egger	3.49847	3	0.320961
CETP	Inverse variance weighted	3.74715	4	0.441305
GNAO1	MR Egger	6.16e-07	1	0.999374
GNAO1	Inverse variance weighted	3.60742	2	0.164686
GNAS	MR Egger	2.46003	4	0.651807
GNAS	Inverse variance weighted	2.62358	5	0.75778
CASS4	MR Egger	1.62836	1	0.201929
CASS4	Inverse variance weighted	2.0467	2	0.35939
RFX2	MR Egger	1.09503	3	0.778274
RFX2	Inverse variance weighted	1.88973	4	0.756032
GP6	MR Egger	0.580964	2	0.747903
GP6	Inverse variance weighted	0.926694	3	0.818982
ANKRD10	MR Egger	0.116943	1	0.732374
ANKRD10	Inverse variance weighted	0.12678	2	0.938578
TMEM40	MR Egger	1.18292	6	0.97772
TMEM40	Inverse variance weighted	1.72815	7	0.973346
SMOX	MR Egger	3.6812	8	0.884681
SMOX	Inverse variance weighted	3.80315	9	0.923885
FKBP1A	MR Egger	6.45267	4	0.167797
FKBP1A	Inverse variance weighted	6.64124	5	0.248717
NSFL1C	MR Egger	0.374238	2	0.829345
NSFL1C	Inverse variance weighted	0.708879	3	0.871114
DNAAF9	MR Egger	0.0648053	1	0.799056
DNAAF9	Inverse variance weighted	0.368689	2	0.831649
XRN2	MR Egger	1.60597	1	0.205059
XRN2	Inverse variance weighted	5.60996	2	0.060508
TESC	MR Egger	0.828181	7	0.997146
TESC	Inverse variance weighted	1.02396	8	0.998092
SIRPG	MR Egger	0.0614463	1	0.804224
SIRPG	Inverse variance weighted	0.400675	2	0.818455
MAPKAPK5	MR Egger	3.19023	1	0.0740796
MAPKAPK5	Inverse variance weighted	3.63709	2	0.162262
P2RX7	MR Egger	4.26124	3	0.234602
P2RX7	Inverse variance weighted	4.26138	4	0.371786
SLC8B1	MR Egger	0.0684377	1	0.793625
SLC8B1	Inverse variance weighted	2.08917	2	0.351837
OAS1	MR Egger	12.9535	7	0.0732504
OAS1	Inverse variance weighted	13.1631	8	0.106361
GCN1	MR Egger	6.96946	2	0.0306621
GCN1	Inverse variance weighted	7.03665	3	0.0707387
RPH3A	MR Egger	10.2205	4	0.036872
RPH3A	Inverse variance weighted	10.9687	5	0.0520034
KIF16B	MR Egger	0.327873	3	0.954704
KIF16B	Inverse variance weighted	4.04535	4	0.399904
FXYD5	MR Egger	0.377467	2	0.828007
FXYD5	Inverse variance weighted	2.28843	3	0.514741
GRAMD1A	MR Egger	2.24561	4	0.690688
GRAMD1A	Inverse variance weighted	2.56928	5	0.766027
GMIP	MR Egger	0.119027	1	0.730093
GMIP	Inverse variance weighted	4.54181	2	0.103219
LAG3	MR Egger	4.1748	1	0.0410293
LAG3	Inverse variance weighted	4.21974	2	0.121254
MLF2	MR Egger	1.70835	2	0.425635
MLF2	Inverse variance weighted	4.69918	3	0.195197
DDX24	MR Egger	0.134896	3	0.987344
DDX24	Inverse variance weighted	1.61111	4	0.806794
ZBTB25	MR Egger	1.70701	2	0.42592
ZBTB25	Inverse variance weighted	5.76969	3	0.123369
NECAP1	MR Egger	0.0870631	1	0.767945
NECAP1	Inverse variance weighted	0.102581	2	0.950003
DHX32	MR Egger	6.11398	3	0.106195
DHX32	Inverse variance weighted	7.18792	4	0.126285
BLVRB	MR Egger	7.14186	6	0.307927
BLVRB	Inverse variance weighted	7.37148	7	0.391252
YPEL3	MR Egger	3.35297	3	0.340338
YPEL3	Inverse variance weighted	3.55667	4	0.469314
MRPS33	MR Egger	0.386352	2	0.824337
MRPS33	Inverse variance weighted	7.64133	3	0.0540361
MAEA	MR Egger	0.113752	1	0.735912
MAEA	Inverse variance weighted	0.185191	2	0.911562
IRAK3	MR Egger	2.98576	6	0.810631
IRAK3	Inverse variance weighted	4.3041	7	0.74416
LYZ	MR Egger	17.7293	10	0.0597048
LYZ	Inverse variance weighted	17.846	11	0.0852227
P3H2	MR Egger	1.86129	4	0.761252
P3H2	Inverse variance weighted	2.17612	5	0.824277
GOLGA3	MR Egger	0.973461	1	0.323818
GOLGA3	Inverse variance weighted	3.06087	2	0.216441
CD209	MR Egger	2.81587	1	0.0933364
CD209	Inverse variance weighted	2.9329	2	0.230743
CERS4	MR Egger	0.21648	2	0.897412
CERS4	Inverse variance weighted	2.52791	3	0.470268
MCOLN1	MR Egger	11.0373	11	0.44014
MCOLN1	Inverse variance weighted	11.0983	12	0.520518
USP48	MR Egger	1.58317	2	0.453126
USP48	Inverse variance weighted	3.49157	3	0.321857
GLG1	MR Egger	3.28041	2	0.193941
GLG1	Inverse variance weighted	3.42648	3	0.330423
OSBPL8	MR Egger	1.60157	3	0.659034
OSBPL8	Inverse variance weighted	2.11601	4	0.714431
DTX2	MR Egger	0.834306	4	0.933791
DTX2	Inverse variance weighted	1.27202	5	0.937785
NLRC4	MR Egger	1.53058	3	0.67523
NLRC4	Inverse variance weighted	1.58883	4	0.810797
NRCAM	MR Egger	2.31866	1	0.12783
NRCAM	Inverse variance weighted	3.86086	2	0.145085
MAP3K20	MR Egger	1.11135	3	0.774335
MAP3K20	Inverse variance weighted	1.9437	4	0.746114
SEL1L3	MR Egger	1.4494	3	0.693998
SEL1L3	Inverse variance weighted	2.3546	4	0.670846
CDV3	MR Egger	0.00225411	1	0.962133
CDV3	Inverse variance weighted	0.00572698	2	0.997141
NLRP1	MR Egger	6.2434	4	0.181693
NLRP1	Inverse variance weighted	9.55478	5	0.0888791
SPAG7	MR Egger	0.796972	3	0.850191
SPAG7	Inverse variance weighted	1.49385	4	0.82773
PSME1	MR Egger	1.14684	1	0.284211
PSME1	Inverse variance weighted	4.63796	2	0.0983739
PPP2R3C	MR Egger	2.61884	1	0.105601
PPP2R3C	Inverse variance weighted	3.18257	2	0.203664
HAUS4	MR Egger	1.76913	8	0.98729
HAUS4	Inverse variance weighted	2.20891	9	0.987717
SLC7A8	MR Egger	1.20022	2	0.548751
SLC7A8	Inverse variance weighted	7.67707	3	0.0531792
OSGEP	MR Egger	2.77281	2	0.249972
OSGEP	Inverse variance weighted	2.88039	3	0.410436
SLC22A17	MR Egger	9.72758	5	0.0833326
SLC22A17	Inverse variance weighted	10.5458	6	0.103468
G2E3	MR Egger	3.68487	1	0.0549082
G2E3	Inverse variance weighted	3.6923	2	0.157844
SNAP23	MR Egger	3.24875	1	0.0714781
SNAP23	Inverse variance weighted	4.76907	2	0.0921318
PHGDH	MR Egger	8.4171	7	0.297254
PHGDH	Inverse variance weighted	10.6237	8	0.223946
COL9A3	MR Egger	1.26317	2	0.531748
COL9A3	Inverse variance weighted	1.86159	3	0.601625
MYL6	MR Egger	2.98901	1	0.0838316
MYL6	Inverse variance weighted	3.46798	2	0.176578
DPYSL2	MR Egger	7.45448	7	0.383139
DPYSL2	Inverse variance weighted	7.96379	8	0.437016
NUP50	MR Egger	0.0816454	1	0.77508
NUP50	Inverse variance weighted	0.69427	2	0.70671
ADA2	MR Egger	5.66358	6	0.46191
ADA2	Inverse variance weighted	7.97924	7	0.334428
VNN3P	MR Egger	16.4983	8	0.035778
VNN3P	Inverse variance weighted	16.5173	9	0.0568337
LRRFIP2	MR Egger	4.9575	3	0.174936
LRRFIP2	Inverse variance weighted	4.96869	4	0.290526
XYLB	MR Egger	1.17596	1	0.27818
XYLB	Inverse variance weighted	1.93139	2	0.380718
MSH2	MR Egger	1.21715	2	0.544125
MSH2	Inverse variance weighted	1.23216	3	0.745301
CRAT	MR Egger	3.42143	7	0.843476
CRAT	Inverse variance weighted	3.94911	8	0.861685
SH2D3C	MR Egger	5.56902	4	0.233729
SH2D3C	Inverse variance weighted	7.03249	5	0.218235
TBC1D2	MR Egger	0.0889051	2	0.956521
TBC1D2	Inverse variance weighted	0.1261	3	0.988531
CWF19L1	MR Egger	2.60971	3	0.455789
CWF19L1	Inverse variance weighted	2.66076	4	0.616098
BAMBI	MR Egger	4.86203	7	0.676796
BAMBI	Inverse variance weighted	5.32298	8	0.722563
SMIM24	MR Egger	9.46026	7	0.221278
SMIM24	Inverse variance weighted	10.2722	8	0.246438
CRISP3	MR Egger	8.69316	5	0.121947
CRISP3	Inverse variance weighted	9.639	6	0.140701
SRPK1	MR Egger	8.94752	5	0.111176
SRPK1	Inverse variance weighted	8.9788	6	0.174774
BRPF3	MR Egger	1.92879	1	0.16489
BRPF3	Inverse variance weighted	2.70807	2	0.258197
DSP	MR Egger	2.20779	2	0.331577
DSP	Inverse variance weighted	4.75261	3	0.190835
SIRT1	MR Egger	0.458792	1	0.498189
SIRT1	Inverse variance weighted	0.937875	2	0.625667
JAK2	MR Egger	2.81354	1	0.0934718
JAK2	Inverse variance weighted	2.8362	2	0.242174
IL12RB1	MR Egger	0.471792	1	0.492164
IL12RB1	Inverse variance weighted	1.01579	2	0.60176
CDC7	MR Egger	0.196849	2	0.906264
CDC7	Inverse variance weighted	0.872156	3	0.832142
PCSK5	MR Egger	11.1526	5	0.0484377
PCSK5	Inverse variance weighted	12.0413	6	0.061053
SCD	MR Egger	6.40915	3	0.0933151
SCD	Inverse variance weighted	6.49801	4	0.164916
ABLIM1	MR Egger	1.06171	3	0.786324
ABLIM1	Inverse variance weighted	1.15177	4	0.885974
ERMP1	MR Egger	8.57364	4	0.0726862
ERMP1	Inverse variance weighted	10.4898	5	0.0624887
NRP1	MR Egger	2.24542	4	0.690722
NRP1	Inverse variance weighted	2.25033	5	0.813534
PRTFDC1	MR Egger	1.57439	2	0.455119
PRTFDC1	Inverse variance weighted	1.95076	3	0.58269
WASHC2A	MR Egger	9.03595	3	0.0288167
WASHC2A	Inverse variance weighted	9.37556	4	0.052368
OCEL1	MR Egger	0.938302	1	0.332715
OCEL1	Inverse variance weighted	1.24233	2	0.537319
MYO9B	MR Egger	0.0300142	1	0.862458
MYO9B	Inverse variance weighted	0.264111	2	0.876293
KCNK6	MR Egger	6.3905	2	0.0409563
KCNK6	Inverse variance weighted	6.5654	3	0.0871186
CATSPERG	MR Egger	1.6995	3	0.637045
CATSPERG	Inverse variance weighted	2.06179	4	0.724396
MARCHF2	MR Egger	1.89194	6	0.929363
MARCHF2	Inverse variance weighted	2.2281	7	0.946144
CDC34	MR Egger	0.681404	2	0.711271
CDC34	Inverse variance weighted	0.756595	3	0.859818
MTAP	MR Egger	0.254791	1	0.613722
MTAP	Inverse variance weighted	0.589336	2	0.744779
POLR2E	MR Egger	0.0113269	1	0.915243
POLR2E	Inverse variance weighted	0.177661	2	0.915
GADD45B	MR Egger	0.00970111	2	0.995161
GADD45B	Inverse variance weighted	0.0101096	3	0.99973
MADCAM1	MR Egger	0.000609074	1	0.980311
MADCAM1	Inverse variance weighted	1.78019	2	0.410616
MKNK2	MR Egger	2.53174	2	0.281994
MKNK2	Inverse variance weighted	3.15192	3	0.36879
MED15	MR Egger	1.8054	2	0.405473
MED15	Inverse variance weighted	1.97104	3	0.578438
SNAP29	MR Egger	0.254379	2	0.880567
SNAP29	Inverse variance weighted	0.269393	3	0.965678
BCL2L13	MR Egger	2.05919	2	0.357152
BCL2L13	Inverse variance weighted	2.21186	3	0.529617
DDT	MR Egger	0.418434	2	0.811219
DDT	Inverse variance weighted	1.19642	3	0.753862
CABIN1	MR Egger	4.78533	2	0.0913857
CABIN1	Inverse variance weighted	7.01643	3	0.0713759
SF3A1	MR Egger	3.22394	2	0.199494
SF3A1	Inverse variance weighted	3.98826	3	0.262734
SPECC1L	MR Egger	0.00655382	1	0.935477
SPECC1L	Inverse variance weighted	0.0237449	2	0.988198
UPB1	MR Egger	0.388579	2	0.823419
UPB1	Inverse variance weighted	0.469366	3	0.925568
MAPK1	MR Egger	0.335604	1	0.562378
MAPK1	Inverse variance weighted	0.353368	2	0.838044
PPM1F	MR Egger	1.39025	3	0.707822
PPM1F	Inverse variance weighted	1.41568	4	0.841465
CYTH4	MR Egger	3.44799	3	0.32757
CYTH4	Inverse variance weighted	3.45713	4	0.484426
MFNG	MR Egger	0.0889017	1	0.765578
MFNG	Inverse variance weighted	2.62351	2	0.269346
GRK3	MR Egger	3.11772	2	0.210376
GRK3	Inverse variance weighted	3.12163	3	0.373249
LGALS2	MR Egger	6.6565	7	0.465499
LGALS2	Inverse variance weighted	7.0237	8	0.534078
SH3BP1	MR Egger	3.28491	3	0.349748
SH3BP1	Inverse variance weighted	3.96512	4	0.410747
SEZ6L	MR Egger	0.479757	1	0.488532
SEZ6L	Inverse variance weighted	0.620453	2	0.733281
LGALS1	MR Egger	2.40541	4	0.66165
LGALS1	Inverse variance weighted	2.59284	5	0.762453
HPS4	MR Egger	0.595714	1	0.440218
HPS4	Inverse variance weighted	4.63876	2	0.0983346
PIK3IP1	MR Egger	1.36735	1	0.242269
PIK3IP1	Inverse variance weighted	1.58382	2	0.452978
SRRD	MR Egger	4.91199	7	0.670702
SRRD	Inverse variance weighted	5.02398	8	0.75501
TRIOBP	MR Egger	0.915895	4	0.922269
TRIOBP	Inverse variance weighted	1.48402	5	0.914907
TFIP11	MR Egger	3.54547	1	0.0597082
TFIP11	Inverse variance weighted	3.57774	2	0.167149
GCAT	MR Egger	5.88681	7	0.553027
GCAT	Inverse variance weighted	6.02939	8	0.643939
CCDC134	MR Egger	0.0347561	1	0.852108
CCDC134	Inverse variance weighted	0.120572	2	0.941495
PICK1	MR Egger	1.48222	4	0.829787
PICK1	Inverse variance weighted	3.96295	5	0.554762
TPTEP1	MR Egger	2.29833	2	0.316902
TPTEP1	Inverse variance weighted	4.14784	3	0.245936
CYP2D6	MR Egger	0.230028	1	0.631503
CYP2D6	Inverse variance weighted	4.72152	2	0.0943485
XBP1	MR Egger	15.7076	10	0.108315
XBP1	Inverse variance weighted	15.9427	11	0.143271
FBXO7	MR Egger	8.72017	6	0.189938
FBXO7	Inverse variance weighted	9.81432	7	0.199342
RAB36	MR Egger	1.2908	1	0.2559
RAB36	Inverse variance weighted	5.22502	2	0.0733502
SUN2	MR Egger	0.255434	2	0.880102
SUN2	Inverse variance weighted	1.68366	3	0.640572
CYB5R3	MR Egger	13.672	7	0.0573326
CYB5R3	Inverse variance weighted	13.7824	8	0.0876155
PACSIN2	MR Egger	1.39012	1	0.238385
PACSIN2	Inverse variance weighted	3.9256	2	0.140465
TOM1	MR Egger	4.59652	5	0.467074
TOM1	Inverse variance weighted	5.37922	6	0.496173
NEFH	MR Egger	0.00409823	1	0.948956
NEFH	Inverse variance weighted	0.101932	2	0.950311
BIK	MR Egger	2.71921	1	0.0991469
BIK	Inverse variance weighted	2.79723	2	0.246939
HMOX1	MR Egger	0.921193	3	0.820311
HMOX1	Inverse variance weighted	2.36954	4	0.668139
THOC5	MR Egger	3.13317	3	0.371545
THOC5	Inverse variance weighted	4.09516	4	0.39328
ARSA	MR Egger	0.14773	1	0.700714
ARSA	Inverse variance weighted	4.45201	2	0.107959
TSPO	MR Egger	0.20607	2	0.902096
TSPO	Inverse variance weighted	0.69371	3	0.874683
TTLL12	MR Egger	0.251012	1	0.616364
TTLL12	Inverse variance weighted	0.252153	2	0.881547
PDGFB	MR Egger	0.0205371	1	0.886047
PDGFB	Inverse variance weighted	0.635535	2	0.727772
SYNGR1	MR Egger	2.88719	3	0.409347
SYNGR1	Inverse variance weighted	3.27166	4	0.513436
ASCC2	MR Egger	9.58669	10	0.477471
ASCC2	Inverse variance weighted	9.58993	11	0.567606
MTMR3	MR Egger	1.73427	3	0.629341
MTMR3	Inverse variance weighted	5.03868	4	0.283351
APOL4	MR Egger	1.24447	1	0.264612
APOL4	Inverse variance weighted	2.28703	2	0.318697
SAMM50	MR Egger	0.507299	3	0.917285
SAMM50	Inverse variance weighted	0.712783	4	0.949743
FOXRED2	MR Egger	4.51923	3	0.210581
FOXRED2	Inverse variance weighted	4.51925	4	0.340271
GRAP2	MR Egger	1.1146	5	0.952803
GRAP2	Inverse variance weighted	1.23769	6	0.974982
PVALB	MR Egger	3.12111	5	0.681321
PVALB	Inverse variance weighted	4.22296	6	0.646532
KIAA0930	MR Egger	0.215138	2	0.898014
KIAA0930	Inverse variance weighted	6.99766	3	0.0719723
CSF2RB	MR Egger	0.075358	2	0.963022
CSF2RB	Inverse variance weighted	0.129819	3	0.988033
FAM118A	MR Egger	8.53499	6	0.201468
FAM118A	Inverse variance weighted	8.5824	7	0.284043
CERK	MR Egger	0.166494	1	0.683247
CERK	Inverse variance weighted	4.20876	2	0.121922
MLC1	MR Egger	2.59218	3	0.458861
MLC1	Inverse variance weighted	7.6768	4	0.104161
ABHD4	MR Egger	0.361778	1	0.547521
ABHD4	Inverse variance weighted	1.11148	2	0.573648
SDR39U1	MR Egger	0.385585	1	0.534629
SDR39U1	Inverse variance weighted	2.58735	2	0.274261
GZMH	MR Egger	4.56833	4	0.334522
GZMH	Inverse variance weighted	5.58798	5	0.348395
GZMB	MR Egger	6.2296	3	0.100958
GZMB	Inverse variance weighted	8.17592	4	0.0853424
RBM23	MR Egger	0.398819	2	0.819214
RBM23	Inverse variance weighted	0.435442	3	0.932828
PRMT5	MR Egger	0.0812866	1	0.775561
PRMT5	Inverse variance weighted	1.88238	2	0.390163
PYGL	MR Egger	0.807842	2	0.667697
PYGL	Inverse variance weighted	0.82472	3	0.843546
PLEK2	MR Egger	11.2583	11	0.421886
PLEK2	Inverse variance weighted	12.1711	12	0.432037
DAAM1	MR Egger	1.898	2	0.387128
DAAM1	Inverse variance weighted	2.19354	3	0.533221
SPTLC2	MR Egger	0.0907043	1	0.763284
SPTLC2	Inverse variance weighted	0.990695	2	0.609359
LGMN	MR Egger	0.00615051	1	0.93749
LGMN	Inverse variance weighted	0.474389	2	0.788838
ALKBH1	MR Egger	2.75134	1	0.0971728
ALKBH1	Inverse variance weighted	3.04853	2	0.217781
ITPK1	MR Egger	0.808879	3	0.847342
ITPK1	Inverse variance weighted	1.08836	4	0.896114
DHRS7	MR Egger	2.07504	5	0.838668
DHRS7	Inverse variance weighted	2.20362	6	0.900052
CEP128	MR Egger	3.85516	1	0.0495931
CEP128	Inverse variance weighted	4.08514	2	0.129695
HIF1A	MR Egger	1.89618	2	0.387481
HIF1A	Inverse variance weighted	2.22432	3	0.527175
SUSD6	MR Egger	7.73886	4	0.101626
SUSD6	Inverse variance weighted	7.82421	5	0.166194
EIF5	MR Egger	5.91746	3	0.115696
EIF5	Inverse variance weighted	5.95103	4	0.202836
SLC8A3	MR Egger	2.41965	1	0.119822
SLC8A3	Inverse variance weighted	2.72736	2	0.255718
DICER1	MR Egger	1.421	2	0.491399
DICER1	Inverse variance weighted	5.21521	3	0.1567
TCL1A	MR Egger	10.3191	8	0.243337
TCL1A	Inverse variance weighted	15.0061	9	0.0907692
PCNX1	MR Egger	4.11841	2	0.127556
PCNX1	Inverse variance weighted	4.12235	3	0.248552
GSKIP	MR Egger	0.422728	1	0.515579
GSKIP	Inverse variance weighted	1.36187	2	0.506143
PAPLN	MR Egger	2.49196	1	0.114429
PAPLN	Inverse variance weighted	2.56047	2	0.277972
RPS6KA5	MR Egger	0.321519	2	0.851497
RPS6KA5	Inverse variance weighted	0.412073	3	0.937737
PSMB5	MR Egger	0.895653	1	0.34395
PSMB5	Inverse variance weighted	1.10259	2	0.576204
CCNB1IP1	MR Egger	4.97122	1	0.0257725
CCNB1IP1	Inverse variance weighted	5.11128	2	0.0776427
APEX1	MR Egger	1.95642	1	0.161897
APEX1	Inverse variance weighted	2.06612	2	0.355916
PCK2	MR Egger	0.655474	2	0.720552
PCK2	Inverse variance weighted	1.12479	3	0.771093
NFKBIA	MR Egger	2.89359	3	0.408325
NFKBIA	Inverse variance weighted	6.66701	4	0.154567
REC8	MR Egger	0.0120462	1	0.912604
REC8	Inverse variance weighted	0.988569	2	0.610007
PLTP	MR Egger	1.73391	3	0.629421
PLTP	Inverse variance weighted	2.33602	4	0.674219
MMP9	MR Egger	2.42114	6	0.877186
MMP9	Inverse variance weighted	2.6421	7	0.916022
PYGB	MR Egger	8.61135	5	0.125607
PYGB	Inverse variance weighted	8.69704	6	0.191347
ABHD12	MR Egger	0.245551	1	0.620226
ABHD12	Inverse variance weighted	1.80331	2	0.405898
CD40	MR Egger	4.20666	1	0.0402655
CD40	Inverse variance weighted	4.20729	2	0.122011
UQCC1	MR Egger	0.887011	2	0.641783
UQCC1	Inverse variance weighted	3.6801	3	0.298144
NDRG3	MR Egger	5.51635	3	0.137664
NDRG3	Inverse variance weighted	5.93404	4	0.204129
NELFCD	MR Egger	0.539121	2	0.763715
NELFCD	Inverse variance weighted	0.558288	3	0.905911
CTSZ	MR Egger	0.423813	1	0.515041
CTSZ	Inverse variance weighted	2.02647	2	0.363042
TUBB1	MR Egger	9.62428	10	0.474051
TUBB1	Inverse variance weighted	11.7012	11	0.38652
NTSR1	MR Egger	0.670277	2	0.715239
NTSR1	Inverse variance weighted	1.53406	3	0.674432
TCFL5	MR Egger	0.564871	3	0.904425
TCFL5	Inverse variance weighted	0.62384	4	0.960378
BIRC7	MR Egger	0.00438417	1	0.947208
BIRC7	Inverse variance weighted	0.578361	2	0.748877
CDC25B	MR Egger	2.5803	3	0.460954
CDC25B	Inverse variance weighted	2.96361	4	0.563933
RNF24	MR Egger	1.02843	2	0.59797
RNF24	Inverse variance weighted	2.01544	3	0.569208
NDUFAF5	MR Egger	4.65708	3	0.1987
NDUFAF5	Inverse variance weighted	4.90322	4	0.297373
TRIB3	MR Egger	0.0094197	2	0.995301
TRIB3	Inverse variance weighted	0.482157	3	0.922794
RASSF2	MR Egger	4.08157	2	0.129926
RASSF2	Inverse variance weighted	4.33999	3	0.227015
HM13	MR Egger	3.21268	4	0.522885
HM13	Inverse variance weighted	3.54079	5	0.617225
SNPH	MR Egger	1.56932	1	0.210306
SNPH	Inverse variance weighted	1.8948	2	0.387748
SIRPB1	MR Egger	0.939942	4	0.918762
SIRPB1	Inverse variance weighted	1.37948	5	0.926545
SEC23B	MR Egger	4.11708	2	0.12764
SEC23B	Inverse variance weighted	4.22192	3	0.238476
MYL9	MR Egger	12.0334	14	0.603623
MYL9	Inverse variance weighted	12.6743	15	0.627439
HCK	MR Egger	1.80313	1	0.179335
HCK	Inverse variance weighted	3.05495	2	0.217083
NOP56	MR Egger	0.0416783	1	0.838234
NOP56	Inverse variance weighted	0.168914	2	0.919011
JAG1	MR Egger	1.6737	2	0.433072
JAG1	Inverse variance weighted	1.6739	3	0.642751
CHMP4B	MR Egger	1.09685	2	0.577858
CHMP4B	Inverse variance weighted	1.56494	3	0.667365
BPI	MR Egger	9.00217	9	0.437074
BPI	Inverse variance weighted	9.03577	10	0.528713
CST3	MR Egger	8.61718	7	0.281321
CST3	Inverse variance weighted	11.1905	8	0.191138
ACTR5	MR Egger	0.276154	2	0.871032
ACTR5	Inverse variance weighted	6.88278	3	0.0757293
DNTTIP1	MR Egger	6.16193	5	0.29078
DNTTIP1	Inverse variance weighted	6.19227	6	0.402
MAP1LC3A	MR Egger	6.34066	7	0.500582
MAP1LC3A	Inverse variance weighted	7.11804	8	0.523952
TNNC2	MR Egger	6.41965	6	0.377857
TNNC2	Inverse variance weighted	6.71193	7	0.459477
APMAP	MR Egger	2.69602	4	0.609912
APMAP	Inverse variance weighted	4.32206	5	0.504038
ZNF516	MR Egger	0.0256142	1	0.872846
ZNF516	Inverse variance weighted	0.180037	2	0.913914
VAPA	MR Egger	0.889049	1	0.345735
VAPA	Inverse variance weighted	0.90119	2	0.637249
METTL4	MR Egger	1.25e-06	1	0.999109
METTL4	Inverse variance weighted	1.02283	2	0.599648
LPIN2	MR Egger	12.2846	6	0.0559134
LPIN2	Inverse variance weighted	12.3378	7	0.0899839
SMCHD1	MR Egger	0.645259	1	0.421813
SMCHD1	Inverse variance weighted	1.95649	2	0.375969
MYOM1	MR Egger	0.751909	4	0.944777
MYOM1	Inverse variance weighted	1.42757	5	0.921273
CEP192	MR Egger	5.15557	3	0.160753
CEP192	Inverse variance weighted	5.72981	4	0.220256
POLI	MR Egger	3.78123	2	0.150979
POLI	Inverse variance weighted	4.16368	3	0.244323
RBBP8	MR Egger	2.87441	4	0.579057
RBBP8	Inverse variance weighted	2.99924	5	0.700103
RIOK3	MR Egger	8.37735	6	0.21174
RIOK3	Inverse variance weighted	8.40344	7	0.298366
GATA1	MR Egger	0.728442	2	0.694738
GATA1	Inverse variance weighted	0.820955	3	0.844449
RUBCNL	MR Egger	3.14057	4	0.534582
RUBCNL	Inverse variance weighted	4.54661	5	0.473672
TNFSF13B	MR Egger	6.08837	5	0.297714
TNFSF13B	Inverse variance weighted	11.0101	6	0.0880653
FNDC3A	MR Egger	5.61165	2	0.060457
FNDC3A	Inverse variance weighted	5.71502	3	0.126329
KLF5	MR Egger	1.09505	1	0.295355
KLF5	Inverse variance weighted	1.43962	2	0.486844
ACP5	MR Egger	4.30243	3	0.230605
ACP5	Inverse variance weighted	7.77769	4	0.10007
UGGT2	MR Egger	2.00238	2	0.367442
UGGT2	Inverse variance weighted	5.07265	3	0.166554
ARHGEF7	MR Egger	0.00550391	1	0.94086
ARHGEF7	Inverse variance weighted	0.0262234	2	0.986974
SUPT20H	MR Egger	0.0941645	1	0.758948
SUPT20H	Inverse variance weighted	1.11685	2	0.57211
KPNA3	MR Egger	0.571437	2	0.751474
KPNA3	Inverse variance weighted	1.26053	3	0.738526
RGCC	MR Egger	3.42198	2	0.180687
RGCC	Inverse variance weighted	4.94049	3	0.176207
KATNAL1	MR Egger	0.0779474	1	0.780099
KATNAL1	Inverse variance weighted	1.9097	2	0.38487
DHRS12	MR Egger	7.80708	4	0.0989064
DHRS12	Inverse variance weighted	9.04856	5	0.107143
CLN5	MR Egger	0.106669	1	0.743969
CLN5	Inverse variance weighted	0.200213	2	0.904741
OLFM4	MR Egger	13.0797	10	0.219247
OLFM4	Inverse variance weighted	13.1502	11	0.28362
MSLN	MR Egger	0.205259	1	0.650509
MSLN	Inverse variance weighted	0.632526	2	0.728868
MGRN1	MR Egger	3.65319	2	0.160961
MGRN1	Inverse variance weighted	4.34932	3	0.226131
MAPK3	MR Egger	7.66606	4	0.104606
MAPK3	Inverse variance weighted	8.03637	5	0.154243
N4BP1	MR Egger	1.37528	3	0.711338
N4BP1	Inverse variance weighted	1.60939	4	0.807103
ARL2BP	MR Egger	3.68341	1	0.0549562
ARL2BP	Inverse variance weighted	3.89415	2	0.142691
PLLP	MR Egger	0.00238985	1	0.96101
PLLP	Inverse variance weighted	0.180313	2	0.913788
POLR2C	MR Egger	1.42636	1	0.23236
POLR2C	Inverse variance weighted	1.91474	2	0.3839
USB1	MR Egger	0.199326	2	0.905142
USB1	Inverse variance weighted	1.59071	3	0.661497
CYB5B	MR Egger	0.0130978	1	0.908884
CYB5B	Inverse variance weighted	0.918939	2	0.631619
TANGO6	MR Egger	0.580327	1	0.446184
TANGO6	Inverse variance weighted	3.14082	2	0.207959
WDR59	MR Egger	0.688811	1	0.406569
WDR59	Inverse variance weighted	1.39396	2	0.498088
MON1B	MR Egger	5.59279	3	0.133193
MON1B	Inverse variance weighted	5.72608	4	0.22056
CMC2	MR Egger	0.676773	2	0.71292
CMC2	Inverse variance weighted	0.676928	3	0.878617
NPRL3	MR Egger	2.14574	6	0.905819
NPRL3	Inverse variance weighted	2.87035	7	0.896731
NECAB2	MR Egger	0.896545	2	0.63873
NECAB2	Inverse variance weighted	2.99424	3	0.392515
TAF1C	MR Egger	1.39046	4	0.845851
TAF1C	Inverse variance weighted	2.38559	5	0.793618
SEC14L5	MR Egger	6.42485	8	0.599755
SEC14L5	Inverse variance weighted	6.47193	9	0.691912
COTL1	MR Egger	0.482688	1	0.487207
COTL1	Inverse variance weighted	0.569685	2	0.752133
USP10	MR Egger	1.03231	2	0.596812
USP10	Inverse variance weighted	1.04791	3	0.789662
CRISPLD2	MR Egger	2.74989	4	0.600514
CRISPLD2	Inverse variance weighted	8.2616	5	0.142396
NME4	MR Egger	2.44795	3	0.484771
NME4	Inverse variance weighted	5.13012	4	0.274205
ABCC1	MR Egger	1.07595	2	0.583928
ABCC1	Inverse variance weighted	2.56153	3	0.464274
NOMO3	MR Egger	2.3616	1	0.124354
NOMO3	Inverse variance weighted	2.57791	2	0.275559
CIAO3	MR Egger	0.2561	1	0.612812
CIAO3	Inverse variance weighted	1.48632	2	0.475608
MTHFSD	MR Egger	0.36494	1	0.545775
MTHFSD	Inverse variance weighted	1.79323	2	0.407948
CLCN7	MR Egger	0.439693	1	0.507271
CLCN7	Inverse variance weighted	2.64703	2	0.266198
SLC7A5	MR Egger	2.59751	5	0.761744
SLC7A5	Inverse variance weighted	2.62493	6	0.854233
UBE2I	MR Egger	0.0152901	1	0.90159
UBE2I	Inverse variance weighted	0.329361	2	0.848165
PIEZO1	MR Egger	3.63812	3	0.303285
PIEZO1	Inverse variance weighted	5.88704	4	0.207745
GSPT1	MR Egger	7.5542	7	0.373538
GSPT1	Inverse variance weighted	8.14975	8	0.41898
CLUAP1	MR Egger	0.0457013	1	0.83072
CLUAP1	Inverse variance weighted	0.0873027	2	0.957288
PRSS33	MR Egger	3.58821	4	0.464594
PRSS33	Inverse variance weighted	3.61334	5	0.606312
CPPED1	MR Egger	3.6216	5	0.605074
CPPED1	Inverse variance weighted	5.16268	6	0.523124
RBL2	MR Egger	2.03831	5	0.843819
RBL2	Inverse variance weighted	2.09125	6	0.911118
XYLT1	MR Egger	6.32283	4	0.176302
XYLT1	Inverse variance weighted	7.19439	5	0.20658
STX4	MR Egger	0.532034	1	0.465753
STX4	Inverse variance weighted	5.73505	2	0.0568395
BCKDK	MR Egger	5.94789	3	0.114173
BCKDK	Inverse variance weighted	6.45659	4	0.167546
IL21R	MR Egger	3.03845	2	0.218881
IL21R	Inverse variance weighted	4.00821	3	0.260578
RNF40	MR Egger	1.06855	1	0.301273
RNF40	Inverse variance weighted	5.35545	2	0.0687193
AAGAB	MR Egger	0.0231076	1	0.879178
AAGAB	Inverse variance weighted	0.0617277	2	0.969608
LACTB	MR Egger	1.18872	1	0.275588
LACTB	Inverse variance weighted	1.62028	2	0.444795
TRIP4	MR Egger	0.0122111	1	0.91201
TRIP4	Inverse variance weighted	2.00968	2	0.366103
ACSBG1	MR Egger	0.816456	5	0.975972
ACSBG1	Inverse variance weighted	3.59933	6	0.730711
RAB11A	MR Egger	0.251726	2	0.881735
RAB11A	Inverse variance weighted	0.34291	3	0.951766
CTSH	MR Egger	2.05285	2	0.358286
CTSH	Inverse variance weighted	2.23598	3	0.524896
TTC23	MR Egger	2.88317	2	0.236552
TTC23	Inverse variance weighted	3.74203	3	0.290701
FAH	MR Egger	2.08623	4	0.719903
FAH	Inverse variance weighted	5.30199	5	0.380147
RPAP1	MR Egger	3.95544	3	0.266316
RPAP1	Inverse variance weighted	4.07047	4	0.396553
HOMER2	MR Egger	4.05707	6	0.668953
HOMER2	Inverse variance weighted	4.09928	7	0.768274
EHD4	MR Egger	5.21803	3	0.156511
EHD4	Inverse variance weighted	5.6006	4	0.231027
CEP152	MR Egger	0.0346313	1	0.85237
CEP152	Inverse variance weighted	0.164273	2	0.921146
ATP8B4	MR Egger	5.13852	5	0.39921
ATP8B4	Inverse variance weighted	5.18115	6	0.520798
BMF	MR Egger	2.47356	2	0.290318
BMF	Inverse variance weighted	2.48095	3	0.478743
DMXL2	MR Egger	4.07743	4	0.395629
DMXL2	Inverse variance weighted	6.14099	5	0.292741
ZDHHC2	MR Egger	4.60702	3	0.202941
ZDHHC2	Inverse variance weighted	6.29651	4	0.178072
ZFAND1	MR Egger	0.649115	1	0.420429
ZFAND1	Inverse variance weighted	2.93782	2	0.230177
CA2	MR Egger	3.32195	10	0.972801
CA2	Inverse variance weighted	3.39442	11	0.98442
RIPK2	MR Egger	0.0295904	1	0.863423
RIPK2	Inverse variance weighted	2.22375	2	0.328942
NBN	MR Egger	13.3695	6	0.0375295
NBN	Inverse variance weighted	13.7716	7	0.0553951
CPQ	MR Egger	0.706484	2	0.702407
CPQ	Inverse variance weighted	0.726849	3	0.866871
CALB1	MR Egger	0.225706	1	0.634726
CALB1	Inverse variance weighted	0.701101	2	0.7043
LAPTM4B	MR Egger	0.0696361	1	0.791867
LAPTM4B	Inverse variance weighted	0.236374	2	0.88853
NDRG1	MR Egger	0.587714	3	0.899239
NDRG1	Inverse variance weighted	5.59492	4	0.231511
ZC2HC1A	MR Egger	2.27826	7	0.94285
ZC2HC1A	Inverse variance weighted	2.81144	8	0.945627
SPAG1	MR Egger	1.33184	1	0.248478
SPAG1	Inverse variance weighted	2.76536	2	0.250905
NCALD	MR Egger	13.231	6	0.039511
NCALD	Inverse variance weighted	13.4781	7	0.0612819
SNX16	MR Egger	4.13308	3	0.247448
SNX16	Inverse variance weighted	7.08183	4	0.131627
UBR5	MR Egger	0.345769	1	0.556518
UBR5	Inverse variance weighted	0.357336	2	0.836383
GFUS	MR Egger	8.5075	8	0.385528
GFUS	Inverse variance weighted	8.67464	9	0.467833
SQLE	MR Egger	0.531779	2	0.766524
SQLE	Inverse variance weighted	0.779577	3	0.854345
GSR	MR Egger	6.25513	4	0.180888
GSR	Inverse variance weighted	6.2562	5	0.282082
ERICH1	MR Egger	3.06537	3	0.381656
ERICH1	Inverse variance weighted	3.0992	4	0.541364
ARHGEF10	MR Egger	1.62521	3	0.653687
ARHGEF10	Inverse variance weighted	1.65591	4	0.79871
KLHDC4	MR Egger	0.166916	3	0.982745
KLHDC4	Inverse variance weighted	0.339941	4	0.987092
ASAH1	MR Egger	3.67466	3	0.298806
ASAH1	Inverse variance weighted	4.14576	4	0.386639
BNIP3L	MR Egger	1.03473	1	0.309051
BNIP3L	Inverse variance weighted	1.09703	2	0.577806
MAN2B1	MR Egger	4.95115	3	0.175409
MAN2B1	Inverse variance weighted	5.08899	4	0.278288
KCNN4	MR Egger	0.360974	3	0.948181
KCNN4	Inverse variance weighted	0.362359	4	0.985441
NUCB1	MR Egger	1.43469	2	0.488047
NUCB1	Inverse variance weighted	1.44052	3	0.696064
DHDH	MR Egger	0.135553	1	0.712743
DHDH	Inverse variance weighted	0.533546	2	0.765847
MAP4K1	MR Egger	0.0764881	1	0.782114
MAP4K1	Inverse variance weighted	0.849348	2	0.653983
SARS2	MR Egger	0.513698	3	0.915872
SARS2	Inverse variance weighted	2.70872	4	0.60769
CLPTM1	MR Egger	5.68679	1	0.0170931
CLPTM1	Inverse variance weighted	5.69111	2	0.058102
RELB	MR Egger	0.927295	4	0.920613
RELB	Inverse variance weighted	1.19391	5	0.94546
FCGRT	MR Egger	2.17222	2	0.337527
FCGRT	Inverse variance weighted	3.77519	3	0.286785
ARHGEF18	MR Egger	0.263851	1	0.607487
ARHGEF18	Inverse variance weighted	3.5096	2	0.172942
PEX11G	MR Egger	0.846105	1	0.357657
PEX11G	Inverse variance weighted	3.86889	2	0.144505
KLC3	MR Egger	7.07531	9	0.629279
KLC3	Inverse variance weighted	7.36391	10	0.690701
CD37	MR Egger	1.81685	2	0.403158
CD37	Inverse variance weighted	3.12345	3	0.37298
LYL1	MR Egger	2.01478	2	0.365171
LYL1	Inverse variance weighted	2.02619	3	0.566989
STX10	MR Egger	3.61305	2	0.164224
STX10	Inverse variance weighted	5.33931	3	0.148572
RETN	MR Egger	6.65255	9	0.673243
RETN	Inverse variance weighted	7.38096	10	0.689057
FCER2	MR Egger	10.5085	8	0.23113
FCER2	Inverse variance weighted	13.0121	9	0.162058
PTOV1	MR Egger	0.201819	1	0.653257
PTOV1	Inverse variance weighted	1.36407	2	0.505587
LILRB1	MR Egger	1.46811	3	0.68965
LILRB1	Inverse variance weighted	1.71942	4	0.787187
MED25	MR Egger	1.23552	2	0.539152
MED25	Inverse variance weighted	2.77667	3	0.427355
LILRA1	MR Egger	4.16536	3	0.244153
LILRA1	Inverse variance weighted	5.2318	4	0.264329
C19orf53	MR Egger	0.17107	1	0.679163
C19orf53	Inverse variance weighted	0.424601	2	0.808721
ASF1B	MR Egger	0.544203	1	0.460696
ASF1B	Inverse variance weighted	0.740146	2	0.690684
TNNT1	MR Egger	4.98951	4	0.288376
TNNT1	Inverse variance weighted	6.11939	5	0.294775
VRK3	MR Egger	2.14328	2	0.342446
VRK3	Inverse variance weighted	2.42181	3	0.489588
PPP6R1	MR Egger	0.00399122	1	0.949626
PPP6R1	Inverse variance weighted	0.511078	2	0.774499
ZNF419	MR Egger	1.33991	2	0.511731
ZNF419	Inverse variance weighted	1.36307	3	0.714214
PDCD5	MR Egger	0.0716886	3	0.995003
PDCD5	Inverse variance weighted	0.964634	4	0.91511
ANKRD27	MR Egger	0.464426	2	0.792777
ANKRD27	Inverse variance weighted	1.38586	3	0.708852
CLC	MR Egger	8.18611	4	0.0849938
CLC	Inverse variance weighted	9.85609	5	0.0794171
PLD3	MR Egger	5.17895	5	0.394434
PLD3	Inverse variance weighted	8.58079	6	0.198563
PRX	MR Egger	6.44952	2	0.0397652
PRX	Inverse variance weighted	6.74452	3	0.0805023
SHD	MR Egger	0.154972	1	0.693828
SHD	Inverse variance weighted	0.621014	2	0.733075
CLIP3	MR Egger	0.0188955	1	0.890667
CLIP3	Inverse variance weighted	0.192065	2	0.908435
SLC1A5	MR Egger	3.81232	5	0.576742
SLC1A5	Inverse variance weighted	6.71723	6	0.347791
PRKD2	MR Egger	0.0826811	1	0.773696
PRKD2	Inverse variance weighted	1.61879	2	0.445126
DENND3	MR Egger	4.2213	3	0.238538
DENND3	Inverse variance weighted	5.00012	4	0.287285
PLIN3	MR Egger	0.148984	1	0.699508
PLIN3	Inverse variance weighted	3.01376	2	0.2216
CD79A	MR Egger	10.7596	7	0.149455
CD79A	Inverse variance weighted	11.2265	8	0.189191
NKG7	MR Egger	2.83683	1	0.0921259
NKG7	Inverse variance weighted	3.28782	2	0.193223
ETFB	MR Egger	0.00283731	1	0.95752
ETFB	Inverse variance weighted	0.5779	2	0.74905
CD33	MR Egger	3.65035	3	0.301779
CD33	Inverse variance weighted	4.28795	4	0.368436
BABAM1	MR Egger	0.296735	1	0.585936
BABAM1	Inverse variance weighted	0.297121	2	0.861948
TYK2	MR Egger	0.671002	2	0.71498
TYK2	Inverse variance weighted	2.80542	3	0.422608
CLEC11A	MR Egger	1.16971	1	0.27946
CLEC11A	Inverse variance weighted	2.84685	2	0.240887
CARD8	MR Egger	0.721966	3	0.868026
CARD8	Inverse variance weighted	0.82105	4	0.935604
ZNF175	MR Egger	1.37916	2	0.501786
ZNF175	Inverse variance weighted	1.41882	3	0.701129
PLA2G4C	MR Egger	1.51428	2	0.469005
PLA2G4C	Inverse variance weighted	3.29497	3	0.348343
SIGLEC5	MR Egger	8.23354	7	0.312452
SIGLEC5	Inverse variance weighted	8.24153	8	0.41024
TMEM205	MR Egger	0.055812	3	0.996551
TMEM205	Inverse variance weighted	1.50794	4	0.825233
PLPPR2	MR Egger	0.558636	1	0.454811
PLPPR2	Inverse variance weighted	0.621902	2	0.73275
BCAT2	MR Egger	0.37292	1	0.541417
BCAT2	Inverse variance weighted	4.53888	2	0.10337
GCDH	MR Egger	0.494984	2	0.780756
GCDH	Inverse variance weighted	2.40198	3	0.493267
KLF1	MR Egger	6.85407	7	0.444231
KLF1	Inverse variance weighted	9.05074	8	0.338034
DNASE2	MR Egger	13.1945	8	0.105329
DNASE2	Inverse variance weighted	13.4107	9	0.144884
PRPF31	MR Egger	2.6e-08	1	0.999871
PRPF31	Inverse variance weighted	0.320865	2	0.851775
ARRDC2	MR Egger	0.339638	1	0.560038
ARRDC2	Inverse variance weighted	2.28429	2	0.319133
FKBP8	MR Egger	0.0226508	1	0.880369
FKBP8	Inverse variance weighted	0.100945	2	0.95078
ATP13A1	MR Egger	0.406208	1	0.523901
ATP13A1	Inverse variance weighted	0.654509	2	0.7209
ZNF85	MR Egger	4.45188	6	0.615767
ZNF85	Inverse variance weighted	4.47268	7	0.724004
RUNDC3B	MR Egger	0.0960293	1	0.756648
RUNDC3B	Inverse variance weighted	0.240995	2	0.886479
RASA4	MR Egger	2.8398	2	0.241738
RASA4	Inverse variance weighted	2.84178	3	0.416668
BET1	MR Egger	3.34624	1	0.0673587
BET1	Inverse variance weighted	4.56447	2	0.102056
NAMPT	MR Egger	4.33434	2	0.114501
NAMPT	Inverse variance weighted	4.38518	3	0.222763
PON2	MR Egger	5.6824	2	0.0583556
PON2	Inverse variance weighted	6.81025	3	0.0781981
MTPN	MR Egger	3.92819	3	0.269323
MTPN	Inverse variance weighted	3.92955	4	0.415624
GSDME	MR Egger	4.09521	4	0.393274
GSDME	Inverse variance weighted	4.58379	5	0.468752
ZC3HAV1	MR Egger	0.768284	1	0.380748
ZC3HAV1	Inverse variance weighted	2.7112	2	0.257792
TTC26	MR Egger	1.96934	2	0.373562
TTC26	Inverse variance weighted	6.17713	3	0.103303
ADAP1	MR Egger	1.76601	3	0.622359
ADAP1	Inverse variance weighted	1.78821	4	0.774638
CAV2	MR Egger	4.69996	6	0.582829
CAV2	Inverse variance weighted	6.27179	7	0.508397
LMBR1	MR Egger	0.299246	1	0.584355
LMBR1	Inverse variance weighted	0.777017	2	0.678067
LFNG	MR Egger	0.11672	1	0.732619
LFNG	Inverse variance weighted	0.64147	2	0.725615
HOXA5	MR Egger	2.9227	1	0.0873414
HOXA5	Inverse variance weighted	4.0741	2	0.130413
BRAT1	MR Egger	0.633638	2	0.728462
BRAT1	Inverse variance weighted	0.644755	3	0.886115
IQCE	MR Egger	0.887828	1	0.346067
IQCE	Inverse variance weighted	4.61583	2	0.0994683
CPED1	MR Egger	1.45825	5	0.917837
CPED1	Inverse variance weighted	1.87716	6	0.930642
HIBADH	MR Egger	2.69145	3	0.441682
HIBADH	Inverse variance weighted	6.05527	4	0.195058
CPVL	MR Egger	3.41879	7	0.843751
CPVL	Inverse variance weighted	3.63998	8	0.888058
CHN2	MR Egger	9.68265	4	0.0461266
CHN2	Inverse variance weighted	10.4439	5	0.0635909
GRB10	MR Egger	0.461047	1	0.497135
GRB10	Inverse variance weighted	0.565214	2	0.753816
GARS1	MR Egger	0.305324	1	0.580564
GARS1	Inverse variance weighted	0.859557	2	0.650653
EPHB6	MR Egger	0.00180872	1	0.966077
EPHB6	Inverse variance weighted	0.00427705	2	0.997864
NSUN5P2	MR Egger	1.6671	1	0.196647
NSUN5P2	Inverse variance weighted	4.15598	2	0.125182
CASP2	MR Egger	0.839142	1	0.359642
CASP2	Inverse variance weighted	0.881858	2	0.643439
CHCHD2	MR Egger	4.27704	8	0.831303
CHCHD2	Inverse variance weighted	4.28949	9	0.891347
BUD31	MR Egger	0.878938	1	0.348493
BUD31	Inverse variance weighted	1.52324	2	0.466909
PTCD1	MR Egger	0.000956563	1	0.975327
PTCD1	Inverse variance weighted	1.57524	2	0.454925
ZKSCAN1	MR Egger	1.03016	1	0.310122
ZKSCAN1	Inverse variance weighted	4.85762	2	0.0881418
EIF3B	MR Egger	0.288105	3	0.96225
EIF3B	Inverse variance weighted	4.75363	4	0.313524
NUDT1	MR Egger	0.0500254	1	0.823019
NUDT1	Inverse variance weighted	0.20809	2	0.901185
AIMP2	MR Egger	3.53116	1	0.0602257
AIMP2	Inverse variance weighted	4.26239	2	0.118696
SERPINE1	MR Egger	0.437105	2	0.803681
SERPINE1	Inverse variance weighted	0.438089	3	0.932266
C1GALT1	MR Egger	4.96035	4	0.29139
C1GALT1	Inverse variance weighted	5.42084	5	0.366704
ANKMY2	MR Egger	4.86524	1	0.027403
ANKMY2	Inverse variance weighted	4.90326	2	0.086153
TSPAN13	MR Egger	10.3417	8	0.24186
TSPAN13	Inverse variance weighted	12.0513	9	0.210434
AHR	MR Egger	2.9922	3	0.392829
AHR	Inverse variance weighted	3.8756	4	0.423103
BLVRA	MR Egger	2.74948	2	0.252906
BLVRA	Inverse variance weighted	6.53483	3	0.0882988
STAG3L4	MR Egger	1.97878	3	0.576823
STAG3L4	Inverse variance weighted	2.66002	4	0.616228
PRKAG2	MR Egger	0.394037	2	0.821175
PRKAG2	Inverse variance weighted	0.647798	3	0.885408
AEBP1	MR Egger	0.0169488	1	0.896418
AEBP1	Inverse variance weighted	0.953813	2	0.620701
CLIP2	MR Egger	2.18921	4	0.701006
CLIP2	Inverse variance weighted	2.29346	5	0.807227
LIMK1	MR Egger	4.0474	2	0.132166
LIMK1	Inverse variance weighted	4.06047	3	0.255008
CNTNAP3	MR Egger	1.69499	1	0.192944
CNTNAP3	Inverse variance weighted	1.72738	2	0.421604
TMEM245	MR Egger	5.57113	4	0.233547
TMEM245	Inverse variance weighted	6.70269	5	0.243707
PRUNE2	MR Egger	0.877262	3	0.830911
PRUNE2	Inverse variance weighted	0.970649	4	0.914213
MEGF9	MR Egger	6.52854	3	0.0885438
MEGF9	Inverse variance weighted	6.76917	4	0.148601
TRIM14	MR Egger	0.217578	1	0.640892
TRIM14	Inverse variance weighted	3.34133	2	0.188122
CORO2A	MR Egger	0.706394	2	0.702439
CORO2A	Inverse variance weighted	1.34955	3	0.717401
C5	MR Egger	4.90716	4	0.296957
C5	Inverse variance weighted	4.97286	5	0.419202
TLE4	MR Egger	0.584778	2	0.746478
TLE4	Inverse variance weighted	0.645876	3	0.885854
PTGR1	MR Egger	0.0460344	1	0.830113
PTGR1	Inverse variance weighted	0.254826	2	0.88037
SUSD1	MR Egger	4.42998	4	0.350931
SUSD1	Inverse variance weighted	10.569	5	0.0606287
TNFSF8	MR Egger	2.68593	1	0.101238
TNFSF8	Inverse variance weighted	2.72968	2	0.255422
AK1	MR Egger	1.03309	2	0.59658
AK1	Inverse variance weighted	1.33346	3	0.721203
PLGRKT	MR Egger	0.453583	2	0.797087
PLGRKT	Inverse variance weighted	2.86714	3	0.412566
DOCK8	MR Egger	0.616729	2	0.734647
DOCK8	Inverse variance weighted	1.0321	3	0.793484
KANK1	MR Egger	2.1756	2	0.336957
KANK1	Inverse variance weighted	2.21235	3	0.52952
PIP5K1B	MR Egger	0.0343271	1	0.853013
PIP5K1B	Inverse variance weighted	0.255587	2	0.880035
RAPGEF1	MR Egger	4.6428	2	0.0981362
RAPGEF1	Inverse variance weighted	7.23389	3	0.0648049
NPDC1	MR Egger	1.27107	1	0.259566
NPDC1	Inverse variance weighted	3.43091	2	0.179882
SETX	MR Egger	4.08757	3	0.252162
SETX	Inverse variance weighted	5.45842	4	0.243409
PTGDS	MR Egger	0.217071	1	0.641281
PTGDS	Inverse variance weighted	0.260658	2	0.877807
ZFAND5	MR Egger	5.90799	4	0.206125
ZFAND5	Inverse variance weighted	6.10514	5	0.296123
PDLIM1	MR Egger	2.12453	6	0.907897
PDLIM1	Inverse variance weighted	2.3063	7	0.940964
HPS1	MR Egger	8.74566	11	0.645356
HPS1	Inverse variance weighted	13.1685	12	0.356913
PHYH	MR Egger	1.93792	2	0.379477
PHYH	Inverse variance weighted	3.52466	3	0.317578
RASSF4	MR Egger	6.33057	7	0.501724
RASSF4	Inverse variance weighted	7.75479	8	0.457782
DNMBP	MR Egger	0.0772464	1	0.781064
DNMBP	Inverse variance weighted	0.536427	2	0.764745
CUBN	MR Egger	0.189446	1	0.663378
CUBN	Inverse variance weighted	0.850693	2	0.653543
ATE1	MR Egger	2.39997	1	0.121337
ATE1	Inverse variance weighted	3.1169	2	0.210462
PALD1	MR Egger	0.69467	1	0.404581
PALD1	Inverse variance weighted	0.804134	2	0.668936
CDH23	MR Egger	4.12586	6	0.659649
CDH23	Inverse variance weighted	4.1277	7	0.764957
VSIR	MR Egger	0.814846	1	0.366691
VSIR	Inverse variance weighted	3.59049	2	0.166087
SPOCK2	MR Egger	0.0402126	1	0.841066
SPOCK2	Inverse variance weighted	1.11501	2	0.572635
MICU1	MR Egger	0.049149	2	0.975725
MICU1	Inverse variance weighted	2.10684	3	0.55053
CCSER2	MR Egger	7.59508	8	0.473989
CCSER2	Inverse variance weighted	9.47269	9	0.394832
ACTA2	MR Egger	8.31924	7	0.305287
ACTA2	Inverse variance weighted	8.36431	8	0.398716
LIPA	MR Egger	12.9073	9	0.166844
LIPA	Inverse variance weighted	15.3581	10	0.11954
SFXN3	MR Egger	0.523346	1	0.469418
SFXN3	Inverse variance weighted	0.994237	2	0.608281
NPM3	MR Egger	0.354266	1	0.551708
NPM3	Inverse variance weighted	0.373177	2	0.829785
ARHGAP21	MR Egger	1.6563	2	0.436856
ARHGAP21	Inverse variance weighted	1.95219	3	0.582388
PITRM1	MR Egger	1.5006	2	0.472225
PITRM1	Inverse variance weighted	1.71655	3	0.63326
STN1	MR Egger	2.3581	1	0.124634
STN1	Inverse variance weighted	2.96189	2	0.227423
XPNPEP1	MR Egger	5.90143	6	0.434322
XPNPEP1	Inverse variance weighted	5.92523	7	0.548507
TFAM	MR Egger	1.73539	5	0.884411
TFAM	Inverse variance weighted	1.80368	6	0.936839
CCNY	MR Egger	3.4188	2	0.180974
CCNY	Inverse variance weighted	5.57368	3	0.134298
RPL28	MR Egger	2.44636	2	0.294293
RPL28	Inverse variance weighted	2.67634	3	0.444263
ZMIZ1	MR Egger	2.83387	3	0.417955
ZMIZ1	Inverse variance weighted	2.93991	4	0.567932
TBC1D12	MR Egger	0.244422	1	0.62103
TBC1D12	Inverse variance weighted	0.324542	2	0.850211
KRT23	MR Egger	7.05485	4	0.133018
KRT23	Inverse variance weighted	7.42903	5	0.190637
FBXL20	MR Egger	1.90089	1	0.167979
FBXL20	Inverse variance weighted	2.21786	2	0.329913
RUNDC3A	MR Egger	9.88739	11	0.540544
RUNDC3A	Inverse variance weighted	12.676	12	0.393025
CASC3	MR Egger	3.47248	2	0.176181
CASC3	Inverse variance weighted	5.7294	3	0.125544
RAPGEFL1	MR Egger	0.177583	1	0.673459
RAPGEFL1	Inverse variance weighted	0.700549	2	0.704495
RGS9	MR Egger	0.0337128	1	0.854319
RGS9	Inverse variance weighted	3.38833	2	0.183753
RAD51C	MR Egger	1.80629	9	0.994174
RAD51C	Inverse variance weighted	1.98654	10	0.996442
SEPTIN4	MR Egger	4.3433	6	0.630325
SEPTIN4	Inverse variance weighted	8.28385	7	0.308231
TRIM37	MR Egger	0.225152	2	0.893529
TRIM37	Inverse variance weighted	2.97456	3	0.395564
P2RX1	MR Egger	3.14081	5	0.678288
P2RX1	Inverse variance weighted	4.79998	6	0.569712
CAMTA2	MR Egger	1.25022	1	0.263511
CAMTA2	Inverse variance weighted	2.37447	2	0.305064
ENO3	MR Egger	0.0319163	1	0.858212
ENO3	Inverse variance weighted	0.775989	2	0.678416
RNF167	MR Egger	1.4857	3	0.685576
RNF167	Inverse variance weighted	2.44389	4	0.65471
RAI1	MR Egger	0.90981	1	0.340165
RAI1	Inverse variance weighted	1.13124	2	0.568008
CPD	MR Egger	3.61544	3	0.306096
CPD	Inverse variance weighted	4.68432	4	0.321248
FTSJ3	MR Egger	4.37972	2	0.111932
FTSJ3	Inverse variance weighted	4.50082	3	0.212217
AKAP10	MR Egger	0.0180804	2	0.991001
AKAP10	Inverse variance weighted	0.114736	3	0.990012
LGALS3BP	MR Egger	9.59057	4	0.0479191
LGALS3BP	Inverse variance weighted	10.7759	5	0.0560078
DHX58	MR Egger	0.0809648	1	0.775994
DHX58	Inverse variance weighted	0.233951	2	0.889607
MLX	MR Egger	0.298925	1	0.584557
MLX	Inverse variance weighted	0.299979	2	0.860717
CNTNAP1	MR Egger	0.488827	1	0.484451
CNTNAP1	Inverse variance weighted	0.852873	2	0.652831
ALOX12	MR Egger	3.37775	9	0.94742
ALOX12	Inverse variance weighted	4.54186	10	0.919611
ABCC3	MR Egger	8.2423	17	0.961088
ABCC3	Inverse variance weighted	10.4298	18	0.91697
SLC16A6	MR Egger	1.0525	2	0.590815
SLC16A6	Inverse variance weighted	1.08055	3	0.781772
MMD	MR Egger	14.9155	11	0.186397
MMD	Inverse variance weighted	15.216	12	0.229838
WSB1	MR Egger	4.67257	1	0.0306479
WSB1	Inverse variance weighted	4.67299	2	0.0966656
RCVRN	MR Egger	2.2145	1	0.13672
RCVRN	Inverse variance weighted	4.50619	2	0.105074
NHERF1	MR Egger	0.955475	2	0.620185
NHERF1	Inverse variance weighted	1.03567	3	0.792622
TMEM97	MR Egger	0.163348	3	0.983277
TMEM97	Inverse variance weighted	0.223317	4	0.994211
PMP22	MR Egger	4.18387	4	0.381694
PMP22	Inverse variance weighted	5.04767	5	0.41009
ALDOC	MR Egger	4.41678	3	0.219835
ALDOC	Inverse variance weighted	4.47365	4	0.345683
RAB34	MR Egger	0.39652	2	0.820157
RAB34	Inverse variance weighted	3.22088	3	0.358807
SLAIN2	MR Egger	0.00308103	1	0.955735
SLAIN2	Inverse variance weighted	0.0912489	2	0.955401
PF4V1	MR Egger	10.1089	12	0.606405
PF4V1	Inverse variance weighted	10.4523	13	0.656598
NFKB1	MR Egger	1.22763	1	0.267869
NFKB1	Inverse variance weighted	1.59134	2	0.451278
MANBA	MR Egger	0.4248	1	0.514552
MANBA	Inverse variance weighted	4.13191	2	0.126697
TBC1D9	MR Egger	2.79702	1	0.0944395
TBC1D9	Inverse variance weighted	4.19597	2	0.122703
INPP4B	MR Egger	1.18636	2	0.552568
INPP4B	Inverse variance weighted	6.57919	3	0.0865914
WFS1	MR Egger	0.14835	1	0.700117
WFS1	Inverse variance weighted	4.47895	2	0.106514
CLCN3	MR Egger	4.45679	2	0.107701
CLCN3	Inverse variance weighted	5.15468	3	0.160815
SLC2A9	MR Egger	3.9159	4	0.417508
SLC2A9	Inverse variance weighted	4.00186	5	0.549148
EXOSC6	MR Egger	14.3795	4	0.0617732
EXOSC6	Inverse variance weighted	14.5248	5	0.125978
MFSD10	MR Egger	0.0122887	1	0.911732
MFSD10	Inverse variance weighted	0.171758	2	0.917705
BST1	MR Egger	3.40306	4	0.492771
BST1	Inverse variance weighted	5.48063	5	0.360074
RAPGEF2	MR Egger	3.31499	4	0.506561
RAPGEF2	Inverse variance weighted	5.09071	5	0.40491
SNX25	MR Egger	0.123796	2	0.939979
SNX25	Inverse variance weighted	1.61535	3	0.655915
KLHL5	MR Egger	6.14914	5	0.291977
KLHL5	Inverse variance weighted	8.42269	6	0.208742
PPARGC1A	MR Egger	0.765345	3	0.857737
PPARGC1A	Inverse variance weighted	1.39575	4	0.844934
[truncated: 7,456 more rows]
