# Supplementary material for: Mendelian randomization based on genome-wide association studies and expression quantitative trait loci, predicting gene targets for the complexity of osteoarthritis as well as the clinical prognosis of the condition
Source: Front Med (Lausanne). 2024 Jun 26;11:1409439. doi: 10.3389/fmed.2024.1409439 (PMC11238174; doi:10.3389/fmed.2024.1409439)
Supplement: Supplementary file 7 [file Table_4.xls]

## Sheet: Table S4
Table S4. multiplicity test for IVs
exposure	egger_intercept	se	pval
RXRA	6.3e-07	0.0315004	0.999985
GOLIM4	1.49e-05	0.0320214	0.999705
INTS4	-9.3e-06	0.0104618	0.999434
RAB23	-1.67e-05	0.0171864	0.99938
CCSAP	-2.83e-05	0.0183848	0.999021
DUSP16	-2.2e-05	0.00993222	0.998432
CDC16	-4.31e-05	0.0147271	0.99793
AHNAK	-4.48e-05	0.0132541	0.997514
FOXRED2	-0.000116551	0.0319823	0.997321
FBXL16	0.000194254	0.0448801	0.997245
LYSMD4	9.65e-05	0.0202996	0.996972
HERPUD2	-9.18e-05	0.0174468	0.996651
TMCO3	-2.88e-05	0.0064902	0.996601
SEPTIN5	2.57e-05	0.00582559	0.996573
ACO1	-5.2e-05	0.0105911	0.996531
RPL12	8.18e-05	0.0150254	0.996149
GLYCTK	-6.12e-05	0.0115898	0.996039
MS4A7	-3.18e-05	0.00586624	0.995783
MGAT4B	6.18e-05	0.0106426	0.995728
PAQR7	-8.77e-05	0.0139469	0.995552
NPEPL1	-0.000773059	0.106945	0.995398
JAKMIP2	-0.000334752	0.0490128	0.994979
MYEOV	0.000104976	0.0132756	0.994966
FMO5	8.39e-05	0.0105963	0.99496
KRAS	0.000229742	0.0308161	0.994728
CDHR3	-0.000342968	0.0365666	0.994029
WSB1	-0.000595843	0.0628681	0.993967
PARP1	0.000198825	0.0197937	0.993605
TAPT1	0.000190587	0.0188513	0.993564
S100Z	-0.000154021	0.0162868	0.993313
PNOC	0.000770589	0.0729584	0.993276
CAMLG	0.000183412	0.0173153	0.993257
B3GALNT2	0.000164468	0.0169633	0.993144
TTC32	0.000228923	0.0234098	0.993085
PLEKHO2	0.000131638	0.0140977	0.992997
LYVE1	-0.000134634	0.0120406	0.992882
P2RX7	-0.000271013	0.0269909	0.992619
ANXA3	9.12e-05	0.00907604	0.992615
CD40	-0.000228567	0.0186543	0.9922
AKAP13	0.000140817	0.0127075	0.992165
DISP1	0.000170865	0.0132135	0.991768
MFHAS1	-0.000238934	0.0182609	0.991671
REM2	-9.95e-05	0.00871353	0.99133
TTC21A	-0.000156753	0.0113246	0.991189
CMC2	0.000211792	0.0169813	0.991181
LRRC23	-0.000470154	0.0332765	0.991006
UBR5-DT	0.000600664	0.0424515	0.990993
GTF3A	0.000413931	0.0336866	0.990968
SLC20A1-DT	-0.000153374	0.0121311	0.990706
CACNA2D3	-9.13e-05	0.00748668	0.990534
CDC42	-0.000442874	0.0318695	0.990174
CC2D1B	0.00018704	0.011972	0.990055
JAG1	0.000281718	0.0198575	0.989969
UST	-0.000357281	0.0218679	0.9896
KLHL9	0.0010567	0.0686685	0.989119
LSG1	-0.000285613	0.0156988	0.988419
UBE2D1	0.000230661	0.0144533	0.988269
PRDM8	-0.000279821	0.0172987	0.98811
HK3	-0.000235693	0.0139819	0.988081
GIMAP4	0.000461371	0.0284305	0.988071
PPIL3	-0.000201046	0.0123818	0.988065
BABAM1	0.00034616	0.0176221	0.987496
MAPK8IP1	-0.000372121	0.0188994	0.987467
ZNF667-AS1	0.000946498	0.0533299	0.987451
TBC1D7	0.000223564	0.0124894	0.987344
MAD2L2	0.000300382	0.0146241	0.986926
TFDP1	0.000280439	0.0147996	0.986602
IGSF9B	0.00028205	0.0131287	0.986325
ZDHHC7	-0.000104879	0.00578477	0.986123
FGD4	0.000344806	0.0180733	0.985977
MINDY2	0.000334403	0.0151668	0.985966
BRD7	0.000360313	0.0181335	0.985951
GADD45B	-0.000176365	0.00872656	0.985711
ABTB3	-0.000125091	0.00673886	0.985708
DAPK2	0.000183854	0.00881262	0.985249
BARD1	0.000550656	0.0273276	0.985189
ST3GAL2	-0.00142101	0.0597399	0.98486
SLC48A1	0.000168981	0.00784943	0.984779
SLC24A3	-0.000109219	0.00550676	0.98473
VPREB3	-0.000133542	0.00671274	0.984615
POLR1D	0.00019481	0.00880991	0.984366
HCG9	-0.000364608	0.0161026	0.983991
LCP2	0.000998922	0.0397112	0.983989
BTNL9	-0.00248701	0.0986063	0.983947
PHLDB3	-0.000251185	0.0109523	0.983785
ROPN1L	-0.000566491	0.0254773	0.983657
F12	-0.000447293	0.0193345	0.983644
CLEC18C	-0.000819062	0.0315535	0.983478
NET1	-0.000318051	0.0140119	0.983316
DUSP6	-0.000254349	0.0111239	0.983194
MT2A	-0.000179875	0.00809513	0.983132
STK32C	0.00139116	0.0606389	0.982796
FCHO1	0.000749494	0.0274811	0.982642
DOCK4	-0.000389453	0.0163488	0.982491
CLPTM1	0.000997691	0.0361809	0.98245
CRY2	-0.0003705	0.0133148	0.98229
TMEM156	0.000244748	0.00972445	0.982206
TMEM158	-9.74e-05	0.00425901	0.982033
ABCC4	-0.000186415	0.00798157	0.982018
TMEM219	-0.00418139	0.147519	0.98196
LEMD3	0.000988496	0.0378687	0.981545
AMACR	0.00065613	0.0223718	0.981334
DDX56	-0.00101678	0.0341495	0.981051
CXCR2P1	-0.000169243	0.00684271	0.980807
HEMGN	0.000254848	0.0103043	0.980712
AS3MT	0.000964499	0.0352987	0.980683
ZFP14	-0.00101551	0.0333885	0.980643
CTC1	-0.000280948	0.0101608	0.980452
GSR	-0.00034591	0.0132393	0.980407
HEBP2	0.00116629	0.0376835	0.980303
EMC7	0.00112804	0.0363501	0.98025
PRKAR2B	0.000245688	0.00913007	0.980222
CD38	0.000900733	0.0319729	0.980083
ELOVL5	-0.000832753	0.0265849	0.980065
ADAM28	0.000310665	0.0110048	0.980042
ZDHHC4	0.000599886	0.0186361	0.979515
CTSF	0.000520147	0.0161502	0.979504
MLX	-0.000789282	0.0243152	0.979342
TOMM7	0.000554713	0.0170142	0.979252
IL23R	-0.000465097	0.0141385	0.979065
TTLL12	-0.000886542	0.0262424	0.978501
TMEM254-AS1	-0.000362563	0.0119198	0.978497
CCN3	-0.000282209	0.0101322	0.978387
ZG16B	0.000254651	0.00872859	0.978123
CBLL1-AS1	0.00042128	0.0135271	0.977984
LGALS9B	0.000448807	0.0129609	0.977964
SERPINE1	-0.00117066	0.0373078	0.977818
PGLYRP1	-0.000316091	0.0108065	0.977797
ZNF890P	-0.00046123	0.0131813	0.977733
HSPG2	-0.000897159	0.0252715	0.977409
NUMB	0.000599538	0.018744	0.977389
ATF5	0.00060937	0.0170011	0.977191
TCEA3	0.000430865	0.0119784	0.977111
MTHFR	0.000382786	0.0122591	0.977052
CD177	0.000487171	0.0149605	0.97698
B4GALT4	-0.000313855	0.0099994	0.976932
TOGARAM2	0.000456164	0.0125799	0.976925
EIF2A	-0.0022376	0.0616149	0.976891
NOP16	0.00153369	0.0421578	0.97685
GSTP1	-0.000443014	0.0139766	0.976705
TMOD1	-0.000456887	0.0150373	0.976609
ADARB2	0.000377528	0.0120933	0.976591
LINC03014	0.000523264	0.0141652	0.976494
PLOD1	-0.000330262	0.0105093	0.976436
TIMM10	0.00171831	0.0544914	0.976355
MTPN	-0.000672746	0.0208855	0.976327
CLECL1P	0.000933346	0.024963	0.976208
SNHG15	0.0014584	0.0389487	0.976173
PDK4	0.00147744	0.0434451	0.97596
CCDC82	-0.000587775	0.015521	0.975903
ATP5F1A	0.000972188	0.0256381	0.975871
CLHC1	-0.000284619	0.00912797	0.975684
RYK	0.000883029	0.0228897	0.975453
CCHCR1	-0.00252326	0.065079	0.975329
DDX55	-0.000734885	0.0183701	0.974546
KIAA0319L	0.000272655	0.00807922	0.974384
MEGF6	0.00143007	0.0355141	0.974379
DEFA3	0.00031688	0.00925167	0.974318
LINC00853	0.000883506	0.0217192	0.974117
VAMP5	-0.00022059	0.00642044	0.973922
APOL6	-0.00105991	0.02566	0.973719
AFF3	-0.000250226	0.00711975	0.973648
ERO1A	-0.000402547	0.0112062	0.973601
RASA4	0.000603556	0.0161461	0.973577
WNT7A	0.000921426	0.0242984	0.973195
SCLT1	0.000650285	0.0153995	0.973133
RPL17	0.000830221	0.0195153	0.972933
KCNN4	-0.000539562	0.0144979	0.97265
CD5	-0.000429422	0.0113221	0.972128
NUDT7	-0.000760219	0.0204466	0.972123
VLDLR	-0.000286913	0.00776144	0.971942
CD6	-0.000312748	0.00838926	0.971705
G2E3	0.00494609	0.11017	0.971438
SNX19	-0.000602028	0.0153319	0.971145
HCLS1	0.000377389	0.00953025	0.970901
MPL	0.00113966	0.0246071	0.970536
TYSND1	-0.000570562	0.0136145	0.970379
AMZ2P1	0.000811625	0.0174021	0.97033
FUT10	-0.00139476	0.0356581	0.970313
GCNT1	-0.00134538	0.0287384	0.970219
ITGB5	-0.000277552	0.0071034	0.969532
SLC5A11	0.00120057	0.0248294	0.969242
LINC02506	-0.00243924	0.0502213	0.969104
GLYATL2	-0.00136444	0.0280573	0.969065
PCNX1	-0.000765262	0.017482	0.969062
SCFD2	0.000783936	0.0160663	0.968962
PRCP	0.000516368	0.0124316	0.968859
OXLD1	0.00163772	0.03316	0.968584
LRRC7	-0.00435906	0.0881474	0.968543
SOX4	-0.000841811	0.0188933	0.96851
EPHB6	0.00125957	0.0253525	0.968397
MSH6	0.0012632	0.0254223	0.968393
LPCAT4	-0.00275931	0.0554036	0.96832
SHMT1	-0.000587733	0.0117932	0.968299
SEC13	0.000528233	0.0117121	0.968125
VWCE	0.000302849	0.0073988	0.967972
NT5DC2	0.00249744	0.0572405	0.96794
KBTBD11	-0.000352386	0.00833125	0.967899
NRIP1	0.00104688	0.0206168	0.967701
CSGALNACT1	0.000386317	0.00886046	0.967313
CCZ1B	-0.0011133	0.0216368	0.967272
GREM2	-0.00144668	0.0280834	0.967234
CDH23	0.000347515	0.00810943	0.967209
CARD11	0.000800713	0.0170199	0.966752
FAHD2B	-0.00256592	0.0490438	0.966723
VWDE	-0.000602218	0.0114501	0.966548
RNF10	-0.000258836	0.00590712	0.966274
ARL16	0.000689559	0.0142333	0.965763
TRAPPC1	-0.000778367	0.0144553	0.965753
DOC2GP	0.000790536	0.0161042	0.96531
C4BPA	0.000335049	0.00704791	0.965072
KLRC1	-0.000434286	0.00872305	0.964818
PRRT3	0.00249021	0.0518419	0.964708
SLC16A10	-0.00152132	0.0315606	0.964584
GRK3	0.000627703	0.0125235	0.964581
CD248	0.000673923	0.0120961	0.964568
PDPK2P	-0.00501881	0.0899798	0.964528
PPFIA4	0.00193585	0.0400799	0.964513
HCG18	0.000902178	0.016065	0.964286
RRP36	-0.000841318	0.0147338	0.963688
ADGRE4P	-0.000874916	0.0153177	0.963677
CTSC	0.000440716	0.00907773	0.963606
CDC42EP4	0.00113286	0.0232678	0.963502
PKN1	-0.00290946	0.0563096	0.963489
TMPRSS9	-0.000266428	0.00552309	0.963393
ZC3H12C	0.00164324	0.028525	0.963367
FGFRL1	-0.00453384	0.0782855	0.963172
GYPE	-0.00640021	0.110497	0.963167
NME8	0.000664624	0.0136668	0.963096
LINC00324	-0.000510476	0.00970759	0.962842
GPR155	0.00225008	0.0384018	0.962741
CDV3	0.000750561	0.0127363	0.962527
BORCS7	0.000808188	0.0136034	0.962222
TAS2R14	0.00104435	0.0174638	0.961975
INPPL1	-0.000551634	0.0102463	0.961959
TMED5	0.000910716	0.0169015	0.961926
GAS2L1	-0.000692713	0.013251	0.961595
MARCHF3	0.00176881	0.0324433	0.961477
SRPRB	0.00262904	0.048154	0.961423
CBX3P10	0.00237779	0.0391513	0.961383
TMEM258	0.00480996	0.0789963	0.961285
FAM86DP	-0.00126438	0.0238437	0.961043
ITGB7	-0.000746881	0.0133992	0.960616
ZFP57	0.000853378	0.0157474	0.960189
TSPAN32	0.00124157	0.0217958	0.959753
PLCB1	-0.000940252	0.0148257	0.959679
PPBP	-0.000206116	0.00399869	0.959674
BIN3	0.00730315	0.114931	0.959601
MAN1A1	-0.00176453	0.0277108	0.959517
PELO	0.00124577	0.0225711	0.959455
POLR2J	0.00182765	0.0337266	0.959382
CRTAP	0.000812416	0.0126648	0.959218
SYTL3	0.00217697	0.0338365	0.959097
KIAA0319	-0.000722482	0.0131856	0.958931
ENOSF1	-0.000918149	0.0156999	0.958683
TTC9	0.000795408	0.0146002	0.958663
FEZ1	0.000410648	0.00740432	0.958431
FBXO9	-0.0007389	0.0136308	0.958284
MMP25	0.000386875	0.00691239	0.957535
PPTC7	0.000740173	0.0123117	0.957527
RRAGD	-0.000603216	0.0104268	0.957504
GNMT	-0.000894203	0.0132644	0.957148
CPNE5	0.00371901	0.0550197	0.957034
OSCAR	0.00056753	0.00988734	0.95698
MIAT	-0.000507239	0.00877444	0.956674
LGR6	-0.000818604	0.013833	0.956532
AKR1E2	-0.00123213	0.0180152	0.956527
CDKN2D	-0.000639213	0.0112215	0.956424
EP400	-0.000739892	0.010787	0.956402
TMEM9B	0.000790164	0.0126961	0.956034
PEX19	-0.00501573	0.0724745	0.956012
SYCP2L	-0.00123417	0.0197303	0.955812
CMTR2	0.00180392	0.0288013	0.955755
ASCC2	-0.000306161	0.00537688	0.955714
POLR2A	-0.00541385	0.077316	0.955495
SNX29	-0.000886703	0.0148981	0.955394
ANKRD50	-0.000708538	0.0100731	0.955294
RNF14	-0.00291259	0.0414046	0.955291
AGA	-0.000988086	0.0161938	0.955184
WWC1	0.0006213	0.010166	0.955111
ARF5	-0.00399505	0.0562321	0.954847
ST6GALNAC1	-0.00124423	0.0174543	0.954695
URM1	-0.00776948	0.107891	0.954235
MS4A14	0.000310958	0.0051875	0.95351
NXPE3	0.00121479	0.0184021	0.953372
RAP1GAP	-0.000424275	0.00704282	0.95315
G0S2	0.00363289	0.0492119	0.953089
P2RY13	0.000379964	0.00618488	0.953009
OXTR	-0.000934749	0.0150779	0.952969
LCMT2	0.00194847	0.0262343	0.952804
DMTN	0.000823666	0.0130314	0.952635
NOP14-AS1	-0.00177551	0.0236766	0.952349
MSRB3	-0.00168018	0.0247647	0.952081
MPHOSPH6	0.000583493	0.00883742	0.951511
DPCD	-0.000738246	0.0111637	0.951435
SPINK2	0.000754572	0.0109207	0.9512
SGIP1	-0.000587149	0.00848009	0.9511
LMTK3	0.00242306	0.0314622	0.951067
CYBC1	-0.000707458	0.00909323	0.95057
PPP1R15A	-0.000857407	0.0109995	0.950476
UBE2L6	0.000996379	0.0146364	0.950009
SKAP2	0.00359747	0.055599	0.949824
JARID2-AS1	0.00307462	0.0389248	0.949818
AP3M2	0.0512357	0.717789	0.949591
OLAH	0.00100234	0.0125897	0.949422
KRT73	0.000510303	0.00772807	0.949198
CEACAM19	-0.0020054	0.0278711	0.949188
COX6B1	-0.000869256	0.0107802	0.948777
CLUHP3	-0.000722602	0.0103476	0.948721
F13A1	-0.000266017	0.00407046	0.948703
POGLUT3	0.00104794	0.0143932	0.948585
CNN3	-0.000903691	0.0111645	0.948582
ZNF589	0.00248456	0.0361919	0.948563
LRRC14	-0.00279959	0.0344692	0.948407
ADGRL1-AS1	-0.002313	0.0283216	0.948123
SLC38A5	-0.00140922	0.0172027	0.947965
ZNF652	0.00346366	0.0421618	0.947818
CCDC125	0.000917125	0.0111526	0.947766
ALAD	0.0012023	0.0162508	0.947757
BAK1P1	-0.000777877	0.0094205	0.947552
NRP1	0.000520087	0.00742778	0.947539
AGER	-0.00222701	0.0268006	0.947221
SEPTIN7P14	-0.00132814	0.017767	0.947215
CUX1	0.00275434	0.0328829	0.9468
CDKN2B	-0.00065117	0.00896055	0.946642
RAB38	-0.00150258	0.0198621	0.946583
ISOC1	0.00118697	0.0169866	0.946562
E2F2	0.000992491	0.0144227	0.946494
TYMP	0.00191461	0.0261417	0.946225
NUCB1	-0.0011457	0.0149951	0.946052
ST3GAL3	-0.00209151	0.0245765	0.945953
ATL3	0.00281159	0.0328018	0.945566
C1RL	-0.000502571	0.00691036	0.945515
BMF	-0.000719411	0.00930307	0.945401
SFXN4	0.000998698	0.0133889	0.945235
CFAP298	0.0251112	0.290453	0.945097
SH3TC1	-0.00118713	0.0152003	0.94486
TCIRG1	0.0021733	0.0289273	0.944841
CIB1	-0.00168588	0.0215254	0.944704
GIPC3	0.000927336	0.0106447	0.944679
CCT6P3	-0.00107616	0.0122992	0.944438
DARS1	-0.00252062	0.0320213	0.944425
ACP1	0.000875392	0.0117413	0.944147
CD48	0.000655827	0.00879477	0.944137
LRRC20	-0.00181704	0.020607	0.94401
PITPNM1	0.000751305	0.010047	0.943981
SMG1P3	-0.0044453	0.0559876	0.943946
ANKMY2	0.00341426	0.0386228	0.943869
PTK7	-0.00146267	0.0165186	0.943776
ACCS	0.000820196	0.0102878	0.943715
ARHGAP25	0.00162545	0.0182357	0.943404
LIMK1	-0.00120035	0.0149345	0.943259
ATN1	0.00147971	0.0165449	0.943215
JAK2	0.00184185	0.0205241	0.943022
VWA5A	0.00282138	0.0348454	0.94284
FHIP2A	0.00175523	0.0194223	0.942623
ACP2	-0.00220366	0.0287079	0.942499
SLC22A18	0.000790811	0.00871268	0.942375
LTBP1	0.00123232	0.013573	0.942358
LEFTY1	0.00392656	0.0509089	0.942225
CDKAL1	-0.00207231	0.0226468	0.941907
LIAS	-0.00190312	0.020715	0.941676
AK9	-0.00114605	0.0138543	0.941607
GGH	-0.00299481	0.0360703	0.941392
GABPB1-AS1	-0.000841885	0.0091011	0.941277
CACNB3	-0.00115501	0.0123797	0.940775
TESK2	0.00141714	0.0168633	0.940682
PP7080	0.00218407	0.0233303	0.940576
IFNLR1	-0.00197943	0.0211085	0.940476
CALHM2	0.00197639	0.0210566	0.940421
TXNDC12	-0.00100972	0.0107202	0.940214
BTN2A2	-0.00457479	0.0536194	0.939779
ZDHHC14	-0.00363276	0.0382262	0.939681
LRRFIP2	0.00117438	0.0142717	0.939601
TFIP11	0.00285642	0.029941	0.939449
TMEM91	0.000764382	0.00965195	0.939094
TRIM5	-0.00187002	0.0194539	0.938992
YIPF4	-0.00450951	0.0467976	0.938843
GDE1	-0.000496376	0.0061435	0.938738
PIM3	-0.00103705	0.0125281	0.938005
SGK1	0.000766313	0.00906011	0.937923
CXCR5	-0.00211241	0.0259855	0.937854
CKS2	-0.00195773	0.019969	0.937786
XCL1	0.000660308	0.00778705	0.937766
RAD21	-0.00114316	0.011613	0.937534
BIVM	0.0017024	0.0191428	0.93724
LINC01269	0.00478788	0.0484089	0.937239
ANKRD10	0.00130635	0.0131717	0.937067
BBS2	0.000790437	0.00952052	0.937053
CD1D	0.00156356	0.0184978	0.936699
LINC00963	0.00193273	0.0193603	0.936657
SIGLEC5	0.000509484	0.00618041	0.936608
CSTA	-0.000968204	0.0107459	0.936418
CCR2	-0.000989751	0.0117593	0.936189
PHOSPHO1	0.000829977	0.0099225	0.936059
SFRP2	-0.00105563	0.0116348	0.935975
DPF2	0.00138189	0.0152151	0.93591
MICU2	0.0022722	0.0248825	0.935563
PIGB	-0.000685444	0.00811675	0.935447
KLF3-AS1	-0.00178412	0.0174872	0.935273
KIF2A	-0.00135169	0.0147042	0.935135
GRAMD2B	-0.0013968	0.0136424	0.935045
TRBV11-1	-0.00257446	0.0250109	0.934701
CYTH4	-0.00156343	0.017529	0.934551
GSTM1	0.00201534	0.023626	0.93441
CAMK2D	-0.00326981	0.0351029	0.934276
LAG3	0.00590585	0.0569266	0.934189
LAMTOR4	0.00858933	0.0825879	0.934027
ZFP30	-0.00153781	0.0147816	0.934006
SWINGN	0.00262083	0.0250446	0.933622
CXCL5	0.000372814	0.00438918	0.933604
PLAAT1	-0.00185315	0.0176635	0.933453
NELL2	0.000501351	0.00579086	0.932564
TEFM	0.00192291	0.0210279	0.932902
ARHGEF12	-0.00287439	0.0269897	0.932455
EPHX1	-0.00296675	0.0277568	0.932213
EXTL2	-0.0036474	0.0340151	0.931996
UBR5	0.00181644	0.0168893	0.931794
CNDP2	0.000717738	0.00771663	0.931758
CEP97	0.00465371	0.0432068	0.931694
ADA	-0.00192236	0.0177946	0.931491
RAB11FIP1	0.00192287	0.0197711	0.931391
DPY19L1P1	-0.00155427	0.0158069	0.930639
B3GAT1	0.000864476	0.00876598	0.930436
VAPA	0.00123201	0.0111812	0.930135
PARP9	0.0694029	0.629676	0.930114
TXK	0.000621366	0.00652173	0.930103
ENDOD1	0.000572861	0.00626285	0.930097
CD302	0.00251357	0.0270522	0.929579
FCMR	0.00203081	0.0182734	0.929539
TMEM50A	-0.00151495	0.0151129	0.929295
STK33	-0.00165056	0.0147879	0.929237
ADGRG1	-0.00100241	0.0105164	0.928646
RGS6	0.0033322	0.0294937	0.928378
PPFIBP2	-0.000638749	0.00680841	0.928309
ATP1B1	0.00273924	0.0268478	0.928042
TTLL3	0.00255086	0.0224034	0.927825
PPP2R5D	-0.00227718	0.0199972	0.927816
FLCN	0.00106408	0.00928945	0.927393
ARG1	0.000623478	0.00663346	0.927176
DCAF12	0.000866866	0.00914585	0.92636
TEAD2	0.00117878	0.0112663	0.926218
VNN3P	-0.000823163	0.00858212	0.925946
ITGA4	0.00128664	0.0122446	0.925902
BRAT1	-0.00141189	0.0133913	0.925654
ALDH5A1	0.00213222	0.0210304	0.925639
FSCN1	-0.000905996	0.00930152	0.925579
SDSL	0.00111497	0.0105268	0.925315
MUC20-OT1	-0.0035079	0.0330633	0.925189
LRRK1	-0.0014338	0.0121394	0.925155
LYL1	0.00293376	0.0275714	0.924972
LRRC37A2	0.00680485	0.0571067	0.924496
IL1R1	0.0019647	0.0164516	0.924331
DHRS1	0.00117683	0.0118231	0.923955
FLT1P1	0.00450906	0.0417135	0.923787
JMJD1C	-0.00223915	0.0206478	0.923542
TCN2	-0.000737214	0.00729673	0.92345
DYNC2I1	-0.00416387	0.0398681	0.92341
GZMM	-0.00542767	0.0448509	0.923332
NMT1	0.00402349	0.0332394	0.923313
ARL4A	0.0015362	0.0126447	0.923034
FBXO6	-0.00179952	0.0164398	0.92283
CASTOR3P	0.0049629	0.045228	0.922641
RPL13	0.00413583	0.033784	0.922451
SERINC2	0.00116225	0.0105527	0.922356
CNTNAP2	0.00055095	0.00546333	0.922155
TNNT3	0.00149488	0.0134522	0.921664
ADAT1	0.00346413	0.0279294	0.92144
CRAT37	-0.00245755	0.0198131	0.921437
NECAP1	-0.00170489	0.013686	0.921102
ABCG1	0.00151176	0.0144979	0.921005
ADI1	0.00240316	0.0192427	0.920904
ZNF300	-0.00231932	0.0185101	0.920645
GUCD1	0.000850578	0.00823416	0.920623
VNN2	-0.00114098	0.0109566	0.920455
SLC36A1	-0.00102685	0.00983238	0.920227
TRNT1	-0.0030334	0.0240491	0.920123
TRBV29-1	0.00180665	0.0159318	0.920072
FGL2	0.0011485	0.0110336	0.920016
LINC01150	0.0043644	0.0343253	0.919487
MTUS1	0.00110084	0.00962513	0.919391
TNFSF8	-0.00203863	0.0159747	0.919194
POC1B	0.00103466	0.00901564	0.919117
ANKRD44-AS1	-0.00443339	0.0386018	0.919056
YBX3	-0.000850883	0.00801266	0.918891
PICALM	0.00731461	0.0566584	0.918264
PSTPIP1	-0.00200317	0.0183345	0.91826
BAZ1A	0.00439794	0.0340639	0.918259
ARHGAP33	-0.00162558	0.0125855	0.918225
ALOX15	-0.00110873	0.00857974	0.918185
PRKCD	-0.00158233	0.0141297	0.917907
TMEM170B	0.00122735	0.0109535	0.917859
GINM1	0.00144352	0.0111189	0.91781
SPATA13	-0.00156885	0.0120823	0.917797
TRIM27	-0.00118548	0.0110766	0.917772
JAM3	0.000486673	0.00459211	0.917216
NRM	-0.00246388	0.0188026	0.91705
SPECC1L	-0.00221371	0.0168837	0.917003
BCL6	0.0055241	0.0420356	0.916815
SEC14L4	-0.00139424	0.0122838	0.916802
CFD	-0.000876058	0.0078707	0.916735
RPL8	-0.00231521	0.0206892	0.91629
RRM2B	0.00221526	0.016738	0.916231
MAPK1	-0.00493286	0.0370102	0.915646
CLSTN3	0.00254093	0.0190483	0.915577
AP1M2	0.00408533	0.0340549	0.915477
FBXO32	-0.00214272	0.0178364	0.915359
SNX21	-0.00103621	0.00861303	0.915236
ZBP1	0.00332372	0.0247269	0.914937
UBE2J1	0.00152097	0.0133061	0.914503
IGKV1-17	0.00585979	0.0433505	0.914465
PLAAT3	0.00212104	0.0174064	0.914154
CHCHD2	-0.00225387	0.0201994	0.913904
EP400P1	-0.00172599	0.0126796	0.91387
MSH2	0.000938719	0.00766224	0.913694
SNAP29	-0.00114056	0.00930827	0.913681
DYRK4	0.00391871	0.0286066	0.913331
IL18R1	-0.00249507	0.0182126	0.913324
SLC25A16	-0.00353466	0.0257923	0.913296
GAA	0.00208886	0.0169241	0.913056
NPM3	0.00350115	0.0254602	0.913001
CNTNAP3	-0.00680612	0.0492393	0.912557
OR2A9P	-0.0141949	0.102547	0.912433
CENPBD2P	-0.00157846	0.0113981	0.912396
DHX34	0.00540385	0.045165	0.912325
ZNF467	0.0037945	0.0323582	0.912302
MAPRE2	0.00361687	0.0260344	0.912119
USP10	-0.00117088	0.00937458	0.912025
SIGLEC14	-0.00222445	0.0185229	0.912001
KCTD12	-0.00114482	0.00952971	0.911972
SVBP	0.00141873	0.0120097	0.911657
ZNF333	0.0017233	0.0123071	0.911433
INAFM1	0.00411101	0.0326287	0.911261
PNMA1	0.00147966	0.0117195	0.911077
LILRB4	-0.000985162	0.00837366	0.910925
IFITM3P2	0.00148586	0.0116718	0.910345
PFAS	0.0100732	0.0709922	0.910268
NCKAP1L	0.00187492	0.0132136	0.910267
SCAPER	-0.00262187	0.0204294	0.909623
LRPAP1	0.00196265	0.0137193	0.90954
NCOA3	0.00405775	0.0315521	0.909436
SLC7A11	-0.00173412	0.013473	0.909362
NSFP1	0.00173888	0.0121022	0.909151
ZNF358	-0.00260118	0.0209423	0.909006
ARHGEF7	0.00182906	0.0127069	0.908988
GYPC	0.000819746	0.00695108	0.908713
BTN3A1	-0.00148417	0.0102589	0.908534
PYGL	-0.00112736	0.00867771	0.908521
GUSBP3	0.00212122	0.0162774	0.908241
DAB2	0.00057656	0.00482233	0.90819
GNA15	-0.00460919	0.0316988	0.908076
ICOS	-0.00579425	0.0397239	0.907791
TFCP2	0.00898387	0.0615767	0.90777
CA15P1	0.00256646	0.0175764	0.907695
RCSD1	-0.00113624	0.00862359	0.907234
RINT1	-0.0214931	0.146226	0.907091
RFC4	-0.00248366	0.0168588	0.906883
ZNF438	0.00146127	0.0114754	0.906728
RGMA	-0.00181481	0.0136465	0.906377
RFC5	-0.00282245	0.0190452	0.906337
PARP11-AS1	-0.000884528	0.00705526	0.906278
NUAK1	0.00153291	0.0114895	0.906076
SIGLEC7	0.00297326	0.0222456	0.90591
EDAR	-0.0020309	0.0158074	0.9059
LIMS2	-0.00184737	0.0124028	0.905869
TRIP12	-0.00142755	0.00956972	0.905728
PISD	0.00100318	0.00820644	0.905721
JUND	0.0048555	0.032398	0.905294
EHD3	-0.00169706	0.0131047	0.905157
PCYOX1L	-0.0011465	0.00884656	0.905085
CREG1	0.000770607	0.00618523	0.904919
PRKCH	0.0111776	0.0741558	0.904758
ALOX5AP	0.0010208	0.0082528	0.904611
EIF5	-0.00194676	0.0149232	0.904465
GALNT4	-0.0104512	0.0768887	0.904327
DCTN5	0.00361546	0.0276412	0.904212
FNIP1	-0.00315869	0.0208305	0.904194
GYPB	-0.00157611	0.0120362	0.904105
TANC2	-0.00190458	0.0125289	0.90396
LST1	-0.0017594	0.0133796	0.903704
TIMM22	0.00164204	0.0119438	0.903242
TPD52	-0.0022189	0.0167544	0.903022
NELFCD	-0.00219046	0.0158218	0.90257
GCN1	-0.0103441	0.074492	0.90228
SPATC1L	0.00594103	0.0383406	0.902132
TEK	-0.00127963	0.0091958	0.902076
TNNI2	-0.00648899	0.0417947	0.901942
SP2-DT	-0.0166185	0.106949	0.901862
VPS33B	0.00287314	0.0184243	0.901517
METTL7A	-0.00179124	0.0114859	0.901511
FCER1A	-0.00160654	0.0124419	0.90148
MBD2	-0.00143137	0.00910747	0.900757
HMGN1	0.00702033	0.0496909	0.900595
IQCN	-0.00123716	0.00928691	0.900456
CD59	-0.00153425	0.0108396	0.900412
DSE	-0.000900194	0.00693717	0.900403
SRPK1	0.00135198	0.0102253	0.899967
TRPC2	-0.00116545	0.00816969	0.899637
CPQ	0.00214718	0.0150459	0.8996
UBE2O	-0.00135985	0.00943642	0.898626
PSME4	0.00226509	0.0140812	0.898463
ALPK2	0.00201597	0.0125284	0.898431
KRTAP5-AS1	0.00239191	0.0148534	0.898354
TFRC	-0.00237734	0.0164511	0.898346
SPNS1	-0.0110026	0.0760769	0.898265
PPWD1	0.0121457	0.0753096	0.898204
LILRA2	-0.0016583	0.0114567	0.898182
WDR25	0.00178389	0.0130466	0.897848
PIGM	0.00194462	0.0120081	0.897791
SESN3	-0.00125257	0.00934053	0.897708
LARP1	0.00268408	0.0184177	0.897493
HDHD3	-0.00326593	0.0199818	0.896859
PCED1B	-0.000961851	0.00702922	0.896499
PTGFR	0.00374468	0.0227981	0.896358
TRMO	0.00317254	0.0215258	0.896346
COX19	-0.00458898	0.027907	0.896244
FAM107B	0.00283329	0.0199502	0.896067
VAV3	-0.00213126	0.0155084	0.896057
SERPINB6	-0.00171676	0.0116096	0.896004
ST20	0.00139268	0.00978694	0.895862
RIOK3	-0.00173766	0.0127122	0.895745
STAB1	-0.000781436	0.0058077	0.895636
PBX3	0.00400262	0.0241844	0.895583
NOS1AP	0.00307219	0.0185582	0.895559
PAPLN	0.00346858	0.020919	0.895394
FAM131B	-0.00212717	0.0128175	0.895302
VWF	-0.000785793	0.00579735	0.895165
GPSM1	-0.00302853	0.0182061	0.895061
AQP10	-0.000700951	0.00520717	0.89498
BAZ2B	0.0013341	0.00947198	0.894799
ST6GALNAC2	0.000973686	0.0068752	0.894224
SLC1A7	0.00181831	0.0120845	0.894202
CCNB1IP1	0.00339923	0.0202514	0.894129
DDX60	0.00310711	0.0184239	0.893638
MARK3	0.00150854	0.0105789	0.893502
CFAP45	0.0021162	0.0139656	0.893463
PLAUR	-0.00222955	0.0158193	0.89342
SPSB2	-0.00212631	0.0145839	0.893326
BIK	-0.00580761	0.0342869	0.893181
EPHX2	0.00106385	0.00752828	0.893139
ZNF419	-0.00182151	0.0119706	0.893021
CHI3L2	0.00107204	0.00747383	0.89288
SLC22A16	0.00158694	0.0104082	0.892809
CFH	-0.00625419	0.0367515	0.892691
MRPL21	-0.00263277	0.0185269	0.892545
SAMD3	0.00491953	0.0341785	0.892511
NAMPT	-0.00444183	0.0289995	0.892323
TPGS1	0.00290503	0.0169954	0.892224
PTPN7	-0.00301919	0.0175828	0.89174
ANK3	0.00217562	0.0141241	0.891721
TMEM154	0.00146325	0.00987649	0.891618
FOCAD	0.0224656	0.130015	0.891072
ADAP1	-0.00216017	0.0144986	0.891012
EEF1AKMT3	0.00261271	0.0183705	0.890911
LRRN1	0.00358382	0.0206934	0.890829
RRAS	0.00361108	0.0232125	0.890658
CCDC170	-0.00181755	0.0104688	0.890564
LINC02361	-0.00192063	0.0110563	0.890503
ABCG2	0.0015444	0.00888388	0.890423
PLEKHF2	0.00530976	0.0305245	0.890357
GCH1	0.00189062	0.0126054	0.890293
RPL32P32	0.00337488	0.0193482	0.890062
ZNF85	0.00107074	0.00742324	0.890033
RBM38	0.00152612	0.0107837	0.890017
RPL13AP26	-0.00738327	0.0423045	0.890001
PLXNC1	-0.00341963	0.0195452	0.889733
SRD5A1	-0.00204123	0.011642	0.889503
KLHL12	-0.00300423	0.019104	0.889484
ELOA	0.0108694	0.0619126	0.889362
RAB11FIP5	-0.00137376	0.0090778	0.889317
WDR81	-0.00237588	0.013525	0.889297
ADCY10P1	0.00322969	0.0220427	0.889236
PARM1	0.00232248	0.0132028	0.889147
POU5F1	0.00711538	0.0404284	0.889091
SMPD4P1	0.00321703	0.0182659	0.889016
HDGFL3	-0.00181792	0.0123445	0.888676
GLIPR2	-0.00156431	0.010601	0.888455
STEAP3	-0.00300717	0.0197105	0.888423
TLK1	0.0061243	0.0343852	0.887789
LINC00339	-0.00178709	0.0120242	0.887658
PHOSPHO2	-0.00927773	0.0580001	0.887608
CRIPT	-0.00376495	0.0210959	0.887568
PIK3C2A	0.00195811	0.0109469	0.887318
PTPRN	-0.00110733	0.00717909	0.88721
DAAM2	-0.00167358	0.0110511	0.886959
GRIK4	-0.0120158	0.0665654	0.886307
PNP	-0.00409247	0.0226395	0.88615
C1orf87	0.00181543	0.0111953	0.886083
NIBAN3	0.00195186	0.0130271	0.885808
MARK4	0.00500474	0.0307431	0.885644
CLN8-AS1	0.00323177	0.0177879	0.885585
ULK3	0.0236823	0.129908	0.885204
U2AF1	-0.00204533	0.0112077	0.885085
DGKQ	-0.00569097	0.0360821	0.884693
BMP2K	0.00365574	0.0222366	0.884528
NEXN	-0.00243013	0.0156909	0.88442
TSPYL5	0.00141182	0.00856726	0.884257
SLC38A10	0.00753114	0.0456713	0.884183
TMEM218	0.00275132	0.0149493	0.884131
LAMA5	0.00404772	0.0219825	0.884076
PPM1F	-0.001869	0.011719	0.88342
SLC43A2	-0.00488369	0.0294075	0.883373
CAPN2	-0.00200987	0.0107968	0.882832
RGL3	0.00409991	0.0220046	0.882729
XPNPEP1	0.00106268	0.00688941	0.882471
SLC16A6	-0.00288047	0.0172006	0.882407
RFPL4A	0.00695813	0.0372071	0.882305
CFLAR	0.00620116	0.0331444	0.882253
RFTN1	-0.00591047	0.0315619	0.882148
FAXDC2	-0.000878056	0.00579736	0.88194
GCLC	-0.00357198	0.0190147	0.881786
MAP1A	0.00162422	0.0102469	0.881738
PRSS33	-0.00362689	0.02288	0.88173
DNTTIP1	-0.00200142	0.0127554	0.881457
ERCC3	0.00413938	0.0217161	0.88009
RAI14	-0.00241076	0.012644	0.880059
SSBP3	-0.00348359	0.0203779	0.879994
HYAL3	-0.00208725	0.0122042	0.87994
RPL23AP7	-0.00639521	0.0397175	0.879885
TDRP	0.0028998	0.0169385	0.879824
ANKRD34B	0.00118321	0.00749109	0.879678
CHP1	0.00207055	0.0107884	0.879285
REX1BD	0.00523126	0.0304123	0.879259
ZDHHC1	0.0017805	0.00927323	0.879236
VCL	0.000784642	0.00505101	0.879133
PPP4R4	-0.00215398	0.0112009	0.879052
PLXDC2	0.00150413	0.00937802	0.878853
ACOT4	-0.00158789	0.00919918	0.878844
ALCAM	0.00237934	0.0146126	0.878549
HIGD2A	0.00194282	0.0112147	0.878411
AGTRAP	0.00135968	0.00851596	0.878386
PIGX	0.00247282	0.012779	0.878313
TREM1	0.00118772	0.00727002	0.878147
FLVCR2	0.0055789	0.0287739	0.87808
TNFRSF11A	0.00878745	0.0450127	0.877262
ARHGEF40	0.00123966	0.00768949	0.877216
LPIN2	0.00164634	0.0102121	0.877216
SMC6	0.00151599	0.00901659	0.877174
IFITM2	0.00557352	0.0285279	0.87717
CIB2	-0.00266303	0.0136191	0.877069
IKBIP	0.00687466	0.0351498	0.877041
CD83	0.00274104	0.0140081	0.876984
GOLPH3	-0.00976358	0.0498943	0.876977
AAGAB	0.00774672	0.0394195	0.876466
TIRAP	0.00524116	0.0266623	0.876432
CNOT6	0.00291595	0.0148148	0.876278
MYBPC3	0.00217782	0.0130567	0.875623
RPS12	0.0036201	0.0182737	0.875495
TJP2	-0.00169329	0.0103403	0.8753
FAM131B-AS2	-0.00306867	0.0154641	0.87529
MARCO	-0.00139349	0.00862556	0.875226
TGFBI	0.000621613	0.00388759	0.875096
WDR11-DT	-0.00397514	0.0199939	0.875058
ZDHHC12	-0.0315543	0.158624	0.874992
SLC7A5	-0.00161842	0.00977325	0.874961
PLAGL2	0.00336343	0.0188422	0.874771
SMIM12	-0.00287363	0.014401	0.874613
GALM	-0.00207366	0.0120567	0.874392
BASP1	-0.0026243	0.0146553	0.874382
SAPCD2	-0.00388043	0.0193573	0.87405
ZNF212	-0.00231671	0.0115467	0.873943
TNFRSF8	0.00227361	0.0134435	0.873908
TUBA1C	-0.00228905	0.0135257	0.873824
TMOD2	0.00199827	0.0121174	0.873677
SPDL1	0.00526473	0.0261465	0.873505
RHOQ	0.00257038	0.0141538	0.872633
ASS1P1	-0.00632321	0.0311383	0.872457
CNTRL	-0.00359836	0.0177092	0.872381
ARHGEF10	-0.00261875	0.0149468	0.872076
DUSP22	0.00500898	0.0274592	0.872072
ABCC5	0.00213014	0.0127484	0.872023
TMEM176A	-0.00121133	0.00728197	0.872012
CD209	-0.00842241	0.0413127	0.871967
CCDC127	0.00410372	0.0201253	0.871944
CLUAP1	-0.00289948	0.0142156	0.871909
OR7D2	0.00156424	0.00891021	0.871824
IFI35	-0.00332134	0.0162706	0.871807
ACADM	-0.00185203	0.0101312	0.871805
SH3GL1P3	0.0271241	0.132578	0.871527
PDLIM1P4	0.00651308	0.0318335	0.871522
ZP3	-0.00272499	0.0133047	0.87139
KANK1	-0.00251409	0.0136783	0.871117
DYTN	-0.0200592	0.0975547	0.870898
MFN1	0.00177614	0.00964339	0.870854
ISL2	0.00285677	0.01551	0.87085
SPATS2L	0.00974035	0.0472882	0.870679
C12orf75	-0.000935222	0.00555537	0.87049
CASP2	0.00798486	0.0386342	0.870251
PRDX5	-0.00105881	0.00625603	0.869804
FCGR2A	0.00391332	0.0188669	0.869801
EEF2	0.00322181	0.0173258	0.869633
LYRM4	-0.00146678	0.00821012	0.869593
SLC2A1	0.00534719	0.0287439	0.869581
CROCCP2	0.0112614	0.0605171	0.869541
NDST1	0.00137036	0.00792234	0.869456
DDX60L	0.0065192	0.0349542	0.869252
MGMT	0.00409276	0.0196314	0.869151
MYOF	0.000909589	0.00524168	0.869041
PTGDS	0.00194923	0.00933654	0.868972
SFMBT1	-0.00368881	0.0176601	0.868909
PLCL2	0.00224258	0.0124625	0.868663
TDRD9	0.00183968	0.0104284	0.868542
RNF44	-0.00293188	0.015587	0.868156
ST6GAL1	-0.00330614	0.0157154	0.867996
NEK1	-0.00546745	0.0259652	0.867878
LARS2	-0.0150685	0.0715484	0.867855
XRCC3	0.0043435	0.0205907	0.867649
DENND5A	-0.00444108	0.0234935	0.867511
ERICH1	-0.00171121	0.00940381	0.867208
LCMT1	-0.0038326	0.0179808	0.866305
CD300LD	0.0126625	0.059236	0.865931
RBM23	0.00208107	0.0108745	0.865902
CASP9	-0.00551766	0.0257599	0.865669
FNDC3A	0.00461789	0.0240589	0.86551
VSTM1	0.00229571	0.0119513	0.865409
SEMA4D	0.0110485	0.0610714	0.865234
NECAP2	-0.00725681	0.0400699	0.865092
HBG2	0.00354018	0.0183803	0.865052
TBC1D2	0.00179113	0.00928729	0.864879
SNHG5	-0.011188	0.051858	0.864727
FTO	-0.0029309	0.0135831	0.864708
PDCD1	0.00242323	0.0130601	0.864638
TDP2	0.00185238	0.0099647	0.864387
HHEX	0.00193448	0.0104017	0.864328
FKBP15	-0.00242103	0.0124953	0.864263
USP36	-0.00395649	0.0212532	0.864196
TPSB2	-0.00437552	0.0225282	0.86394
SELENOM	0.00265638	0.0136497	0.863674
KMT5A	0.0168959	0.0775942	0.863509
CHSY1	0.00152769	0.00832238	0.863285
CCR7	0.00705146	0.0376112	0.863246
PPM1N	0.00621528	0.0284616	0.863128
HSF2	0.00320475	0.0163856	0.863005
GARRE1	-0.00416146	0.0212482	0.862822
CEMIP2	-0.00395359	0.0180563	0.862772
AZIN2	-0.00362446	0.0165024	0.862363
BACH2	0.00159197	0.00809357	0.862241
SEMA3C	-0.00258499	0.0117534	0.862179
FBN2	-0.00127459	0.00702728	0.862044
PRSS30P	-0.00166618	0.00918065	0.86196
GBAP1	0.0339926	0.179343	0.861769
C17orf67	-0.00332014	0.0167723	0.861377
R3HDM4	-0.00358492	0.0194754	0.861188
FAM118A	-0.00448402	0.0245609	0.86115
FAM89B	-0.0072721	0.0389551	0.860998
POLR1E	0.00291352	0.0131172	0.860856
ZNF175	-0.00178273	0.00895227	0.860564
CTSK	-0.00334659	0.016804	0.860553
RAB40C	0.00323901	0.0145458	0.860516
MMRN1	-0.000952472	0.00522473	0.860514
JUN	-0.0014457	0.00787121	0.860323
PAM16	-0.0103178	0.0461694	0.86003
CEBPB	-0.0058962	0.0294575	0.859862
DAZAP2	-0.00777265	0.0347303	0.859834
ARV1	-0.00209871	0.0104782	0.859771
GALNS	-0.00476287	0.0212481	0.859619
KCNMA1	0.00477366	0.0238034	0.859597
SLCO4C1	0.00298862	0.0133105	0.859391
LEPR	0.0019587	0.00974967	0.859355
PCNX2	0.00582666	0.0259132	0.859196
TAF7	-0.00318768	0.0158344	0.85907
BPI	0.00113865	0.00621307	0.85865
TSEN2	0.00141267	0.00698607	0.858454
GALNT6	0.00532707	0.0235576	0.858423
NEDD4	0.00363736	0.019124	0.858416
OR13A1	-0.00219818	0.00971577	0.85835
HERC6	0.00143627	0.00738849	0.858287
IMPA2	0.00165509	0.00897534	0.858285
AKR1C7P	-0.00388919	0.0171106	0.857715
SENP7	0.00558307	0.0294902	0.857287
ALDOC	0.00180566	0.00918699	0.856744
TSGA10	-0.00608284	0.0265245	0.856486
CTSD	-0.00236417	0.0119838	0.856218
HMGN4	-0.0033647	0.0146311	0.856099
OPTN	0.00108381	0.0057346	0.85546
COL26A1	-0.00213739	0.0107603	0.855247
ZNF429	0.00338874	0.0170345	0.855034
SELPLG	-0.00521187	0.0224481	0.854767
TOMM34	-0.00435692	0.0187204	0.854426
LITAF	-0.00363616	0.0174558	0.854277
MYOM2	0.00128141	0.00672114	0.854208
POLD3	-0.0038377	0.0164253	0.853878
CISD1	-0.00210866	0.0106985	0.853361
PLCH1	0.00921907	0.0392023	0.85296
DPP4	-0.00242892	0.0119621	0.852087
WDFY1	0.00381778	0.0161279	0.852023
APEX1	-0.0149121	0.0629745	0.851978
UAP1L1	0.0175829	0.0742011	0.851877
TEX264	-0.0112781	0.0475602	0.851774
TNFRSF13B	0.00558387	0.0280016	0.851667
FCGR2B	0.00238422	0.0121974	0.851477
SCD	-0.00530308	0.0260027	0.851449
ANO6	0.00204201	0.0103519	0.851392
CAPN11	0.00322488	0.0158007	0.851339
ACTA2	0.00184046	0.00945098	0.85113
SLC7A7	-0.00107081	0.00552222	0.85108
PAQR4	-0.0056048	0.0235132	0.85103
UBE2Q2	0.00911064	0.0382108	0.850992
DDX11	-0.00224871	0.0112077	0.850769
OXER1	-0.00214002	0.0107971	0.850692
ARL2BP	-0.00794606	0.0332206	0.850535
EXOSC6	-0.00409235	0.0203528	0.850454
OR7E14P	-0.00576015	0.0240488	0.850337
JDP2	0.00452394	0.0188567	0.8501
PARK7	-0.00230319	0.0107362	0.850023
AKT1	0.00796103	0.0331211	0.84983
FBH1	-0.00432936	0.0179866	0.849627
SPATA6	-0.0231199	0.09592	0.849426
LINC02656	-0.0203522	0.0841885	0.848997
PF4	0.00386375	0.0177683	0.848024
AMZ2	-0.0029801	0.0136934	0.847902
TMEM150A	0.00337767	0.01548	0.847517
CEP128	0.00679452	0.0278187	0.847496
COX10-DT	-0.00460295	0.0188414	0.847462
OSBPL5	-0.00237642	0.0108837	0.847413
RNF149	0.00356443	0.0163182	0.847355
IGSF6	0.003008	0.0122889	0.847177
BNIP3L	0.00528506	0.0215373	0.846807
IFNGR2	-0.00166541	0.00790569	0.84665
ATP8B4	0.00138999	0.00682504	0.846648
SLC35F3	-0.00551958	0.0251191	0.846465
SLC35E3	0.00208074	0.0098568	0.846338
CFAP119	0.00937449	0.038048	0.846209
RNASET2	-0.00232024	0.0109584	0.845885
LINC02520	-0.00352813	0.0142759	0.845758
POLB	0.00223831	0.0105474	0.845541
TNFSF4	0.000981919	0.00492833	0.845411
TRAV9-2	0.00571906	0.0230853	0.845399
DGKG	0.00426786	0.0172157	0.845298
PAPSS1	-0.00299763	0.0145726	0.845135
MRPL43	-0.00297935	0.0134388	0.845127
SULT1A2	0.0136478	0.0549346	0.844979
MS4A1	0.0117947	0.0530386	0.844663
MST1P2	-0.00620353	0.0289852	0.844249
HOMER2	-0.00129753	0.00631591	0.844022
SUSD6	0.00398153	0.0189569	0.843908
NUTM2B-AS1	0.00318101	0.0127072	0.843843
VSIG2	0.00446207	0.0199522	0.843805
PLIN5	-0.00405132	0.0161702	0.843716
AK5	-0.00192928	0.00861955	0.843677
RASA4CP	0.0222122	0.0885001	0.843452
PLPPR2	0.00353938	0.0140715	0.843126
TMEM14C	-0.00271713	0.0107979	0.843062
BACE2	0.00270533	0.0107419	0.842934
ECHDC3	-0.00312736	0.0144802	0.842859
SEC23B	0.0110214	0.0488381	0.84242
LIPC	-0.00277897	0.0122739	0.841915
DRD4	-0.00234124	0.00923286	0.8419
TUBB6	0.00137812	0.00664872	0.841695
ZSCAN16	-0.00406888	0.0159853	0.841326
ASCC3	0.00610443	0.0239761	0.841285
BAG6	0.00233719	0.0111719	0.841213
JAZF1	-0.00232875	0.0102307	0.841092
SPAG9	0.00282925	0.0129444	0.84101
SLC12A1	0.0019343	0.00848364	0.840832
CD1A	-0.00388189	0.0169972	0.840573
MIR4435-2HG	0.00526253	0.0205644	0.840509
WAC-AS1	0.0369373	0.144309	0.840476
MEF2A	0.00563079	0.0256368	0.84025
GNB1L	0.00364127	0.0141993	0.84019
CA4	0.0017267	0.00823593	0.839909
CANT1	0.00215385	0.00836942	0.839647
LTBP3	0.00445395	0.0193646	0.839472
ZDHHC19	-0.00194462	0.00918478	0.839332
CXCL6	0.00695454	0.0301713	0.839133
TMX4	0.00196874	0.00907209	0.838819
PREX1	-0.00409235	0.0177104	0.838747
ANAPC4	0.00290906	0.013116	0.838714
SWAP70	-0.00168252	0.00773305	0.838408
AP3B1	-0.00762447	0.0343023	0.838374
HVCN1	-0.00244498	0.00939401	0.837903
DNAJC15	0.0101307	0.0435501	0.837693
YPEL3-DT	-0.00258851	0.0111225	0.837621
TRIM25	0.00494713	0.0189466	0.837403
RNGTT	0.00225085	0.0102711	0.837266
CSF2RB	0.00317949	0.0136243	0.837185
GRAMD4	-0.0056204	0.0214618	0.836944
TRAT1	-0.00270172	0.0103118	0.83687
KCNK6	0.00364803	0.0155925	0.836783
VAMP1	0.00658704	0.0251225	0.836755
PDLIM7	-0.0082618	0.0313977	0.836197
SCAP	-0.00231274	0.0104796	0.836141
FTSJ3	-0.0287384	0.122207	0.835968
BRD2	-0.00655977	0.024888	0.835936
CWF19L1	0.00210685	0.00932473	0.835764
FDFT1	-0.00150247	0.00678316	0.835552
RIMBP2	-0.0102023	0.0385059	0.835114
FAM241B	0.00231368	0.00978238	0.835049
CCND2	0.004161	0.0175743	0.834879
IL4R	0.00236257	0.00997199	0.834774
APBB3	0.00222689	0.00978993	0.834681
VIL1	0.00272323	0.0122242	0.834625
RNFT2	0.00800588	0.0299749	0.833846
RAB31	-0.00171564	0.00782702	0.833765
MAEA	0.0152927	0.057216	0.833731
SEC14L5	-0.0012807	0.00590219	0.833649
CYP4F22	0.00122846	0.00567852	0.833551
PIGP	-0.00276708	0.0120629	0.833318
TREML4	0.00586601	0.0255219	0.832995
RPS15A	-0.00223707	0.0099191	0.83262
HNRNPAB	-0.0031148	0.0115671	0.832543
LILRA4	-0.0030627	0.0135678	0.832473
NCOA6	0.00508929	0.0188907	0.832468
CD300C	0.00294275	0.0130294	0.832386
TRIP10	0.00678725	0.0251737	0.832343
PYGB	0.00227486	0.0101985	0.832316
IL11RA	0.0066271	0.0296522	0.831995
PTPA	-0.0028313	0.0116983	0.831314
MMP1	0.00574652	0.0236587	0.830728
PODN	0.00316763	0.0129866	0.830036
PLAU	0.00322657	0.0117703	0.829668
MRPL35	0.0425758	0.1553	0.829655
SREBF1	-0.253899	0.925367	0.829522
UBALD2	-0.00787588	0.0286618	0.829279
TP53RK	0.0171515	0.0624114	0.829263
UGT2B17	0.00374655	0.013609	0.828976
PDGFRB	0.0110242	0.0448964	0.828932
YY1AP1	-0.00218487	0.00927079	0.828859
TPGS2	-0.00151575	0.00678577	0.828844
MCM8	-0.00354259	0.0128187	0.828348
C5	0.00557994	0.0241121	0.828347
BCAT1	-0.00170899	0.00754238	0.828269
SPINT1	-0.00368191	0.0149277	0.828186
TLE4	-0.00357554	0.0144653	0.827827
ZCRB1	-0.00357067	0.0144349	0.827703
RBL2	0.00154842	0.00672975	0.827142
LETM2	0.00460162	0.0199968	0.827119
TRBV4-1	-0.00792521	0.0332541	0.826982
PRRG4	-0.00292809	0.0122824	0.826929
FKBP8	-0.00256472	0.00916594	0.826309
GALNT14	0.00348366	0.0124379	0.826147
STK32B	0.0026585	0.0106276	0.82582
SORBS3	-0.00529837	0.0211747	0.825772
PRDX6	0.00176866	0.00769055	0.825749
MIF4GD	-0.00454065	0.0161588	0.825606
FUOM	-0.0130522	0.0520702	0.825473
SH3BP5L	0.00234175	0.00933332	0.825313
BACH1	0.00679346	0.0240908	0.825021
TCP11L2	-0.00232834	0.00925991	0.824948
THRA	0.0103586	0.0367093	0.824912
GPSM2	0.00632208	0.0224011	0.824886
SERTAD3	0.00417003	0.016578	0.824883
NLRC4	0.00220467	0.00913457	0.824836
MAGEF1	-0.00963662	0.0341123	0.824724
EIF2B1	0.00749888	0.0265044	0.824469
RHD	-0.00284912	0.0120302	0.824422
AMD1	0.00339592	0.0134628	0.824408
TBC1D12	-0.0183026	0.064661	0.824395
RNF144B	-0.00464124	0.016387	0.824294
GPR160P1	0.0127985	0.0451182	0.824035
TBC1D14	0.00659677	0.0232325	0.82387
INSC	-0.00315306	0.0124601	0.823863
TCFL5	-0.0108724	0.0447728	0.823789
SP140	-0.00499028	0.0175454	0.82359
C6orf163	-0.0119916	0.042079	0.823262
KCNMB1	-0.00253248	0.0103906	0.823159
HERPUD1	0.00358491	0.0140928	0.822968
AHSA2P	0.00880021	0.0345921	0.822954
IPMK	-0.00523091	0.0183127	0.82287
TMEM254	-0.016456	0.05747	0.82246
PTGER4	-0.00384992	0.0157283	0.822416
TMEM97	-0.0110243	0.0450181	0.82234
SLC38A6	0.0683336	0.237685	0.82178
MT1X	-0.00353528	0.0122838	0.821602
NTAN1	0.00331994	0.012945	0.821562
GPR55	-0.0049669	0.0193232	0.821173
OLFM4	-0.00141172	0.00608158	0.821118
RPF2	0.00439003	0.0151806	0.820787
LTA	0.00451111	0.0155806	0.820583
HMGCR	0.00458765	0.0176975	0.819704
XKR3	0.00378494	0.0152149	0.8196
FHL3	-0.00318492	0.0130794	0.819591
FYN	-0.0104199	0.0357732	0.81956
RPL9	-0.0098713	0.0338809	0.819515
INPP5E	0.00389739	0.0133723	0.819457
ZNF79	0.00381797	0.0130924	0.81936
UBASH3A	-0.00715825	0.0245269	0.819221
GP5	-0.00344679	0.0118084	0.819198
C16orf74	0.00342141	0.0117185	0.819155
METTL26	-0.0082444	0.028223	0.819067
CYB5R3	0.00199384	0.00838455	0.818847
CCDC134	-0.00694828	0.0237188	0.818582
CLIC4	0.00293742	0.0100183	0.818429
NBL1	0.0048625	0.0197502	0.817645
ELAC2	-0.00576898	0.0195801	0.817591
COTL1	0.00429269	0.0145539	0.817406
NT5DC3	-0.00252528	0.0100244	0.81738
C17orf97	-0.00324835	0.0123558	0.817233
GYG1	0.00384332	0.0129925	0.816903
CASP4	-0.00563835	0.0227566	0.816513
UPP1	-0.00577204	0.0194423	0.816276
SLAIN2	0.00512863	0.0172721	0.816247
IQCG	0.00389352	0.0131103	0.816217
DTNBP1	0.00882848	0.0296824	0.815954
RBM17	-0.00686813	0.0230584	0.815705
ENKUR	-0.00187332	0.00776424	0.815411
C2orf68	-0.0170708	0.0572134	0.815405
IQGAP2	0.00191537	0.00784927	0.815346
FEZ2	0.00426683	0.0171079	0.81533
TFF3	0.00215866	0.00847003	0.815305
IFNAR2-IL10RB	0.00334996	0.0125919	0.815124
ANK1	0.00327338	0.0122879	0.814889
CMTM5	-0.00120274	0.00498346	0.814696
CD93	0.00128609	0.00535548	0.814635
DPYSL4	0.00207874	0.00829421	0.814451
SLC18A1	0.0111529	0.0371648	0.814398
STK40	-0.00423661	0.01652	0.814182
GM2A	0.00422592	0.017391	0.814124
PCID2	-0.153899	0.511415	0.813911
HECW2	0.00301989	0.0117204	0.813331
RIN1	-0.00256314	0.00993278	0.813059
WDR37	0.00830265	0.0308449	0.813022
NOMO3	0.0221708	0.0732575	0.812911
UBA7	0.00757882	0.0281352	0.81289
CNST	-0.00325351	0.0128703	0.812889
WRN	-0.0043198	0.0160324	0.812843
MANF	0.00404859	0.0156681	0.812814
GPR160	0.00332515	0.0123371	0.812787
GLO1	0.00435892	0.014388	0.812728
LRG1	0.00388573	0.0153484	0.812616
IFI27L2	-0.00238199	0.00785606	0.812583
TAMM41	0.00738905	0.0243379	0.812351
DAGLB	0.00793985	0.0317134	0.812269
B3GALT6	0.00509786	0.0167571	0.81199
LPIN1	-0.00219717	0.0084627	0.811947
TNPO3	0.0101333	0.0332514	0.811683
CLN5	0.00405123	0.0132459	0.811042
TMEM45A	0.00545928	0.0178356	0.810902
NUP50-DT	-0.00779337	0.0254207	0.810619
FAM83H	-0.0454706	0.148156	0.810425
TGS1	0.00320144	0.0104177	0.810193
MCOLN1	0.00202243	0.00820877	0.80993
SMIM19	0.00349383	0.0133007	0.809804
CDC34	0.00490816	0.0178993	0.80965
CBLN3	-0.0033678	0.0122475	0.809135
RAB20	0.00164329	0.00650871	0.8091
MLH3	-0.00242725	0.00919993	0.808993
WSB2	-0.00312186	0.0113177	0.808561
KNSTRN	-0.00260296	0.00943136	0.808459
ATL2	0.00928019	0.0299038	0.808434
CNN2	0.0032067	0.0116148	0.808394
RPL10P19	0.0138289	0.0499992	0.808063
FRAT1	-0.00249541	0.00959889	0.807721
PLPP5	-0.0124076	0.047722	0.8077
USF1	-0.0239358	0.0766194	0.807236
FRMD4B	0.00288732	0.0108403	0.807227
RNF175	-0.00302855	0.0113614	0.807077
NEFH	-0.00339882	0.0108663	0.807013
SNTG2-AS1	0.00343332	0.0123306	0.806822
RTN2	0.00819073	0.0261524	0.806776
OSGEP	-0.00384326	0.0137965	0.806737
MTDHP4	-0.00594959	0.0189921	0.806733
INSR	-0.0267102	0.0852551	0.806715
MON1B	0.00387406	0.0144888	0.806503
TNFAIP8L2	-0.00508391	0.016199	0.8064
XK	-0.0132985	0.0476157	0.806255
SASH1	0.00299626	0.0114293	0.806148
KDM5A	0.00737924	0.0233682	0.805276
ADGRG7	-0.00954486	0.0302169	0.80522
VPS11	-0.00372632	0.0117898	0.805113
PIP4P2	-0.00965484	0.0305269	0.804991
ZGRF1	-0.0183172	0.0579132	0.804983
CHST15	0.00343108	0.0121855	0.804732
APRT	-0.00917952	0.0289195	0.80433
TFAM	-0.00310194	0.0118698	0.804261
SLC20A1	-0.00151297	0.00590333	0.804194
HEXIM2	0.00574157	0.0216609	0.804058
SLC38A9	0.0209806	0.0659441	0.803901
NHERF1	-0.00460803	0.016272	0.803654
MYLK4	-0.00513576	0.0161187	0.803634
VPS9D1	-0.00207517	0.00762884	0.803256
SERPINB8	0.0031473	0.0110897	0.803243
L1TD1	-0.00274064	0.0102823	0.803001
UPB1	0.0038806	0.013653	0.802959
KLHL35	-0.00251119	0.00883039	0.802859
LYZ	0.00217088	0.00846137	0.802717
TRAF5	0.00339263	0.0118728	0.801948
C2orf92	0.0259235	0.0805733	0.801834
EPB41L2	-0.00437807	0.0135801	0.801459
CERS5	0.0182465	0.0663863	0.801271
PIK3C2B	0.00537039	0.0166397	0.801253
GRB10	-0.00411324	0.0127445	0.801252
CHD1L	0.00288229	0.0104778	0.801109
VPS28	-0.00580252	0.0179637	0.801098
BRK1	0.00628488	0.019442	0.800954
FAAH	-0.00936644	0.0347588	0.800898
ECSIT	0.0041683	0.0145017	0.800825
C2orf42	0.00403061	0.0139929	0.800418
TLR2	0.0167194	0.0515414	0.800307
PCNT	0.0186353	0.0574319	0.800255
GHITM	-0.00360328	0.0124809	0.799981
SYNE2	-0.00298684	0.0107941	0.799973
CFDP1	-0.00789708	0.0241993	0.799185
TMEM38A	0.00990813	0.0303545	0.79914
SKP2	0.0168113	0.0514934	0.799105
SOX8	0.00925369	0.0318481	0.798749
NUP62	-0.0250753	0.0766569	0.798739
KIFAP3	0.00706305	0.0215765	0.798602
PTDSS1	-0.00458123	0.0139932	0.798579
CSF3R	0.00317133	0.0113741	0.798498
ADAM19	0.0102927	0.0314171	0.79845
KLF6	0.00820705	0.0281922	0.798381
HSPBAP1	0.00202206	0.0074044	0.798304
S100A12	0.0015061	0.00569897	0.798249
ALKBH1	0.00513805	0.0156335	0.797851
EDARADD	0.00521766	0.0178591	0.797685
RGS18	0.00217058	0.00809366	0.79754
CTPS1	0.0147662	0.0448544	0.797537
POLR1B	-0.00299549	0.010236	0.797363
GNG2	-0.00404083	0.012254	0.79722
SYS1	-0.00323657	0.00981207	0.797162
DNAJC27	-0.064981	0.196994	0.797158
INF2	-0.00343419	0.0104056	0.79706
RNF216P1	0.00540617	0.0163746	0.796989
RSRC1	-0.00480333	0.0145467	0.796963
ACTR1A	0.00666344	0.0201622	0.796797
MAN1C1	0.00585219	0.0207868	0.796604
PALD1	-0.00444374	0.0134312	0.796589
PDS5B	-0.0108941	0.0329067	0.796471
PTER	-0.01025	0.0363756	0.79643
TRIM7	0.0237	0.0715045	0.796248
CUL5	-0.00478913	0.0144488	0.796244
PLXNA4	0.017458	0.0526519	0.796176
RPS10	-0.0108328	0.0325459	0.795447
TMEM123	-0.00713872	0.0214472	0.795444
CAMSAP2	-0.00738623	0.0249921	0.795439
KCNQ5	0.0587386	0.176397	0.795364
NLRP3	-0.00142895	0.00534678	0.795298
LRRC27	-0.00388229	0.0116512	0.795238
ZNF101	0.00675121	0.0202482	0.795116
MTFR1	-0.0108562	0.0381491	0.794484
IFIT1B	0.0026065	0.00935227	0.794288
FLYWCH2	0.0048736	0.0145403	0.79411
COL6A3	0.00408674	0.0121909	0.794082
KCNK17	-0.00358433	0.0125648	0.794001
LINC01259	-0.00779606	0.0232141	0.793736
PTPRK	0.0264561	0.0787537	0.793678
GLG1	0.0805869	0.270036	0.793525
DUSP18	-0.00266972	0.00981661	0.7935
CA2	-0.00145448	0.00540309	0.793253
SOWAHC	0.00202206	0.00731157	0.793189
NFE2	-0.00288722	0.0104353	0.7931
TPRA1	0.00304752	0.00902581	0.7927
RCHY1	-0.0032765	0.0114007	0.792518
PID1	0.00185684	0.00679044	0.792401
GCC2	-0.0081301	0.0297167	0.792298
RPS6KA5	-0.00266929	0.00887033	0.791875
MAN2B1	0.00340381	0.011778	0.791404
MAP6D1	-0.0138292	0.04784	0.791351
LINC00426	0.00213453	0.0073804	0.791251
DDX11L2	-0.00623858	0.0215647	0.791196
RAB11A	-0.00420191	0.0139152	0.791185
NUCKS1	0.0217792	0.0639728	0.791101
PRX	-0.0130953	0.0432968	0.790862
KL	-0.00279703	0.00965017	0.790815
CHST11	0.00741382	0.0217226	0.790616
TRPV2	-0.00369717	0.0108287	0.790543
BLM	0.0031988	0.0105579	0.790516
KIF27	0.00446184	0.0130597	0.790414
IGHV3-43	-0.00330293	0.00966525	0.790367
SLC25A13	0.0117294	0.0342868	0.79016
OR52N4	0.0054534	0.0159296	0.790019
GATA1	-0.00706766	0.0232368	0.789735
TRIB1	-0.0750231	0.218762	0.789677
GOLGA8A	0.00722748	0.0237263	0.789432
NDRG2	-0.00330681	0.0115439	0.788754
CORO1C	-0.00544707	0.0178127	0.788653
PELI2	-0.00597527	0.0173283	0.788604
INPP5K	-0.0124707	0.0361644	0.788601
PDGFA-DT	0.00266567	0.00909326	0.788518
SHKBP1	0.00204361	0.00735574	0.788191
DENND3-AS1	-0.00590724	0.0192376	0.787814
GOLGB1	-0.00651436	0.0187998	0.787646
GLRX5	0.00172491	0.00623252	0.787601
FAM86C1P	0.00949476	0.030883	0.787567
ACVRL1	-0.00519462	0.0168867	0.787453
RPAP1	-0.0066777	0.0226082	0.786977
RHOBTB1	-0.00217031	0.00775993	0.786817
CYB5R1	-0.00224659	0.00727683	0.786716
TBXA2R	0.00913729	0.0262345	0.786635
F2RL3	0.00415076	0.0134216	0.786369
SEPTIN2	-0.0234842	0.082848	0.78635
DSC2	0.00227152	0.00817983	0.785971
TMEM86B	0.00857801	0.0245078	0.78566
EEPD1	-0.0120912	0.0345246	0.785541
AKAP10	0.00882834	0.0283966	0.785292
APPL2	0.00408045	0.0116195	0.785001
MCM6	0.00474951	0.0152134	0.784436
COLGALT1	0.0136061	0.0386251	0.784385
RANBP10	0.0104782	0.0296856	0.783981
SLC2A9	-0.0022472	0.00766443	0.783952
HSPA5	-0.00404745	0.0135038	0.783952
NCSTN	-0.00237806	0.00811042	0.783944
SIGMAR1	-0.00338633	0.0108167	0.783863
PTK2	-0.00269694	0.00940045	0.783843
ABLIM1	-0.00342627	0.0114173	0.783698
CCDC13-AS2	-0.0023266	0.00774674	0.783533
EPB41L3	-0.00145009	0.00512168	0.783483
ZSWIM7	-0.00936048	0.0325344	0.783248
PRDM11	-0.0152819	0.0429858	0.782546
NUDT16L2P	0.0117631	0.033067	0.78242
MBP	-0.00416578	0.0132054	0.782287
NPIPA1	0.0316549	0.0887779	0.781952
SLC8A3	-0.00679369	0.0190505	0.781923
NOP56	-0.00312067	0.00874871	0.781874
CISD2	-0.00363451	0.0101845	0.781781
SIGLEC17P	-0.00409962	0.0140075	0.781529
TRAF3	0.00280208	0.00923747	0.781452
CHPT1	-0.00268974	0.00926709	0.781398
NSMF	-0.010137	0.0283325	0.78126
TNFRSF10B	0.00320547	0.0100935	0.780895
CD9	-0.00226191	0.00757723	0.780175
CEP152	0.0353398	0.0981504	0.77998
PRUNE2	-0.00513363	0.016799	0.779893
PHACTR2	-0.00455985	0.0149198	0.77987
GBP3	0.00803583	0.0276568	0.779811
ELF1	-0.0525911	0.145731	0.779517
CNRIP1	0.0120703	0.0334412	0.779482
MRPL42	-0.0274437	0.075969	0.779309
LINC03078	-0.0093541	0.0292259	0.779264
CBR1	0.00918677	0.0254084	0.779131
BTN3A2	-0.00269465	0.00924314	0.779096
CNR1	-0.00464548	0.0128384	0.778974
PRDM15	-0.00405054	0.0111858	0.778822
GSTM3	-0.00196103	0.00661485	0.778799
TRIM69	-0.00402602	0.0111016	0.778518
FASTKD1	0.00913786	0.0284391	0.778444
NUP35	0.0108365	0.0298588	0.778366
XPC	0.00826259	0.0227612	0.778317
LRFN4	-0.00942949	0.0259722	0.778289
SPINT2	-0.00403683	0.012554	0.778284
RBM11	-0.00418942	0.0115371	0.778253
NFKBIZ	0.00343895	0.0111405	0.777753
MGAT5	-0.0062978	0.0195334	0.777724
MTFP1	-0.0203438	0.0558526	0.777626
MASTL	0.00948073	0.0313481	0.777395
PCSK6	-0.00285553	0.00944157	0.77739
AFAP1L2	-0.00659821	0.0180772	0.777198
PCSK7	-0.0254648	0.0787765	0.777172
NQO2	-0.00338296	0.0111446	0.776604
KCNJ15	-0.00208577	0.00713108	0.776543
HIF1AN	0.00370419	0.0100998	0.776212
TECPR2	0.00938184	0.0301666	0.776157
ORAI2	-0.00617979	0.0168206	0.775855
RPS6KA1	0.00508802	0.0163326	0.775795
UCKL1	0.0048693	0.0156275	0.775754
UBE2Z	-0.00370409	0.0121449	0.775583
TRAV20	0.00363579	0.0111546	0.775409
AKR1C3	-0.00245378	0.00819907	0.774826
NFE2L3	0.00537256	0.0145472	0.774776
PEDS1	-0.00392691	0.0106265	0.774653
TSPAN33	-0.00160865	0.00547927	0.774537
ARL17A	-0.0129246	0.0348727	0.774046
ITGB3	-0.00160967	0.00545258	0.77387
MPP7	-0.00239856	0.00763024	0.773848
RNF19B	-0.00696307	0.0212016	0.77379
ITGB3BP	-0.00777913	0.0209524	0.77368
CARD8	0.00496599	0.0157763	0.773555
CYP2D7	-0.00792128	0.0212939	0.773277
CARMIL1	-0.00785623	0.0254602	0.773052
ANKMY1	0.00744059	0.0225751	0.773026
CAPG	0.00688284	0.0208646	0.772837
CYRIA	0.0119318	0.0319948	0.772756
POLM	-0.012291	0.0388705	0.772571
FIGNL1	-0.00448146	0.0135649	0.772516
STAM2	-0.00500673	0.0151478	0.772416
FLVCR1-DT	-0.00367537	0.0118586	0.772088
MAPKAPK5	-0.0361989	0.096721	0.772012
ADGRG5	0.00841622	0.0224873	0.772009
SIGLEC11	0.00519124	0.0138551	0.771778
ICAM3	0.00657252	0.0175406	0.771766
EXOC2	0.00961849	0.0289948	0.771629
SEZ6L	0.00610657	0.0162801	0.771547
NLRP12	-0.00261585	0.00822616	0.771341
MFN2	-0.0031114	0.00999792	0.771189
NAGK	-0.00394202	0.0118336	0.770722
LRRK2	-0.0121972	0.0365841	0.77054
SLC46A3	-0.0095705	0.0253472	0.770163
HTATIP2	0.00730524	0.0218176	0.769607
GOLGA8O	-0.00842286	0.02221	0.769238
YWHAG	-0.00404337	0.0106564	0.76913
PPM1L	0.00212462	0.0069138	0.769
GUSBP5	0.00215849	0.00671236	0.768881
GPR25	-0.0134763	0.0354656	0.768823
GNAI3	0.00544199	0.0143203	0.768803
ZMIZ2	0.0133246	0.0350506	0.768729
RUNDC3B	-0.0335568	0.0881348	0.768399
RBCK1	-0.021972	0.0651913	0.76817
LRP10	0.0099292	0.0259894	0.767675
PLXNB2	0.00264693	0.00783408	0.767627
OSGIN2	-0.00357926	0.0105931	0.767619
TM6SF1	-0.0140071	0.0366477	0.767585
YBX1	0.0083157	0.0217513	0.76753
B4GALNT4	0.00569141	0.0148602	0.767148
TECPR1	-0.032278	0.0994585	0.766844
PGAP1	-0.00643644	0.016763	0.766609
ZMIZ1	-0.00465787	0.0143041	0.766094
KCNJ2	-0.00285439	0.00921994	0.765886
ABAT	0.00517685	0.0158806	0.765851
CNEP1R1	-0.023556	0.0610075	0.765418
ALS2CL	-0.00452262	0.0117092	0.765346
NINJ2	-0.00194052	0.00625125	0.76528
TMCC3	0.0051922	0.0151936	0.765116
SRR	0.00594969	0.0174093	0.765105
PPP2R5A	0.00215399	0.0069627	0.764951
AIM2	0.00184524	0.00593406	0.764888
MPO	-0.00207616	0.00667545	0.764847
EML4-AS1	-0.00642155	0.0165571	0.764462
CEP135	-0.00995688	0.0256526	0.764296
IL18BP	-0.00527969	0.0153885	0.764236
MRPS9	0.00439313	0.0113111	0.764158
ADAMTS1	0.00393195	0.0114325	0.763694
NDUFA2	0.00633738	0.0162815	0.763691
TRANK1	-0.00563407	0.0163647	0.763464
CRIP2	-0.00242743	0.00753248	0.763394
CLIP2	-0.00369764	0.0114521	0.76296
KLKB1	0.00437526	0.0126779	0.762928
ZNF211	-0.00478083	0.0138408	0.762729
DHX58	-0.00394739	0.0100922	0.762642
ZCCHC14	-0.00420391	0.012163	0.762589
CEPT1	-0.00623248	0.0159268	0.76254
PI4KAP2	0.00759812	0.0194095	0.762461
MME	0.00407202	0.0127503	0.76236
E2F3	0.0159527	0.0407244	0.762317
TPST1	0.00252022	0.00805221	0.762296
SERPINB1	0.00238726	0.0072053	0.762197
SULT1A1	0.0032424	0.00978397	0.762143
CALD1	-0.00179922	0.00567639	0.762008
RAMP1	-0.00456498	0.0131587	0.761755
ZNF516	-0.00483402	0.0123013	0.761631
HBBP1	0.0162381	0.0413043	0.761539
RNF185	0.00295527	0.00909468	0.761508
APAF1	-0.0203824	0.0518335	0.761487
MEGF9	0.00742991	0.0223437	0.761371
ADGRD1	0.00344789	0.00991897	0.76131
ARHGEF11	-0.00336361	0.0101093	0.761236
GBP2	-0.00646412	0.0198692	0.761234
PTGDR	-0.00429269	0.0131823	0.761019
HBQ1	-0.001723	0.00547007	0.76083
DHRS4-AS1	0.0124192	0.0314682	0.760699
ADAMTS17	-0.00694105	0.0175861	0.760681
HYCC2	-0.00433648	0.0132914	0.760583
CIPC	0.00373603	0.0107024	0.760354
EXOC3	0.00364048	0.0108924	0.760213
WDR55	-0.00803189	0.0202977	0.760123
GUCY1B2	-0.00485132	0.012258	0.760089
ITPA	0.00625186	0.0157753	0.759792
TNF	-0.00833486	0.0210305	0.759783
FAM177B	0.0035416	0.0101067	0.759489
WASHC2A	0.00591105	0.0176037	0.759146
NUDT1	-0.00456382	0.0114792	0.759095
PIK3IP1	0.0055028	0.0138298	0.758918
CYBA	-0.00721071	0.01812	0.758893
NKG7	0.00729216	0.018289	0.758466
RABEPK	-0.005515	0.0138277	0.7584
RMI2	0.00668724	0.0167586	0.758292
RIC3	-0.00317693	0.00963973	0.758264
MFSD10	-0.00792557	0.0198469	0.758127
USP6NL	0.00658757	0.0164953	0.758113
BEST1	0.00232107	0.00687568	0.757922
CLDN5	-0.00183618	0.00577804	0.757897
FLNB	0.00361275	0.0090373	0.757894
FN1	0.00761447	0.0190423	0.757833
UBQLNL	0.00283312	0.00838334	0.757671
MYL6	0.00787844	0.019681	0.757594
PSAP	0.00500911	0.0125122	0.757577
IGLV7-46	0.00665549	0.016613	0.757422
SFT2D1	-0.0161119	0.0401819	0.757228
ODF2L	0.0707358	0.199374	0.756666
GADD45A	0.00790901	0.0196689	0.756606
PFKP	0.00256103	0.00789096	0.756537
SLC15A3	0.010436	0.0259342	0.756445
SERPINB10	-0.0103378	0.0291079	0.756432
GPR19	-0.002884	0.00811124	0.756172
RASSF2	0.00786156	0.0220929	0.755988
CPNE3	-0.00479117	0.011875	0.755862
RAB4A	-0.00927506	0.0229882	0.75586
ADHFE1	-0.00652816	0.0183286	0.755774
XAF1	0.00472944	0.013867	0.755549
NME1	0.0122815	0.0303818	0.755439
ACOT13	0.00662873	0.0194183	0.75534
CARD19	0.00513596	0.0143912	0.755317
PCMT1	-0.00502577	0.0124188	0.755193
ERAP2	-0.00824328	0.0252463	0.755124
ZFHX3	0.00379235	0.010604	0.754833
HPCAL4	-0.00509919	0.0154393	0.754582
LSM7	0.00535382	0.0149491	0.754508
CYP2T1P	0.00357674	0.00997997	0.754344
CHST13	-0.00368489	0.0109914	0.754281
MPPE1	-0.0033122	0.0096358	0.753724
SUGP2	0.0137506	0.0337428	0.75365
POLR2E	-0.00526257	0.0129035	0.75347
CLEC4C	-0.00172871	0.0052892	0.753347
CEBPZ	0.015685	0.0384295	0.753302
TGIF1	0.006847	0.0167736	0.753274
LAPTM4B	0.00361189	0.00884539	0.753201
FBXL20	0.0666442	0.163205	0.753194
SPATA2L	-0.00793464	0.0194228	0.753099
GRAMD1C	0.00368863	0.0106988	0.753023
POU2AF1	-0.00924383	0.0274057	0.75285
BBOF1	0.00355932	0.0105386	0.752539
CELA1	0.00452754	0.0110347	0.752128
ZNF772	-0.00383091	0.0110663	0.752065
ZNF525	-0.00668764	0.0184769	0.752057
ADH5	-0.00634288	0.0154532	0.752043
RNASEL	-0.0061144	0.0148857	0.751881
VPS41	-0.00671193	0.01631	0.751463
C1QC	-0.0177559	0.0430937	0.751187
MPZL2	-0.0019083	0.00585206	0.751078
SEMA3A	-0.0069205	0.0167745	0.750898
SDHAP1	0.00525956	0.0144584	0.750884
HADH	0.00597933	0.0144917	0.750875
SLC1A4	-0.0146151	0.041998	0.750831
CELSR3	-0.00444255	0.0107353	0.75021
ILK	0.00489431	0.0134121	0.750148
PLIN2	0.00363481	0.0106329	0.749672
FKBP1A	-0.00417531	0.0122119	0.749631
SEMA4A	0.00284103	0.00865767	0.749565
RRP8	0.00504427	0.0121543	0.749562
OGFRL1	-0.00382239	0.0109248	0.74955
HDGF	0.00325645	0.00889856	0.749484
HSD17B13	-0.00730048	0.0175713	0.749314
NCALD	-0.00273582	0.00817289	0.749211
KDM5B	0.00622414	0.0149705	0.749159
TRIM66	-0.00475178	0.0135582	0.749149
SANBR	0.0143651	0.0419136	0.749053
CLIP3	-0.00497153	0.0119469	0.748956
IGFBP4	-0.00517707	0.0124342	0.748836
CYP2U1	0.0141849	0.0340539	0.748735
FFAR2	-0.00926753	0.022237	0.748617
HEATR6	-0.004114	0.0119803	0.74859
ITGAV	0.00620304	0.0148647	0.748325
TUT7	-0.00789587	0.0224359	0.74816
MAP2K5	0.011217	0.0268358	0.747953
SRRD	-0.00226734	0.00677541	0.747698
RTP4	-0.00442722	0.0119895	0.747366
C18orf54	0.00744453	0.0177438	0.747102
DENND1A	-0.0139131	0.0375852	0.746778
SNRNP48	-0.00443518	0.0105535	0.746723
BECN1	0.00414039	0.0111786	0.746642
INVS	0.00490945	0.0116748	0.746583
LINC02432	0.0306653	0.0827695	0.746576
CDCA7	0.0030354	0.00856479	0.746484
RGL4	-0.00271405	0.00806668	0.746391
OAS1	0.00330547	0.00982146	0.746317
GPR141	-0.00932358	0.0221377	0.746233
MATN2	-0.0163399	0.0387498	0.745955
PLLP	0.0130717	0.0309895	0.745883
TBC1D4	-0.00413103	0.0111166	0.74586
SERINC1	-0.00573361	0.0135343	0.744898
LDHD	-0.00549504	0.0147247	0.744852
APBA2	0.0031166	0.00873392	0.744837
TBKBP1	-0.00570878	0.0152891	0.744721
CAT	0.00554543	0.0148434	0.744589
ATP6V0B	-0.00416056	0.0111229	0.744298
SLC25A4	0.00614024	0.0164115	0.74424
CEACAM1	-0.00660061	0.0192937	0.743932
HMBS	-0.00258304	0.00737516	0.743827
AGPAT5	0.0131527	0.0308788	0.743652
CD8A	-0.00332491	0.00948238	0.743545
GSTO1	-0.00746321	0.0174888	0.743222
CASZ1	-0.0129788	0.0303359	0.742633
PRR5L	-0.00262646	0.00745832	0.742495
STXBP5	0.0100031	0.026455	0.741704
RBBP8	-0.00211844	0.00599595	0.741689
BTN3A3	-0.00280801	0.00812745	0.741512
LAIR2	-0.00421937	0.0111484	0.741476
ITGAD	-0.0093212	0.0216697	0.741389
CDK5RAP2	-0.00788174	0.020804	0.741232
FANCD2	0.0571857	0.132779	0.741103
GGCX	0.00499184	0.0115898	0.741089
MTO1	0.00848339	0.0223487	0.740764
SSR1	-0.00351654	0.00925998	0.740659
PANX1	0.00535365	0.0124055	0.740636
HSD17B4	0.0147398	0.0341097	0.740327
RALGPS1	-0.00863939	0.0199894	0.74029
PEAR1	-0.00260508	0.00750197	0.740257
IL10RB	0.00408227	0.0114833	0.740173
YIPF5	-0.0056346	0.0154858	0.740097
GRAP2	0.0030118	0.00858482	0.740015
MDM1	0.00527906	0.0138435	0.739651
ISCA2	0.0171792	0.0471216	0.739614
DCTD	0.00366842	0.00961078	0.739423
HLA-DRB6	0.0133731	0.0393498	0.739396
GPRC5C	-0.015452	0.0355977	0.739285
ATG10	0.00477941	0.0125101	0.739202
LDHC	0.00441899	0.0115626	0.739116
ADK	-0.00531758	0.0122376	0.739042
PLEK	0.00776891	0.0178692	0.738915
ANKRD28	0.00317794	0.00869078	0.738875
BORA	0.0215109	0.0494354	0.738718
MGLL	0.00189195	0.00551238	0.73854
LINC00402	-0.00309127	0.00844068	0.738494
ALG1L13P	0.0116954	0.0305153	0.738426
SPI1	-0.0168125	0.0385501	0.738189
OSBPL10	-0.00277575	0.0077425	0.738084
TRPM6	0.00284269	0.00822049	0.737435
PGS1	0.00612214	0.0139887	0.737371
LINC01237	0.00509414	0.013233	0.737351
BCL2L13	-0.00418442	0.0108667	0.73728
FAM110B	0.0178346	0.040685	0.736993
NTNG2	-0.00757664	0.0172818	0.736961
MRPS6	0.00575325	0.0131193	0.736899
NPC2	0.00299903	0.00777074	0.736727
OBI1	0.0108536	0.0247277	0.73669
N4BP2	-0.00701567	0.0181507	0.736356
GSTM4	0.00396658	0.0102604	0.736313
SLC44A5	0.049084	0.126958	0.736297
SMOX	-0.00192552	0.00551397	0.735947
PLCG2	0.00371618	0.00959298	0.735809
AGAP6	-0.0347689	0.0787507	0.735314
MTIF2	-0.0106048	0.0240018	0.735139
ERV3-1	-0.00510807	0.0131323	0.734805
ASF1B	0.0142725	0.032243	0.734702
DHRS7	0.00268532	0.00748875	0.734552
WDR41	0.0091726	0.026118	0.734509
MROH6	-0.00729884	0.018691	0.733835
CAMK1	-0.0054189	0.0138677	0.733672
DTHD1	-0.00994092	0.0254298	0.733572
RAD54B	0.00693779	0.0155884	0.733423
ZFAND5	-0.00612811	0.0167736	0.733355
GNG8	0.00619184	0.0138897	0.733036
LINC00989	-0.0192181	0.0430992	0.732975
LAX1	-0.00332153	0.00847114	0.732823
ITGA9	0.0109565	0.024551	0.732778
MINAR1	-0.00563023	0.0143471	0.732614
DECR2	-0.0391274	0.0875996	0.732572
CAMKMT	0.0830039	0.185634	0.73232
UBL3	0.00587141	0.0131274	0.732252
HAR1A	-0.00644383	0.0143901	0.73197
AP4E1	0.00697029	0.0177112	0.731903
SSX2IP	0.00550283	0.0122814	0.73183
DIS3L	-0.023383	0.059382	0.731765
GLB1L	-0.0127603	0.0323581	0.731402
NDUFA7	0.0148651	0.0376655	0.731204
TRBV28	0.00408073	0.00907847	0.73107
IK	-0.0150147	0.0333942	0.731003
SCP2	0.00553342	0.0139836	0.730542
GPR35	0.00672253	0.0149001	0.730183
ILF3-DT	-0.00610989	0.0135246	0.729871
LRRC25	-0.0051196	0.0140075	0.729698
TARBP1	-0.0068965	0.0173528	0.729456
TIMP2	0.00455931	0.0120028	0.729351
AASDH	0.00307332	0.00808922	0.729301
TMEM185B	0.00529303	0.0133036	0.72918
SCO1	-0.00983906	0.0217088	0.729095
LRPPRC	-0.0131562	0.0290008	0.728873
ANO2	0.0242264	0.0533784	0.728762
HLA-F-AS1	-0.00686836	0.0151208	0.728566
GALC	0.0226327	0.0498065	0.72847
MTX1	0.00621277	0.0136627	0.728306
SPSB1	0.00470316	0.010342	0.728287
PSMB5	0.0190652	0.0419106	0.728213
SNTG2	-0.0638328	0.140318	0.728206
AIMP2	-0.00899272	0.0197617	0.72813
MTSS1	0.00210535	0.00584334	0.727951
SNPH	0.0121289	0.0266325	0.727941
KTN1	0.00758489	0.0166422	0.727759
CXCR2	-0.00529748	0.0116201	0.727692
ADAM10	-0.00952392	0.020886	0.727636
IPO11	0.0115643	0.0253552	0.727585
CD200R1	-0.0069999	0.0174737	0.727459
PTGR1	-0.00638367	0.0139706	0.72714
MRPL52	0.00805403	0.017624	0.727111
MCTP2	-0.00433887	0.0115755	0.726813
DNASE2	0.00243672	0.00673037	0.726693
IRF2BPL	0.00428882	0.0111695	0.726596
VSIG10	-0.00397845	0.0106036	0.72656
SKIC8	-0.0133836	0.0290852	0.725448
CD2	-0.009296	0.0202002	0.725427
CCDC28A	-0.00624906	0.0135781	0.725407
AXIN2	-0.00372243	0.00963314	0.724964
TLN1	0.00410581	0.0106024	0.724407
IL2RA	0.00545085	0.0117948	0.724404
GORASP1	0.00819769	0.0177375	0.724391
LINC01505	0.00592998	0.0127968	0.723747
TSPAN18	-0.00645569	0.0158769	0.723678
TRERF1	0.00558314	0.0147158	0.723674
PPP2R3C	-0.0215245	0.0463932	0.723451
MED15	0.00415772	0.0102158	0.723439
SNN	0.00648771	0.0139454	0.72279
CTBS	0.00814492	0.0199502	0.722641
STYXL1	0.00813654	0.0218644	0.722581
KHK	-0.00636588	0.0136687	0.722525
NDN	-0.00476762	0.011672	0.722513
CCDC88B	0.00468876	0.0120142	0.722399
DGCR2	-0.00789246	0.0169168	0.722098
LAT2	-0.00326353	0.00833979	0.721698
WDR45B	0.0225961	0.0483118	0.721487
ANXA2R-OT1	0.0365561	0.0779863	0.720946
CASP4LP	-0.00284656	0.00691608	0.720559
PIP5K1B	-0.0135223	0.0287475	0.720095
RAI1	0.0131541	0.0279539	0.72
STAMBPL1	0.00569644	0.0121037	0.719962
METTL27	-0.0101203	0.024503	0.719661
RALB	-0.00553528	0.0134004	0.719631
NALT1	0.0395498	0.0839122	0.719604
COX14	0.00910136	0.0192997	0.719471
RAP1GAP2	0.00978512	0.0236708	0.719434
DNLZ	-0.00684044	0.0144972	0.719333
PARP14	-0.00490001	0.0118479	0.719315
ZNF697	-0.00545058	0.0115457	0.719206
ACVR1	-0.00297379	0.00770175	0.719067
CDC14A	0.0146538	0.035392	0.719022
CTNNAL1	-0.0023038	0.00596183	0.718857
PAX8	0.00773516	0.0195342	0.718601
LINC00174	-0.00449781	0.0113537	0.718486
LINC02561	-0.0108701	0.0261545	0.718041
LMNB1	0.00378183	0.00909739	0.717984
PCGF3	-0.0338012	0.0712408	0.71797
PTPN13	-0.016876	0.0355634	0.717935
ANKH	-0.0130005	0.0273957	0.717928
PNKD	-0.00212724	0.00572023	0.717741
VARS2	0.0181026	0.045566	0.717737
COPS3	0.00332602	0.00798597	0.717498
PSTPIP2	-0.0039085	0.00982699	0.71744
EPHA1-AS1	-0.00993621	0.020888	0.717334
NDUFAF5	-0.00396254	0.0099514	0.717135
INSL3	0.004507	0.0113183	0.717125
PGAP6	0.0052336	0.0125411	0.716979
GCAT	-0.00237212	0.00628201	0.716912
LPAR6	0.0218788	0.0523506	0.716596
TPM4	0.00335478	0.00859428	0.716174
RMI1	-0.00360798	0.00901823	0.715884
TMBIM6	-0.0714675	0.149356	0.715875
PRXL2B	-0.0101882	0.0212333	0.715193
ITLN1	0.00262699	0.00691173	0.715157
ALDH9A1	0.00665426	0.0138374	0.71464
BCR	0.005642	0.0117219	0.714417
ENTPD2	-0.00565716	0.0117494	0.714332
CTSH	0.00467171	0.0110599	0.71381
ATP6V0E2	0.024554	0.0608569	0.713638
TCN1	-0.00445357	0.0116494	0.713582
SCARB2	0.00349192	0.00825581	0.713459
ENTPD6	0.110905	0.229431	0.713347
ISCA1	0.00526282	0.010884	0.713273
MYO9B	0.00768569	0.0158849	0.713119
SLC35A5	0.018563	0.0383501	0.713013
CDH26	-0.102421	0.211568	0.712981
OGFOD3	-0.143758	0.296884	0.712919
NDUFA12	-0.00923673	0.0228228	0.712814
IFIT2	-0.00396438	0.00978556	0.712544
AKR1B1	0.00552524	0.0139555	0.712375
PSME3	0.0170608	0.0351532	0.712349
SMG7	0.0107284	0.0274719	0.712235
ISG20	-0.00286857	0.00734546	0.712234
KDELR2	0.00989019	0.0259697	0.712159
PPP3R1	0.00597377	0.0122797	0.711758
NFIB	0.0023	0.0059335	0.711668
SMPDL3A	-0.00338715	0.00853107	0.711613
TAX1BP3	-0.0179398	0.0368265	0.711414
CD300LB	0.00257306	0.00675909	0.711402
LINC01772	0.0106297	0.02181	0.711294
HLA-DQA1	0.0184474	0.0432159	0.711037
GP6-AS1	-0.00581818	0.0119253	0.711033
NPIPB5	-0.0408739	0.0957275	0.710965
ZNF841	-0.0117685	0.0275581	0.710927
GMDS	0.00478254	0.0111947	0.710822
WFDC3	0.00620585	0.0145249	0.710794
VCAN	-0.00851343	0.0219938	0.710193
BCL2	0.0207656	0.0483984	0.709679
PSORS1C3	0.00482311	0.0112341	0.709511
KLF11	0.00463052	0.0107695	0.709114
IL15	0.00389871	0.00949278	0.708863
PLEKHH2	-0.0332639	0.0675778	0.708802
LRRFIP1	0.00424563	0.00985696	0.708646
SLC36A4	-0.00577958	0.0134101	0.708483
PER2	-0.0105893	0.0257116	0.708107
SPDYC	-0.00239869	0.0061016	0.707816
LINC02573	0.0163283	0.0330376	0.707777
MAPK14	0.0112627	0.0227595	0.707457
SH3BGRL2	-0.00153381	0.00401098	0.707195
RPL30	-0.0581804	0.11744	0.707177
MMP2-AS1	0.0126385	0.0254935	0.706999
LRRC8B	0.0256399	0.0650274	0.706997
TPM2	-0.0033971	0.0085315	0.706929
XBP1	-0.00883876	0.0228439	0.706922
RPL28	-0.00499362	0.0115163	0.70686
GNAS	-0.00414963	0.010261	0.706603
KIF21B	-0.00764483	0.0153813	0.706351
XPO6	-0.00616542	0.0141854	0.70623
USP32P2	0.00905233	0.0181851	0.70596
ARL11	-0.0226542	0.0520605	0.705908
CTSA	0.00289186	0.00739083	0.705808
ATP13A1	-0.00460352	0.00923849	0.7057
SUPT4H1	0.00566884	0.011373	0.705624
KLHDC8B	-0.00390561	0.00975514	0.705421
KLHDC4	0.00317947	0.00764364	0.705402
ZNF208	0.0148712	0.0297949	0.705282
ZMAT2	0.00343314	0.00856873	0.705218
MSC	0.00531368	0.0127482	0.70484
GNLY	0.00222869	0.00569303	0.704552
NPHP3	0.00800008	0.0205981	0.704531
SLC2A5	0.00433818	0.0103903	0.704379
PACSIN1	-0.00998676	0.0239111	0.704285
DIP2A	-0.0105896	0.0269964	0.703992
RNF123	0.00514929	0.0117357	0.703676
ZCCHC24	-0.0100115	0.0199218	0.703541
LETMD1	-0.00566931	0.0112734	0.703362
PLEKHO1	-0.00491013	0.0111724	0.703236
POLE4	-0.0191982	0.0381362	0.703098
C19orf53	0.00705701	0.0140154	0.703043
SERPINB9	0.00659156	0.0130812	0.702851
LINS1	-0.00874359	0.0198645	0.70282
CCR3	0.00416201	0.0101508	0.702801
DHCR24	0.00767049	0.0174107	0.702573
ZNF493	0.00457905	0.011151	0.702381
C21orf58	-0.0106604	0.0211171	0.70238
MRPS7	-0.00503222	0.0114042	0.702144
GFUS	-0.00334347	0.00843349	0.702137
VMO1	-0.0040074	0.00998078	0.701953
STN1	-0.0166741	0.032952	0.701779
SECISBP2	0.012535	0.0247668	0.701723
CASS4	0.00956576	0.0188727	0.701351
CD300LF	-0.0023744	0.00599503	0.701285
HAL	-0.00852673	0.021312	0.701018
LGALS4	0.0179655	0.0353883	0.700939
UBAP1	0.0037344	0.00917712	0.700898
BNIP1	-0.0163042	0.0320921	0.700749
ZNF668	0.00632666	0.012449	0.700666
VPS29	-0.0191585	0.0376928	0.70063
TOMM40L	-0.01148	0.0258694	0.700603
SCGB3A2	-0.0116095	0.0261382	0.700364
PGAP3	0.00847393	0.0190557	0.700034
PDIA6	0.00441711	0.00992422	0.699795
OLFM1	0.00421856	0.0104967	0.69975
MARF1	0.0134908	0.0317286	0.699352
THEM6	-0.0053011	0.0103768	0.699324
ARRDC5	0.0153003	0.0299441	0.699274
YPEL3	-0.00326532	0.00764867	0.698226
ZNF484	0.0242153	0.0471969	0.698211
ACKR2	0.0197426	0.0440488	0.697885
ELOVL7	-0.00493144	0.0109985	0.697779
PRUNE1	0.00402286	0.00962449	0.697424
TP53TG1	0.00635095	0.0141397	0.697299
UBE4B	-0.00619654	0.0120264	0.697116
POLI	0.0187991	0.0417977	0.696926
GRHPR	-0.00523781	0.01268	0.696669
C6orf62	-0.00707703	0.0136914	0.696286
WDSUB1	0.00543071	0.0125807	0.695123
SUSD3	-0.00347882	0.0080589	0.695121
RTF2	0.00724191	0.0139358	0.694897
C1orf116	0.0112353	0.0215957	0.694599
PITHD1	0.00751099	0.0180343	0.694331
ZNF683	0.00336878	0.00822106	0.694222
IKZF3	-0.00942413	0.0207274	0.69393
EMB	-0.01675	0.0320921	0.69376
SPTBN1	0.00473914	0.0104137	0.693676
ARFIP1	0.00344192	0.00832196	0.693547
FCRL5	-0.00931676	0.0228003	0.693535
ASNS	-0.0055696	0.0122286	0.693449
CDO1	0.00552404	0.0127176	0.693372
RBPMS2	0.00176365	0.00437357	0.693317
SPARC	0.00211317	0.00522436	0.692974
CDH4	0.0137587	0.0262795	0.692951
IFFO2	0.00934163	0.0178402	0.692913
CHD7	-0.0155363	0.029657	0.692794
IVNS1ABP	0.00540681	0.0127257	0.692787
COPB1	-0.0108299	0.0236945	0.69247
CBFA2T3	0.016808	0.0320424	0.692451
DEFA4	-0.00566169	0.0134877	0.692082
RWDD2B	0.00855893	0.0162882	0.691994
MIR600HG	-0.00415433	0.00951227	0.691828
DENND4B	0.0065709	0.0150342	0.691614
IRF7	0.00380117	0.00869296	0.691479
TMEM51	-0.00362821	0.00870875	0.691452
MSX2P1	-0.0197361	0.0374716	0.691383
EIF2AK1	-0.00345924	0.00809329	0.691077
PDCD4	0.00501857	0.0109152	0.690817
PSMG3-AS1	0.00510866	0.0111078	0.690732
FBXO2	0.0111206	0.0241653	0.690567
CBLB	-0.00957573	0.0181082	0.690331
BAK1	0.0301932	0.068758	0.690277
MORC2-AS1	-0.00725828	0.0157522	0.69021
FAM120B	0.00538154	0.0128431	0.689787
MERTK	0.00238235	0.00574994	0.689522
RRAGA	0.0269233	0.0507066	0.68926
GPATCH1	0.0357793	0.0673735	0.689211
SLC49A4	0.00377761	0.00877888	0.689143
ARPC5	0.0052389	0.00985229	0.688871
ETV7	-0.013677	0.0256538	0.68818
SLC22A1	0.00610297	0.0131472	0.688131
RPL27A	0.231393	0.433855	0.688079
PITRM1	-0.019386	0.0417168	0.687825
LGALS1	0.00286415	0.00661566	0.687384
DUSP12	0.00817013	0.0152746	0.687316
MYO1G	0.00496213	0.0111827	0.687288
ANKRD20A11P	0.00503734	0.0108146	0.687169
WASH3P	-0.00922465	0.0172307	0.687079
ATRAID	-0.00843617	0.0157518	0.686976
DAP	0.00315968	0.00711283	0.686972
ARID3A	-0.00642809	0.0119893	0.686687
OSTF1	0.0117184	0.0218477	0.686582
MRPL53	-0.00491299	0.0105255	0.686576
NHSL1-AS1	0.00683135	0.0127269	0.686385
CCR1	-0.00502518	0.0118463	0.68621
PDCD6P1	-0.00842958	0.0156887	0.686119
TACSTD2	0.00315482	0.00725465	0.686091
ABCA7	-0.0286656	0.0533348	0.686039
NBN	0.00604479	0.0142287	0.685774
GALT	-0.00698026	0.0149114	0.68576
MFAP3L	0.0051912	0.0116118	0.685137
PDLIM1	0.00313656	0.00735693	0.684731
ACOT1	0.00728271	0.0134502	0.68407
SSU72	-0.00778426	0.0143731	0.684008
SHLD1	-0.00504948	0.0107095	0.683719
CRELD2	-0.00385802	0.00892491	0.683549
SPOCD1	-0.00236969	0.00568283	0.683489
SH3GLB2	0.00242994	0.00567488	0.683455
IDO1	-0.00343794	0.00764256	0.683341
FAAP24	0.00645798	0.0143548	0.683315
MAFB	0.00539961	0.0124792	0.683269
ENPP3	-0.0107152	0.0226781	0.683118
MAPK3	-0.00498221	0.0113343	0.682953
NFKB1	0.0188033	0.0345451	0.682667
TAFA1	0.0182189	0.0334643	0.682611
PAPLN-AS1	-0.00787784	0.0144638	0.682495
BEGAIN	-0.01071	0.0196497	0.682306
GUCY1B1	0.00403615	0.00892699	0.681866
NPIPA5	0.0090436	0.0165648	0.681862
TMED3	-0.00532796	0.0097559	0.681776
LINC02915	0.00341717	0.00798663	0.681607
ATE1	-0.0119539	0.0218713	0.681566
RAB37	-0.00543538	0.012	0.681339
TREML2	-0.003946	0.00905975	0.681322
S100P	-0.00414928	0.00961926	0.681281
MISP3	0.0153278	0.028012	0.681256
RAD51C	0.00517754	0.0121951	0.681128
SAMM50	-0.00630209	0.0139026	0.68111
MBTPS1	-0.00626205	0.0114348	0.681039
PARP11	0.0748002	0.136549	0.680962
MFSD1	-0.00466101	0.0106867	0.680916
PILRA	0.0108906	0.0228684	0.680863
NT5M	-0.00245837	0.00580175	0.680733
MICD	-0.0478089	0.0872007	0.68073
CREB1	0.00849961	0.0155	0.680681
TBC1D30	-0.00508485	0.00926208	0.68037
PATL2	-0.00351988	0.00805454	0.680336
TNS1	0.00360057	0.00811779	0.680309
PVR	0.00686748	0.0150892	0.679938
LPCAT3	-0.00717632	0.0150157	0.679846
ZNF672	-0.00480799	0.0105485	0.679505
DNAAF9	-0.0166783	0.0302551	0.679266
OCEL1	-0.00991777	0.0179871	0.679204
ERMAP	-0.0075558	0.0157741	0.679196
MED6	0.0316364	0.0572652	0.678682
EMID1	0.0115125	0.0208362	0.678647
ADAM1A	0.0194872	0.0352548	0.678536
CD74	-0.0431522	0.0779854	0.678251
PTCH1	0.0101097	0.0182465	0.677898
SERPINB9P1	0.0130517	0.0284705	0.677815
ZNF232-AS1	0.00699174	0.0126088	0.677678
LONP1	-0.0253138	0.0456498	0.677674
PRR5	0.00709369	0.015433	0.677035
DUT	-0.0265161	0.0548874	0.676738
ZFYVE19	0.0183728	0.0419486	0.676726
ZNF282	0.00550694	0.00989008	0.676559
GORAB	0.0251009	0.0450409	0.676328
C11orf21	0.0135068	0.029311	0.676286
ACAD9	-0.012553	0.0225096	0.676142
ERP27	0.00595548	0.0129105	0.675979
BLVRB	-0.00340595	0.00775468	0.675884
SLC25A37	0.00268755	0.00611694	0.675782
DRAXIN	-0.00788831	0.0141221	0.675701
CETP	0.00673276	0.0145796	0.675657
TREML3P	0.00937341	0.0208041	0.675652
LLPH-DT	-0.0180096	0.0322194	0.675514
ARHGAP1	0.00772502	0.0138069	0.675253
MCOLN3	-0.00717947	0.0147723	0.674997
MXI1	-0.00976201	0.0174208	0.674836
UBE2I	-0.0168724	0.0301066	0.674809
ZFP36L1	0.00501106	0.0103004	0.674709
KLF5	-0.0114965	0.0204948	0.674553
ACTR10	0.00719734	0.0128266	0.674468
IGHVIII-67-4	-0.0181813	0.0323917	0.674386
RIPOR1	0.00711931	0.0126781	0.674265
CD96	-0.00647258	0.0132793	0.674154
RTL6	0.00678026	0.0149724	0.674133
PDE4D	0.00828581	0.0147336	0.673864
SHARPIN	-0.00289651	0.00659578	0.673792
GALNT10	0.0160102	0.0327736	0.673502
FHOD1	0.0159302	0.0282857	0.67347
SIGLEC9	0.0193377	0.0395273	0.673074
CCNG2	0.0252689	0.0447818	0.672949
TNFSF10	0.00582934	0.011904	0.672795
TNIK	-0.031578	0.05593	0.672789
SCD5	0.00493341	0.0100719	0.672719
SLFN13	0.00909707	0.0194782	0.6723
C14orf132	0.00418876	0.00948739	0.672161
SLC18A2-AS1	0.0158441	0.0322682	0.672008
PRPF31	-0.00756532	0.0133557	0.671896
ABCB1	-0.0108134	0.0220128	0.671879
SIN3B	0.00645673	0.0131401	0.671791
TESC	-0.00279128	0.00630846	0.671501
ANXA6	-0.00499961	0.0101601	0.671372
OTUD6B	-0.0346297	0.0610166	0.671368
PANK2	-0.00605601	0.0106617	0.671142
EHD4	-0.00563709	0.0120196	0.671054
[truncated: 2,729 more rows]
