# Supplementary material for: Mendelian randomization based on genome-wide association studies and expression quantitative trait loci, predicting gene targets for the complexity of osteoarthritis as well as the clinical prognosis of the condition
Source: Front Med (Lausanne). 2024 Jun 26;11:1409439. doi: 10.3389/fmed.2024.1409439 (PMC11238174; doi:10.3389/fmed.2024.1409439)
Supplement: Supplementary file 8 [file Table_5.xls]

## Sheet: IVW.filter
Table S5. Results of high/low-risk genes from Mendelian randomization.
exposure	outcome	method	nsnp	b	se	pval	lo_ci	up_ci	or	or_lci95	or_uci95
FGR	Osteoarthritis	MR Egger	9	-0.0208396	0.108687	0.85339	-0.233867	0.192188	0.979376	0.791467	1.2119
FGR	Osteoarthritis	Weighted median	9	-0.0436298	0.0444554	0.326381	-0.130762	0.0435028	0.957308	0.877426	1.04446
FGR	Osteoarthritis	Inverse variance weighted	9	-0.0845809	0.0413761	0.040934	-0.165678	-0.0034838	0.918897	0.847319	0.996522
FGR	Osteoarthritis	Simple mode	9	-0.0149628	0.0637667	0.820375	-0.139946	0.11002	0.985149	0.869406	1.1163
FGR	Osteoarthritis	Weighted mode	9	-0.034979	0.0519712	0.519884	-0.136843	0.0668846	0.965626	0.872108	1.06917
RBM6	Osteoarthritis	MR Egger	5	-0.0197597	0.0298177	0.554899	-0.0782023	0.0386829	0.980434	0.924777	1.03944
RBM6	Osteoarthritis	Weighted median	5	-0.0356956	0.0193327	0.064837	-0.0735878	0.00219657	0.964934	0.929055	1.0022
RBM6	Osteoarthritis	Inverse variance weighted	5	-0.0338785	0.0169877	0.0461201	-0.0671745	-0.000582553	0.966689	0.935032	0.999418
RBM6	Osteoarthritis	Simple mode	5	-0.0505321	0.0292213	0.158814	-0.107806	0.00674159	0.950723	0.897802	1.00676
RBM6	Osteoarthritis	Weighted mode	5	-0.0384281	0.0197132	0.123048	-0.077066	0.000209843	0.962301	0.925829	1.00021
SLC25A13	Osteoarthritis	MR Egger	3	0.0532458	0.109876	0.712725	-0.162112	0.268604	1.05469	0.850346	1.30814
SLC25A13	Osteoarthritis	Weighted median	3	0.090201	0.0236131	0.000133478	0.0439193	0.136483	1.09439	1.0449	1.14624
SLC25A13	Osteoarthritis	Inverse variance weighted	3	0.0863775	0.038783	0.025934	0.0103628	0.162392	1.09022	1.01042	1.17632
SLC25A13	Osteoarthritis	Simple mode	3	0.148097	0.060991	0.135877	0.0285545	0.267639	1.15963	1.02897	1.30688
SLC25A13	Osteoarthritis	Weighted mode	3	0.0909284	0.0231308	0.0590391	0.045592	0.136265	1.09519	1.04665	1.14599
SKAP2	Osteoarthritis	MR Egger	11	0.021014	0.0916219	0.82372	-0.158565	0.200593	1.02124	0.853367	1.22213
SKAP2	Osteoarthritis	Weighted median	11	0.0314561	0.0124949	0.0118187	0.00696607	0.0559461	1.03196	1.00699	1.05754
SKAP2	Osteoarthritis	Inverse variance weighted	11	0.0269024	0.0106023	0.0111672	0.00612199	0.0476829	1.02727	1.00614	1.04884
SKAP2	Osteoarthritis	Simple mode	11	0.0451712	0.0226947	0.074573	0.000689533	0.0896529	1.04621	1.00069	1.09379
SKAP2	Osteoarthritis	Weighted mode	11	0.0304349	0.0112526	0.0221343	0.00837977	0.0524901	1.0309	1.00841	1.05389
MPO	Osteoarthritis	MR Egger	9	0.0553603	0.0347748	0.155419	-0.0127982	0.123519	1.05692	0.987283	1.13147
MPO	Osteoarthritis	Weighted median	9	0.0449217	0.0206851	0.0298785	0.00437899	0.0854645	1.04595	1.00439	1.08922
MPO	Osteoarthritis	Inverse variance weighted	9	0.0479766	0.0239323	0.0449973	0.00106928	0.0948839	1.04915	1.00107	1.09953
MPO	Osteoarthritis	Simple mode	9	0.0271569	0.053844	0.627602	-0.0783773	0.132691	1.02753	0.924616	1.1419
MPO	Osteoarthritis	Weighted mode	9	0.0431828	0.0216805	0.0815481	0.000688976	0.0856767	1.04413	1.00069	1.08945
CD79B	Osteoarthritis	MR Egger	7	0.169841	0.162752	0.344493	-0.149152	0.488835	1.18512	0.861438	1.63041
CD79B	Osteoarthritis	Weighted median	7	0.0983306	0.0465988	0.0348451	0.00699701	0.189664	1.10333	1.00702	1.20884
CD79B	Osteoarthritis	Inverse variance weighted	7	0.0873544	0.0424113	0.0394275	0.00422828	0.17048	1.09128	1.00424	1.18587
CD79B	Osteoarthritis	Simple mode	7	0.056761	0.0714229	0.457053	-0.0832278	0.19675	1.0584	0.920141	1.21744
CD79B	Osteoarthritis	Weighted mode	7	0.102329	0.052653	0.0999604	-0.00087056	0.205529	1.10775	0.99913	1.22818
MMP25	Osteoarthritis	MR Egger	7	0.0411674	0.0288523	0.212972	-0.0153831	0.0977179	1.04203	0.984735	1.10265
MMP25	Osteoarthritis	Weighted median	7	0.04259	0.0205146	0.0378863	0.00238138	0.0827986	1.04351	1.00238	1.08632
MMP25	Osteoarthritis	Inverse variance weighted	7	0.04238	0.0190545	0.0261385	0.00503319	0.0797268	1.04329	1.00505	1.08299
MMP25	Osteoarthritis	Simple mode	7	0.0449185	0.0341965	0.236992	-0.0221067	0.111944	1.04594	0.978136	1.11845
MMP25	Osteoarthritis	Weighted mode	7	0.0416198	0.0205184	0.0888585	0.00140378	0.0818358	1.0425	1.0014	1.08528
ELOA	Osteoarthritis	MR Egger	3	-0.0840143	0.167767	0.704436	-0.412838	0.244809	0.919418	0.66177	1.27738
ELOA	Osteoarthritis	Weighted median	3	-0.0523604	0.0249124	0.0355726	-0.101189	-0.00353208	0.948987	0.903763	0.996474
ELOA	Osteoarthritis	Inverse variance weighted	3	-0.0550042	0.0245411	0.025006	-0.103105	-0.00690365	0.946481	0.902033	0.99312
ELOA	Osteoarthritis	Simple mode	3	-0.0264226	0.0434788	0.605191	-0.111641	0.0587958	0.973923	0.894365	1.06056
ELOA	Osteoarthritis	Weighted mode	3	-0.052315	0.0230354	0.151128	-0.0974643	-0.00716567	0.94903	0.907135	0.99286
CLCN6	Osteoarthritis	MR Egger	3	0.064733	0.0355841	0.319976	-0.00501175	0.134478	1.06687	0.995001	1.14394
CLCN6	Osteoarthritis	Weighted median	3	0.0543828	0.0229779	0.0179453	0.00934614	0.0994195	1.05589	1.00939	1.10453
CLCN6	Osteoarthritis	Inverse variance weighted	3	0.0479733	0.0217585	0.0274675	0.00532668	0.09062	1.04914	1.00534	1.09485
CLCN6	Osteoarthritis	Simple mode	3	0.053633	0.0352814	0.267842	-0.0155185	0.122785	1.0551	0.984601	1.13064
CLCN6	Osteoarthritis	Weighted mode	3	0.0552693	0.0234771	0.142781	0.00925417	0.101285	1.05683	1.0093	1.10659
MRE11	Osteoarthritis	MR Egger	5	-0.0552606	0.0282379	0.145282	-0.110607	8.56838e-05	0.946239	0.895291	1.00009
MRE11	Osteoarthritis	Weighted median	5	-0.0392604	0.0149383	0.00858462	-0.0685394	-0.00998129	0.9615	0.933757	0.990068
MRE11	Osteoarthritis	Inverse variance weighted	5	-0.0390064	0.0142568	0.0062193	-0.0669497	-0.0110631	0.961745	0.935242	0.988998
MRE11	Osteoarthritis	Simple mode	5	-0.0359646	0.0245304	0.216497	-0.0840443	0.012115	0.964674	0.919391	1.01219
MRE11	Osteoarthritis	Weighted mode	5	-0.0385522	0.0145944	0.0574852	-0.0671572	-0.00994725	0.962181	0.935048	0.990102
ZNF839	Osteoarthritis	MR Egger	3	-0.433723	0.254175	0.337463	-0.931907	0.0644611	0.648092	0.393802	1.06658
ZNF839	Osteoarthritis	Weighted median	3	-0.190355	0.0721288	0.00831257	-0.331728	-0.0489829	0.826665	0.717683	0.952197
ZNF839	Osteoarthritis	Inverse variance weighted	3	-0.174923	0.0605288	0.00385341	-0.29356	-0.0562869	0.839521	0.745605	0.945268
ZNF839	Osteoarthritis	Simple mode	3	-0.220635	0.0930038	0.141044	-0.402923	-0.0383478	0.802009	0.668364	0.962378
ZNF839	Osteoarthritis	Weighted mode	3	-0.204241	0.0837228	0.134862	-0.368338	-0.0401447	0.815266	0.691883	0.96065
RAI14	Osteoarthritis	MR Egger	3	-0.0891795	0.0674468	0.412226	-0.221375	0.0430163	0.914681	0.801416	1.04395
RAI14	Osteoarthritis	Weighted median	3	-0.0987245	0.0385335	0.0104059	-0.17425	-0.0231987	0.905992	0.840087	0.977068
RAI14	Osteoarthritis	Inverse variance weighted	3	-0.100081	0.035773	0.00514707	-0.170196	-0.0299664	0.904764	0.843499	0.970478
RAI14	Osteoarthritis	Simple mode	3	-0.111952	0.0548228	0.177896	-0.219405	-0.00449974	0.894087	0.802996	0.99551
RAI14	Osteoarthritis	Weighted mode	3	-0.0770472	0.04314	0.216021	-0.161602	0.00750713	0.925846	0.85078	1.00754
ANO2	Osteoarthritis	MR Egger	3	-0.371335	0.536968	0.614828	-1.42379	0.681122	0.689812	0.240799	1.97609
ANO2	Osteoarthritis	Weighted median	3	-0.127613	0.0725013	0.0783833	-0.269715	0.0144898	0.880194	0.763597	1.0146
ANO2	Osteoarthritis	Inverse variance weighted	3	-0.129371	0.0641179	0.0436227	-0.255042	-0.00369952	0.878648	0.774884	0.996307
ANO2	Osteoarthritis	Simple mode	3	-0.133888	0.086575	0.262037	-0.303575	0.0357993	0.874688	0.738175	1.03645
ANO2	Osteoarthritis	Weighted mode	3	-0.12498	0.0790869	0.254824	-0.27999	0.0300308	0.882515	0.755791	1.03049
VAMP3	Osteoarthritis	MR Egger	3	0.0194476	0.0446925	0.738712	-0.0681496	0.107045	1.01964	0.934121	1.11298
VAMP3	Osteoarthritis	Weighted median	3	0.0521727	0.0234541	0.0261172	0.00620278	0.0981427	1.05356	1.00622	1.10312
VAMP3	Osteoarthritis	Inverse variance weighted	3	0.0581772	0.0279248	0.037219	0.00344462	0.11291	1.0599	1.00345	1.11953
VAMP3	Osteoarthritis	Simple mode	3	0.04586	0.0359141	0.329835	-0.0245317	0.116252	1.04693	0.975767	1.12328
VAMP3	Osteoarthritis	Weighted mode	3	0.0522365	0.0233475	0.154707	0.00647543	0.0979975	1.05362	1.0065	1.10296
PHPT1	Osteoarthritis	MR Egger	3	-0.0274465	0.0401727	0.61843	-0.106185	0.0512921	0.972927	0.899258	1.05263
PHPT1	Osteoarthritis	Weighted median	3	-0.0676643	0.0250134	0.00682796	-0.116691	-0.018638	0.934574	0.889861	0.981535
PHPT1	Osteoarthritis	Inverse variance weighted	3	-0.0709944	0.024824	0.0042376	-0.119649	-0.0223394	0.931467	0.887231	0.977908
PHPT1	Osteoarthritis	Simple mode	3	-0.132764	0.0776891	0.229593	-0.285035	0.0195068	0.875672	0.751988	1.0197
PHPT1	Osteoarthritis	Weighted mode	3	-0.063299	0.0270005	0.143733	-0.11622	-0.0103781	0.938663	0.890279	0.989676
TRAF1	Osteoarthritis	MR Egger	3	0.162789	0.140071	0.452336	-0.111751	0.437328	1.17679	0.894267	1.54856
TRAF1	Osteoarthritis	Weighted median	3	0.065955	0.0312384	0.0347428	0.00472773	0.127182	1.06818	1.00474	1.13562
TRAF1	Osteoarthritis	Inverse variance weighted	3	0.0673329	0.0303953	0.0267437	0.00775807	0.126908	1.06965	1.00779	1.13531
TRAF1	Osteoarthritis	Simple mode	3	0.0147559	0.0524212	0.804788	-0.0879896	0.117501	1.01487	0.91577	1.12468
TRAF1	Osteoarthritis	Weighted mode	3	0.082119	0.0336938	0.135066	0.0160792	0.148159	1.08559	1.01621	1.1597
CASP8	Osteoarthritis	MR Egger	4	0.118547	0.0699154	0.232054	-0.0184876	0.255581	1.12586	0.981682	1.29121
CASP8	Osteoarthritis	Weighted median	4	0.0796195	0.0293371	0.00664859	0.0221188	0.13712	1.08287	1.02237	1.14697
CASP8	Osteoarthritis	Inverse variance weighted	4	0.0735485	0.0281573	0.00899985	0.0183602	0.128737	1.07632	1.01853	1.13739
CASP8	Osteoarthritis	Simple mode	4	0.0754384	0.0505278	0.232269	-0.0235961	0.174473	1.07836	0.97668	1.19062
CASP8	Osteoarthritis	Weighted mode	4	0.0814128	0.0303886	0.075109	0.0218512	0.140974	1.08482	1.02209	1.1514
TBC1D1	Osteoarthritis	MR Egger	4	-0.0198871	0.054172	0.748742	-0.126064	0.08629	0.980309	0.881558	1.09012
TBC1D1	Osteoarthritis	Weighted median	4	-0.0833858	0.0352742	0.0180822	-0.152523	-0.0142483	0.919996	0.858539	0.985853
TBC1D1	Osteoarthritis	Inverse variance weighted	4	-0.08709	0.0308574	0.00476749	-0.147571	-0.0266095	0.916595	0.862802	0.973741
TBC1D1	Osteoarthritis	Simple mode	4	-0.155642	0.0681673	0.106617	-0.28925	-0.0220341	0.855865	0.748825	0.978207
TBC1D1	Osteoarthritis	Weighted mode	4	-0.0505745	0.0364495	0.259386	-0.122015	0.0208664	0.950683	0.885135	1.02109
ISOC1	Osteoarthritis	MR Egger	8	-0.0382717	0.0522528	0.491513	-0.140687	0.0641438	0.962451	0.868761	1.06625
ISOC1	Osteoarthritis	Weighted median	8	-0.0372272	0.0176191	0.0346098	-0.0717606	-0.00269387	0.963457	0.930754	0.99731
ISOC1	Osteoarthritis	Inverse variance weighted	8	-0.0348591	0.0172119	0.0428375	-0.0685945	-0.00112378	0.965741	0.933705	0.998877
ISOC1	Osteoarthritis	Simple mode	8	-0.0106248	0.0238502	0.669423	-0.0573712	0.0361216	0.989431	0.944243	1.03678
ISOC1	Osteoarthritis	Weighted mode	8	-0.0361904	0.017298	0.0747302	-0.0700945	-0.00228628	0.964457	0.932306	0.997716
ASNS	Osteoarthritis	MR Egger	4	-0.0344828	0.0304332	0.374734	-0.0941319	0.0251662	0.966105	0.910163	1.02549
ASNS	Osteoarthritis	Weighted median	4	-0.0487552	0.0183303	0.00781836	-0.0846825	-0.0128278	0.952414	0.918804	0.987254
ASNS	Osteoarthritis	Inverse variance weighted	4	-0.0465283	0.0150578	0.00200168	-0.0760415	-0.017015	0.954538	0.926778	0.983129
ASNS	Osteoarthritis	Simple mode	4	-0.0532811	0.0269507	0.142475	-0.106105	-0.000457639	0.948113	0.899331	0.999542
ASNS	Osteoarthritis	Weighted mode	4	-0.0274185	0.0226703	0.313108	-0.0718524	0.0170153	0.972954	0.930668	1.01716
TESK2	Osteoarthritis	MR Egger	4	-0.0761508	0.0638683	0.355424	-0.201333	0.0490311	0.926676	0.81764	1.05025
TESK2	Osteoarthritis	Weighted median	4	-0.0759757	0.0244969	0.00192579	-0.12399	-0.0279618	0.926839	0.883389	0.972425
TESK2	Osteoarthritis	Inverse variance weighted	4	-0.0718386	0.0311034	0.0209064	-0.132801	-0.0108759	0.930681	0.875639	0.989183
TESK2	Osteoarthritis	Simple mode	4	-0.175662	0.0704136	0.0881167	-0.313672	-0.037651	0.838902	0.730759	0.963049
TESK2	Osteoarthritis	Weighted mode	4	-0.074762	0.0279348	0.0752853	-0.129514	-0.0200098	0.927964	0.878522	0.980189
LIMS2	Osteoarthritis	MR Egger	3	0.0558586	0.047914	0.451356	-0.0380528	0.14977	1.05745	0.962662	1.16157
LIMS2	Osteoarthritis	Weighted median	3	0.0500557	0.025181	0.0468299	0.000700921	0.0994104	1.05133	1.0007	1.10452
LIMS2	Osteoarthritis	Inverse variance weighted	3	0.0497595	0.02488	0.0455023	0.000994724	0.0985243	1.05102	1.001	1.10354
LIMS2	Osteoarthritis	Simple mode	3	0.0539987	0.0421503	0.328634	-0.0286159	0.136613	1.05548	0.97179	1.14638
LIMS2	Osteoarthritis	Weighted mode	3	0.0498668	0.0256013	0.190793	-0.000311747	0.100045	1.05113	0.999688	1.10522
TMEM38A	Osteoarthritis	MR Egger	3	0.0446515	0.234962	0.880444	-0.415874	0.505177	1.04566	0.659763	1.65728
TMEM38A	Osteoarthritis	Weighted median	3	0.0802144	0.062095	0.196426	-0.0414917	0.201921	1.08352	0.959357	1.22375
TMEM38A	Osteoarthritis	Inverse variance weighted	3	0.119	0.0500001	0.0173131	0.0209996	0.217	1.12637	1.02122	1.24234
TMEM38A	Osteoarthritis	Simple mode	3	0.0723768	0.0780437	0.451629	-0.0805889	0.225342	1.07506	0.922573	1.25275
TMEM38A	Osteoarthritis	Weighted mode	3	0.0696316	0.0777992	0.465226	-0.0828548	0.222118	1.07211	0.920485	1.24872
ST6GAL1	Osteoarthritis	MR Egger	3	-0.0372905	0.0608971	0.650208	-0.156649	0.0820678	0.963396	0.855004	1.08553
ST6GAL1	Osteoarthritis	Weighted median	3	-0.0500227	0.0250334	0.0456909	-0.0990882	-0.000957217	0.951208	0.905663	0.999043
ST6GAL1	Osteoarthritis	Inverse variance weighted	3	-0.0491736	0.0227562	0.0307038	-0.0937758	-0.0045715	0.952016	0.910487	0.995439
ST6GAL1	Osteoarthritis	Simple mode	3	-0.0610561	0.030317	0.181622	-0.120477	-0.0016347	0.94077	0.886497	0.998367
ST6GAL1	Osteoarthritis	Weighted mode	3	-0.0610561	0.0282207	0.16296	-0.116369	-0.00574353	0.94077	0.890147	0.994273
MARK3	Osteoarthritis	MR Egger	6	0.0396698	0.0357558	0.329436	-0.0304116	0.109751	1.04047	0.970046	1.116
MARK3	Osteoarthritis	Weighted median	6	0.0438085	0.0223645	0.0501315	-2.59321e-05	0.087643	1.04478	0.999974	1.0916
MARK3	Osteoarthritis	Inverse variance weighted	6	0.0437489	0.0214522	0.0414136	0.00170256	0.0857952	1.04472	1.0017	1.08958
MARK3	Osteoarthritis	Simple mode	6	0.0461329	0.044796	0.350301	-0.0416674	0.133933	1.04721	0.959189	1.14332
MARK3	Osteoarthritis	Weighted mode	6	0.0437952	0.0235332	0.121814	-0.00232978	0.0899202	1.04477	0.997673	1.09409
MKRN2	Osteoarthritis	MR Egger	4	-0.0950698	0.032758	0.10105	-0.159275	-0.0308642	0.909309	0.852761	0.969607
MKRN2	Osteoarthritis	Weighted median	4	-0.0644734	0.0217798	0.00307408	-0.107162	-0.0217849	0.937561	0.89838	0.978451
MKRN2	Osteoarthritis	Inverse variance weighted	4	-0.0557383	0.019938	0.00518073	-0.0948169	-0.0166598	0.945787	0.909539	0.983478
MKRN2	Osteoarthritis	Simple mode	4	-0.0579554	0.030001	0.148906	-0.116757	0.000846514	0.943692	0.889801	1.00085
MKRN2	Osteoarthritis	Weighted mode	4	-0.0641357	0.0211962	0.056498	-0.10568	-0.0225912	0.937878	0.899712	0.977662
CEACAM1	Osteoarthritis	MR Egger	8	-0.0606323	0.192096	0.76297	-0.437141	0.315877	0.941169	0.64588	1.37146
CEACAM1	Osteoarthritis	Weighted median	8	-0.111798	0.0497722	0.0246919	-0.209351	-0.0142443	0.894225	0.81111	0.985857
CEACAM1	Osteoarthritis	Inverse variance weighted	8	-0.124295	0.0445669	0.005288	-0.211646	-0.0369435	0.88312	0.809251	0.963731
CEACAM1	Osteoarthritis	Simple mode	8	-0.0877796	0.091647	0.370066	-0.267408	0.0918486	0.915963	0.765361	1.0962
CEACAM1	Osteoarthritis	Weighted mode	8	-0.090581	0.0940251	0.367453	-0.27487	0.0937083	0.9134	0.759671	1.09824
MGST2	Osteoarthritis	MR Egger	6	-0.0661378	0.0308275	0.0984866	-0.12656	-0.005716	0.936002	0.881122	0.9943
MGST2	Osteoarthritis	Weighted median	6	-0.0526672	0.0200095	0.0084855	-0.0918858	-0.0134487	0.948696	0.912209	0.986641
MGST2	Osteoarthritis	Inverse variance weighted	6	-0.0498174	0.0197424	0.0116234	-0.0885125	-0.0111224	0.951403	0.915292	0.988939
MGST2	Osteoarthritis	Simple mode	6	-0.0918381	0.0406073	0.0732034	-0.171428	-0.0122478	0.912253	0.842461	0.987827
MGST2	Osteoarthritis	Weighted mode	6	-0.0543097	0.0202201	0.04351	-0.093941	-0.0146784	0.947139	0.910336	0.985429
FXYD5	Osteoarthritis	MR Egger	4	0.085647	0.0375039	0.149819	0.0121393	0.159155	1.08942	1.01221	1.17252
FXYD5	Osteoarthritis	Weighted median	4	0.0452671	0.019006	0.0172319	0.00801528	0.0825189	1.04631	1.00805	1.08602
FXYD5	Osteoarthritis	Inverse variance weighted	4	0.0399569	0.0177234	0.0241666	0.00521903	0.0746947	1.04077	1.00523	1.07756
FXYD5	Osteoarthritis	Simple mode	4	0.0456124	0.0409934	0.346983	-0.0347347	0.125959	1.04667	0.965862	1.13424
FXYD5	Osteoarthritis	Weighted mode	4	0.0456124	0.0197517	0.104099	0.00689908	0.0843257	1.04667	1.00692	1.08798
GRAMD1A	Osteoarthritis	MR Egger	6	-0.0184442	0.0379505	0.652385	-0.0928272	0.0559388	0.981725	0.911351	1.05753
GRAMD1A	Osteoarthritis	Weighted median	6	-0.0365254	0.0195649	0.0619173	-0.0748726	0.00182174	0.964134	0.927862	1.00182
GRAMD1A	Osteoarthritis	Inverse variance weighted	6	-0.0372879	0.0185247	0.044128	-0.0735964	-0.000979458	0.963399	0.929047	0.999021
GRAMD1A	Osteoarthritis	Simple mode	6	-0.0378745	0.0314286	0.282086	-0.0994745	0.0237256	0.962834	0.905313	1.02401
GRAMD1A	Osteoarthritis	Weighted mode	6	-0.0389162	0.0221293	0.138977	-0.0822897	0.00445727	0.961831	0.921005	1.00447
DHX32	Osteoarthritis	MR Egger	5	0.0331879	0.0382291	0.449194	-0.041741	0.108117	1.03374	0.959118	1.11418
DHX32	Osteoarthritis	Weighted median	5	0.0453296	0.0181437	0.0124767	0.00976798	0.0808912	1.04637	1.00982	1.08425
DHX32	Osteoarthritis	Inverse variance weighted	5	0.0558389	0.0207396	0.00709428	0.0151894	0.0964885	1.05743	1.01531	1.1013
DHX32	Osteoarthritis	Simple mode	5	0.0418755	0.0444967	0.399942	-0.045338	0.129089	1.04276	0.955674	1.13779
DHX32	Osteoarthritis	Weighted mode	5	0.0418755	0.0193771	0.0967717	0.00389638	0.0798545	1.04276	1.0039	1.08313
BLVRB	Osteoarthritis	MR Egger	8	-0.0285546	0.039419	0.496093	-0.105816	0.0487068	0.971849	0.89959	1.04991
BLVRB	Osteoarthritis	Weighted median	8	-0.0327034	0.0228299	0.152005	-0.07745	0.0120431	0.967826	0.925473	1.01212
BLVRB	Osteoarthritis	Inverse variance weighted	8	-0.0430952	0.0201259	0.0322512	-0.0825419	-0.0036485	0.95782	0.920773	0.996358
BLVRB	Osteoarthritis	Simple mode	8	-0.0368916	0.0353533	0.331402	-0.106184	0.0324008	0.963781	0.899259	1.03293
BLVRB	Osteoarthritis	Weighted mode	8	-0.0321189	0.022942	0.204239	-0.0770852	0.0128474	0.968391	0.925811	1.01293
USP48	Osteoarthritis	MR Egger	4	0.0957654	0.0402663	0.140478	0.0168434	0.174687	1.1005	1.01699	1.19087
USP48	Osteoarthritis	Weighted median	4	0.0582519	0.0247852	0.0187598	0.00967294	0.106831	1.05998	1.00972	1.11275
USP48	Osteoarthritis	Inverse variance weighted	4	0.0499641	0.0246518	0.042683	0.0016467	0.0982816	1.05123	1.00165	1.10327
USP48	Osteoarthritis	Simple mode	4	0.0537199	0.0569733	0.415295	-0.0579477	0.165388	1.05519	0.943699	1.17985
USP48	Osteoarthritis	Weighted mode	4	0.0599874	0.0260552	0.104765	0.00891929	0.111055	1.06182	1.00896	1.11746
TBC1D2	Osteoarthritis	MR Egger	4	0.046385	0.0436876	0.399608	-0.0392427	0.132013	1.04748	0.961517	1.14112
TBC1D2	Osteoarthritis	Weighted median	4	0.0517722	0.0263729	0.0496366	8.13031e-05	0.103463	1.05314	1.00008	1.109
TBC1D2	Osteoarthritis	Inverse variance weighted	4	0.0531505	0.0260382	0.0412256	0.00211571	0.104185	1.05459	1.00212	1.10981
TBC1D2	Osteoarthritis	Simple mode	4	0.0458132	0.0455088	0.388246	-0.0433841	0.135011	1.04688	0.957544	1.14455
TBC1D2	Osteoarthritis	Weighted mode	4	0.0521982	0.0266954	0.145515	-0.000124851	0.104521	1.05358	0.999875	1.11018
IL12RB1	Osteoarthritis	MR Egger	3	-0.0275072	0.057426	0.715616	-0.140062	0.0850478	0.972868	0.869304	1.08877
IL12RB1	Osteoarthritis	Weighted median	3	-0.0582756	0.031285	0.0625001	-0.119594	0.00304307	0.94339	0.88728	1.00305
IL12RB1	Osteoarthritis	Inverse variance weighted	3	-0.0633407	0.0306169	0.0385636	-0.12335	-0.00333154	0.938624	0.883954	0.996674
IL12RB1	Osteoarthritis	Simple mode	3	-0.0719635	0.0645788	0.381085	-0.198538	0.0546109	0.930565	0.819929	1.05613
IL12RB1	Osteoarthritis	Weighted mode	3	-0.0562662	0.0327516	0.227941	-0.120459	0.00792691	0.945287	0.886513	1.00796
SF3A1	Osteoarthritis	MR Egger	4	-0.0237064	0.0560873	0.713643	-0.133638	0.0862247	0.976572	0.874907	1.09005
SF3A1	Osteoarthritis	Weighted median	4	-0.0581061	0.0185499	0.00173372	-0.0944639	-0.0217483	0.94355	0.909861	0.978487
SF3A1	Osteoarthritis	Inverse variance weighted	4	-0.0593094	0.0197397	0.00265952	-0.0979991	-0.0206196	0.942415	0.90665	0.979592
SF3A1	Osteoarthritis	Simple mode	4	-0.0607022	0.0252231	0.0953066	-0.110139	-0.0112649	0.941103	0.895709	0.988798
SF3A1	Osteoarthritis	Weighted mode	4	-0.0582979	0.0198608	0.060739	-0.097225	-0.0193707	0.943369	0.907352	0.980816
SEZ6L	Osteoarthritis	MR Egger	3	0.0471772	0.0914854	0.696897	-0.132134	0.226489	1.04831	0.876223	1.25419
SEZ6L	Osteoarthritis	Weighted median	3	0.0747488	0.0462393	0.105972	-0.0158802	0.165378	1.07761	0.984245	1.17984
SEZ6L	Osteoarthritis	Inverse variance weighted	3	0.0780878	0.0397307	0.0493647	0.000215657	0.15596	1.08122	1.00022	1.16878
SEZ6L	Osteoarthritis	Simple mode	3	0.0693713	0.0579015	0.353602	-0.0441157	0.182858	1.07183	0.956843	1.20064
SEZ6L	Osteoarthritis	Weighted mode	3	0.0588209	0.0576472	0.414893	-0.0541676	0.171809	1.06059	0.947273	1.18745
RBM23	Osteoarthritis	MR Egger	4	-0.0618937	0.0397716	0.259932	-0.139846	0.0160586	0.939983	0.869492	1.01619
RBM23	Osteoarthritis	Weighted median	4	-0.0585636	0.0233322	0.0120735	-0.104295	-0.0128325	0.943118	0.90096	0.98725
RBM23	Osteoarthritis	Inverse variance weighted	4	-0.0556524	0.022763	0.0144907	-0.100268	-0.0110369	0.945868	0.904595	0.989024
RBM23	Osteoarthritis	Simple mode	4	-0.0598108	0.0416194	0.246239	-0.141385	0.0217631	0.941943	0.868155	1.022
RBM23	Osteoarthritis	Weighted mode	4	-0.0598108	0.0236998	0.0858986	-0.106262	-0.0133592	0.941943	0.899189	0.98673
DHRS7	Osteoarthritis	MR Egger	7	0.0399128	0.0352562	0.308954	-0.0291893	0.109015	1.04072	0.971233	1.11518
DHRS7	Osteoarthritis	Weighted median	7	0.0479392	0.0267215	0.0728081	-0.00443491	0.100313	1.04911	0.995575	1.10552
DHRS7	Osteoarthritis	Inverse variance weighted	7	0.0490503	0.0243651	0.0441004	0.00129466	0.0968059	1.05027	1.0013	1.10165
DHRS7	Osteoarthritis	Simple mode	7	0.0717337	0.0556998	0.245231	-0.037438	0.180905	1.07437	0.963254	1.1983
DHRS7	Osteoarthritis	Weighted mode	7	0.048104	0.0261199	0.115113	-0.00309101	0.0992991	1.04928	0.996914	1.1044
TCL1A	Osteoarthritis	MR Egger	10	0.00647153	0.0402491	0.876247	-0.0724168	0.0853599	1.00649	0.930143	1.08911
TCL1A	Osteoarthritis	Weighted median	10	0.0379559	0.0287625	0.186958	-0.0184186	0.0943304	1.03869	0.98175	1.09892
TCL1A	Osteoarthritis	Inverse variance weighted	10	0.0664342	0.0285475	0.0199577	0.010481	0.122387	1.06869	1.01054	1.13019
TCL1A	Osteoarthritis	Simple mode	10	0.0484839	0.0596429	0.437249	-0.0684162	0.165384	1.04968	0.933872	1.17985
TCL1A	Osteoarthritis	Weighted mode	10	0.0367588	0.0279965	0.221681	-0.0181145	0.091632	1.03744	0.982049	1.09596
MMP9	Osteoarthritis	MR Egger	8	-0.0375235	0.0540423	0.513445	-0.143446	0.0683995	0.963172	0.866367	1.07079
MMP9	Osteoarthritis	Weighted median	8	-0.0513879	0.0312835	0.100455	-0.112704	0.00992783	0.94991	0.893415	1.00998
MMP9	Osteoarthritis	Inverse variance weighted	8	-0.0596513	0.0265443	0.0246249	-0.111678	-0.0076245	0.942093	0.894332	0.992404
MMP9	Osteoarthritis	Simple mode	8	-0.0409449	0.0489571	0.430584	-0.136901	0.0550111	0.959882	0.872057	1.05655
MMP9	Osteoarthritis	Weighted mode	8	-0.0470215	0.03665	0.240339	-0.118855	0.0248124	0.954067	0.887936	1.02512
NDRG3	Osteoarthritis	MR Egger	5	0.0335339	0.075316	0.686311	-0.114085	0.181153	1.0341	0.892182	1.1986
NDRG3	Osteoarthritis	Weighted median	5	0.0624868	0.02497	0.0123327	0.0135457	0.111428	1.06448	1.01364	1.11787
NDRG3	Osteoarthritis	Inverse variance weighted	5	0.0667247	0.0257655	0.00960625	0.0162243	0.117225	1.069	1.01636	1.12437
NDRG3	Osteoarthritis	Simple mode	5	0.0547183	0.0419112	0.261724	-0.0274277	0.136864	1.05624	0.972945	1.14667
NDRG3	Osteoarthritis	Weighted mode	5	0.0491941	0.0263137	0.134906	-0.0023808	0.100769	1.05042	0.997622	1.10602
CDC25B	Osteoarthritis	MR Egger	5	0.0288185	0.0383065	0.50651	-0.0462623	0.103899	1.02924	0.954791	1.10949
CDC25B	Osteoarthritis	Weighted median	5	0.0467827	0.0242875	0.0540785	-0.000820749	0.0943861	1.04789	0.99918	1.09898
CDC25B	Osteoarthritis	Inverse variance weighted	5	0.0476901	0.0232013	0.0398317	0.00221549	0.0931646	1.04885	1.00222	1.09764
CDC25B	Osteoarthritis	Simple mode	5	0.0205533	0.0463667	0.680485	-0.0703255	0.111432	1.02077	0.93209	1.11788
CDC25B	Osteoarthritis	Weighted mode	5	0.0452047	0.0250568	0.145544	-0.00390659	0.094316	1.04624	0.996101	1.09891
NOP56	Osteoarthritis	MR Egger	3	-0.0384152	0.0303364	0.425534	-0.0978746	0.0210442	0.962313	0.906763	1.02127
NOP56	Osteoarthritis	Weighted median	3	-0.0451546	0.0206477	0.0287491	-0.0856241	-0.00468517	0.95585	0.917939	0.995326
NOP56	Osteoarthritis	Inverse variance weighted	3	-0.0463226	0.0207092	0.0252983	-0.0869126	-0.00573266	0.954734	0.916757	0.994284
NOP56	Osteoarthritis	Simple mode	3	-0.0508452	0.036597	0.299197	-0.122575	0.0208848	0.950426	0.884639	1.0211
NOP56	Osteoarthritis	Weighted mode	3	-0.0445414	0.0210602	0.16872	-0.0858194	-0.00326339	0.956436	0.91776	0.996742
CHMP4B	Osteoarthritis	MR Egger	4	0.112743	0.0666114	0.232616	-0.0178149	0.243302	1.11934	0.982343	1.27545
CHMP4B	Osteoarthritis	Weighted median	4	0.0715078	0.0233674	0.00221219	0.0257078	0.117308	1.07413	1.02604	1.12447
CHMP4B	Osteoarthritis	Inverse variance weighted	4	0.0698122	0.0223519	0.00178824	0.0260024	0.113622	1.07231	1.02634	1.12033
CHMP4B	Osteoarthritis	Simple mode	4	0.0558581	0.0398383	0.255438	-0.0222249	0.133941	1.05745	0.97802	1.14333
CHMP4B	Osteoarthritis	Weighted mode	4	0.0728311	0.0234139	0.0528571	0.0269399	0.118722	1.07555	1.02731	1.12606
MAP1LC3A	Osteoarthritis	MR Egger	9	-0.0512516	0.020765	0.0429479	-0.0919509	-0.0105522	0.95004	0.91215	0.989503
MAP1LC3A	Osteoarthritis	Weighted median	9	-0.0448211	0.0163429	0.00609658	-0.0768533	-0.012789	0.956168	0.926026	0.987292
MAP1LC3A	Osteoarthritis	Inverse variance weighted	9	-0.0389546	0.015384	0.0113363	-0.0691072	-0.00880204	0.961794	0.933227	0.991237
MAP1LC3A	Osteoarthritis	Simple mode	9	-0.0473851	0.0448865	0.321956	-0.135363	0.0405924	0.95372	0.873399	1.04143
MAP1LC3A	Osteoarthritis	Weighted mode	9	-0.046145	0.0174092	0.0292278	-0.080267	-0.0120231	0.954903	0.92287	0.988049
KATNAL1	Osteoarthritis	MR Egger	3	0.244536	0.117577	0.285323	0.0140849	0.474988	1.27703	1.01418	1.60799
KATNAL1	Osteoarthritis	Weighted median	3	0.108662	0.0397136	0.00621662	0.030823	0.1865	1.11479	1.0313	1.20503
KATNAL1	Osteoarthritis	Inverse variance weighted	3	0.0938929	0.037888	0.0132057	0.0196325	0.168153	1.09844	1.01983	1.18312
KATNAL1	Osteoarthritis	Simple mode	3	0.0988084	0.0750093	0.318415	-0.0482099	0.245827	1.10385	0.952934	1.27868
KATNAL1	Osteoarthritis	Weighted mode	3	0.117467	0.0445326	0.118675	0.0301834	0.204751	1.12464	1.03064	1.22722
MAPK3	Osteoarthritis	MR Egger	6	-0.046432	0.0352048	0.257638	-0.115433	0.0225695	0.954629	0.89098	1.02283
MAPK3	Osteoarthritis	Weighted median	6	-0.0536445	0.0157981	0.000684699	-0.0846087	-0.0226803	0.947769	0.918872	0.977575
MAPK3	Osteoarthritis	Inverse variance weighted	6	-0.0587978	0.0193833	0.00241791	-0.096789	-0.0208066	0.942897	0.907748	0.979408
MAPK3	Osteoarthritis	Simple mode	6	-0.0924738	0.0392716	0.0651764	-0.169446	-0.0155015	0.911673	0.844132	0.984618
MAPK3	Osteoarthritis	Weighted mode	6	-0.0548689	0.0168325	0.0224531	-0.0878605	-0.0218772	0.946609	0.915889	0.97836
N4BP1	Osteoarthritis	MR Egger	5	-0.0755349	0.0554477	0.266372	-0.184212	0.0331426	0.927247	0.831759	1.0337
N4BP1	Osteoarthritis	Weighted median	5	-0.0541349	0.0255227	0.0339179	-0.104159	-0.00411034	0.947304	0.901082	0.995898
N4BP1	Osteoarthritis	Inverse variance weighted	5	-0.0512311	0.0234811	0.0291239	-0.097254	-0.00520822	0.950059	0.907325	0.994805
N4BP1	Osteoarthritis	Simple mode	5	-0.0736782	0.0422924	0.156451	-0.156571	0.00921495	0.928971	0.85507	1.00926
N4BP1	Osteoarthritis	Weighted mode	5	-0.0560827	0.0269339	0.105756	-0.108873	-0.00329218	0.945461	0.896844	0.996713
PLLP	Osteoarthritis	MR Egger	3	0.0555118	0.138232	0.756893	-0.215422	0.326446	1.05708	0.806201	1.38603
PLLP	Osteoarthritis	Weighted median	3	0.113978	0.0574525	0.0472702	0.00137145	0.226585	1.12073	1.00137	1.25431
PLLP	Osteoarthritis	Inverse variance weighted	3	0.109959	0.0494612	0.0262068	0.0130149	0.206903	1.11623	1.0131	1.22986
PLLP	Osteoarthritis	Simple mode	3	0.123818	0.0695551	0.217012	-0.01251	0.260146	1.13181	0.987568	1.29712
PLLP	Osteoarthritis	Weighted mode	3	0.122002	0.0690707	0.219377	-0.0133762	0.257381	1.12976	0.986713	1.29354
MON1B	Osteoarthritis	MR Egger	5	0.0431672	0.045409	0.411924	-0.0458345	0.132169	1.04411	0.9552	1.1413
MON1B	Osteoarthritis	Weighted median	5	0.0539254	0.0188264	0.00417857	0.0170258	0.0908251	1.05541	1.01717	1.09508
MON1B	Osteoarthritis	Inverse variance weighted	5	0.0534486	0.021166	0.0115632	0.0119631	0.094934	1.0549	1.01203	1.09959
MON1B	Osteoarthritis	Simple mode	5	0.038031	0.0525332	0.509175	-0.064934	0.140996	1.03876	0.937129	1.15142
MON1B	Osteoarthritis	Weighted mode	5	0.0545536	0.0178849	0.0380183	0.0194993	0.0896079	1.05607	1.01969	1.09375
UBE2I	Osteoarthritis	MR Egger	3	-0.0177462	0.0655156	0.8316	-0.146157	0.110664	0.98241	0.864022	1.11702
UBE2I	Osteoarthritis	Weighted median	3	-0.0494895	0.0233206	0.033826	-0.0951979	-0.00378119	0.951715	0.909193	0.996226
UBE2I	Osteoarthritis	Inverse variance weighted	3	-0.0521647	0.0228127	0.0222159	-0.0968776	-0.00745189	0.949172	0.907667	0.992576
UBE2I	Osteoarthritis	Simple mode	3	-0.0527006	0.0398239	0.316742	-0.130755	0.0253542	0.948664	0.877432	1.02568
UBE2I	Osteoarthritis	Weighted mode	3	-0.0489045	0.0234289	0.172118	-0.0948251	-0.00298378	0.952272	0.909532	0.997021
GSPT1	Osteoarthritis	MR Egger	9	0.0169625	0.0584552	0.780087	-0.0976097	0.131535	1.01711	0.907003	1.14058
GSPT1	Osteoarthritis	Weighted median	9	0.0285133	0.0335886	0.395937	-0.0373202	0.0943469	1.02892	0.963368	1.09894
GSPT1	Osteoarthritis	Inverse variance weighted	9	0.0556627	0.025762	0.0307227	0.00516905	0.106156	1.05724	1.00518	1.112
GSPT1	Osteoarthritis	Simple mode	9	0.0226721	0.0522076	0.675568	-0.0796548	0.124999	1.02293	0.923435	1.13315
GSPT1	Osteoarthritis	Weighted mode	9	0.0271093	0.0422964	0.539486	-0.0557917	0.11001	1.02748	0.945736	1.11629
DMXL2	Osteoarthritis	MR Egger	6	0.100637	0.0360011	0.0490421	0.0300746	0.171199	1.10587	1.03053	1.18673
DMXL2	Osteoarthritis	Weighted median	6	0.0789342	0.0252159	0.00174605	0.0295111	0.128357	1.08213	1.02995	1.13696
DMXL2	Osteoarthritis	Inverse variance weighted	6	0.0618023	0.0257684	0.0164681	0.0112962	0.112308	1.06375	1.01136	1.11886
DMXL2	Osteoarthritis	Simple mode	6	0.0744409	0.0574026	0.25131	-0.0380682	0.18695	1.07728	0.962647	1.20557
DMXL2	Osteoarthritis	Weighted mode	6	0.0803123	0.0255476	0.0255615	0.030239	0.130386	1.08363	1.0307	1.13927
ZC2HC1A	Osteoarthritis	MR Egger	9	0.0696683	0.0400758	0.125699	-0.00888024	0.148217	1.07215	0.991159	1.15976
ZC2HC1A	Osteoarthritis	Weighted median	9	0.0485986	0.020467	0.0175731	0.00848338	0.0887139	1.0498	1.00852	1.09277
ZC2HC1A	Osteoarthritis	Inverse variance weighted	9	0.0429388	0.0163119	0.00847947	0.0109674	0.0749102	1.04387	1.01103	1.07779
ZC2HC1A	Osteoarthritis	Simple mode	9	0.00620148	0.029863	0.84068	-0.0523301	0.064733	1.00622	0.949016	1.06687
ZC2HC1A	Osteoarthritis	Weighted mode	9	0.0546072	0.0216023	0.0353742	0.0122667	0.0969477	1.05613	1.01234	1.1018
UBR5	Osteoarthritis	MR Egger	3	-0.0921652	0.099412	0.52407	-0.287013	0.102682	0.911954	0.750502	1.10814
UBR5	Osteoarthritis	Weighted median	3	-0.085207	0.0397368	0.03201	-0.163091	-0.00732293	0.918322	0.849514	0.992704
UBR5	Osteoarthritis	Inverse variance weighted	3	-0.0822253	0.0366182	0.0247375	-0.153997	-0.0104536	0.921064	0.857275	0.989601
UBR5	Osteoarthritis	Simple mode	3	-0.0902574	0.04677	0.193399	-0.181927	0.0014118	0.913696	0.833662	1.00141
UBR5	Osteoarthritis	Weighted mode	3	-0.0867578	0.0437072	0.185563	-0.172424	-0.00109179	0.916899	0.841622	0.998909
BNIP3L	Osteoarthritis	MR Egger	3	-0.22719	0.172379	0.413214	-0.565054	0.110674	0.796769	0.56833	1.11703
BNIP3L	Osteoarthritis	Weighted median	3	-0.185294	0.0745866	0.0129815	-0.331483	-0.0391039	0.83086	0.717858	0.961651
BNIP3L	Osteoarthritis	Inverse variance weighted	3	-0.187642	0.0601304	0.00180493	-0.305498	-0.0697864	0.828911	0.736757	0.932593
BNIP3L	Osteoarthritis	Simple mode	3	-0.193683	0.0922894	0.170716	-0.37457	-0.0127959	0.823919	0.687585	0.987286
BNIP3L	Osteoarthritis	Weighted mode	3	-0.184041	0.0929413	0.186227	-0.366206	-0.00187598	0.831902	0.69336	0.998126
SARS2	Osteoarthritis	MR Egger	5	-0.103304	0.0420579	0.0911716	-0.185738	-0.0208709	0.901852	0.830491	0.979345
SARS2	Osteoarthritis	Weighted median	5	-0.0509485	0.0190189	0.00738776	-0.0882255	-0.0136715	0.950328	0.915554	0.986421
SARS2	Osteoarthritis	Inverse variance weighted	5	-0.0464127	0.0171557	0.00682268	-0.080038	-0.0127875	0.954648	0.923081	0.987294
SARS2	Osteoarthritis	Simple mode	5	-0.0290799	0.0307614	0.398014	-0.0893722	0.0312124	0.971339	0.914505	1.0317
SARS2	Osteoarthritis	Weighted mode	5	-0.0510717	0.0205345	0.0676935	-0.0913194	-0.010824	0.950211	0.912726	0.989234
ZNF419	Osteoarthritis	MR Egger	4	-0.0458729	0.046436	0.427346	-0.136888	0.0451417	0.955163	0.872068	1.04618
ZNF419	Osteoarthritis	Weighted median	4	-0.0601761	0.0273941	0.0280433	-0.113869	-0.00648366	0.941599	0.892375	0.993537
ZNF419	Osteoarthritis	Inverse variance weighted	4	-0.0519101	0.0241277	0.0314388	-0.0992005	-0.00461982	0.949414	0.905561	0.995391
ZNF419	Osteoarthritis	Simple mode	4	-0.0143533	0.0374369	0.726979	-0.0877297	0.059023	0.985749	0.916008	1.0608
ZNF419	Osteoarthritis	Weighted mode	4	-0.0691005	0.0304214	0.107781	-0.128726	-0.00947459	0.933233	0.879215	0.99057
LFNG	Osteoarthritis	MR Egger	3	0.0804988	0.0324025	0.243621	0.0169898	0.144008	1.08383	1.01713	1.15489
LFNG	Osteoarthritis	Weighted median	3	0.0663875	0.02287	0.00369813	0.0215624	0.111213	1.06864	1.0218	1.11763
LFNG	Osteoarthritis	Inverse variance weighted	3	0.0633413	0.0221119	0.00417559	0.020002	0.106681	1.06539	1.0202	1.11258
LFNG	Osteoarthritis	Simple mode	3	0.0728244	0.0411747	0.218976	-0.00787808	0.153527	1.07554	0.992153	1.16594
LFNG	Osteoarthritis	Weighted mode	3	0.067053	0.0234392	0.103558	0.0211121	0.112994	1.06935	1.02134	1.11963
BRAT1	Osteoarthritis	MR Egger	4	0.0784935	0.0581712	0.309679	-0.0355221	0.192509	1.08166	0.965101	1.21229
BRAT1	Osteoarthritis	Weighted median	4	0.0747024	0.0303005	0.0136868	0.0153133	0.134091	1.07756	1.01543	1.1435
BRAT1	Osteoarthritis	Inverse variance weighted	4	0.0731025	0.0277383	0.00840301	0.0187354	0.12747	1.07584	1.01891	1.13595
BRAT1	Osteoarthritis	Simple mode	4	0.0729346	0.0450732	0.204063	-0.0154088	0.161278	1.07566	0.984709	1.17501
BRAT1	Osteoarthritis	Weighted mode	4	0.0739107	0.0334831	0.114378	0.00828389	0.139538	1.07671	1.00832	1.14974
DNMBP	Osteoarthritis	MR Egger	3	-0.144468	0.089776	0.353976	-0.320429	0.0314931	0.865483	0.725838	1.03199
DNMBP	Osteoarthritis	Weighted median	3	-0.113515	0.0511097	0.0263501	-0.21369	-0.0133403	0.892691	0.807598	0.986748
DNMBP	Osteoarthritis	Inverse variance weighted	3	-0.0918585	0.0450792	0.0415785	-0.180214	-0.00350329	0.912234	0.835092	0.996503
DNMBP	Osteoarthritis	Simple mode	3	-0.117239	0.0659393	0.21738	-0.24648	0.0120024	0.889373	0.781547	1.01207
DNMBP	Osteoarthritis	Weighted mode	3	-0.120414	0.0616885	0.1902	-0.241324	0.000495422	0.886553	0.785587	1.0005
SPOCK2	Osteoarthritis	MR Egger	3	-0.295729	0.200181	0.378826	-0.688083	0.0966256	0.743989	0.502538	1.10145
SPOCK2	Osteoarthritis	Weighted median	3	-0.0945599	0.0323615	0.00347802	-0.157988	-0.0311314	0.909773	0.85386	0.969348
SPOCK2	Osteoarthritis	Inverse variance weighted	3	-0.0907561	0.0313454	0.00378726	-0.152193	-0.0293191	0.91324	0.858822	0.971106
SPOCK2	Osteoarthritis	Simple mode	3	-0.0621249	0.0640979	0.434681	-0.187757	0.063507	0.939765	0.828816	1.06557
SPOCK2	Osteoarthritis	Weighted mode	3	-0.0993422	0.0353738	0.106853	-0.168675	-0.0300095	0.905433	0.844784	0.970436
MICU1	Osteoarthritis	MR Egger	4	0.171585	0.0530506	0.0837571	0.067606	0.275564	1.18719	1.06994	1.31727
MICU1	Osteoarthritis	Weighted median	4	0.115648	0.0287974	5.92162e-05	0.0592049	0.172091	1.1226	1.06099	1.18779
MICU1	Osteoarthritis	Inverse variance weighted	4	0.106817	0.0278512	0.000125428	0.0522283	0.161405	1.11273	1.05362	1.17516
MICU1	Osteoarthritis	Simple mode	4	0.006273	0.0539204	0.914735	-0.0994109	0.111957	1.00629	0.905371	1.11846
MICU1	Osteoarthritis	Weighted mode	4	0.120736	0.0325577	0.0340801	0.0569228	0.184549	1.12833	1.05857	1.20268
AKAP10	Osteoarthritis	MR Egger	4	-0.0599612	0.0632628	0.443267	-0.183956	0.0640338	0.941801	0.831972	1.06613
AKAP10	Osteoarthritis	Weighted median	4	-0.0411449	0.0182935	0.0245024	-0.0770001	-0.0052897	0.95969	0.92589	0.994724
AKAP10	Osteoarthritis	Inverse variance weighted	4	-0.0410519	0.0174009	0.0183151	-0.0751575	-0.00694617	0.959779	0.927597	0.993078
AKAP10	Osteoarthritis	Simple mode	4	-0.0382706	0.0238521	0.206945	-0.0850207	0.00847948	0.962452	0.918493	1.00852
AKAP10	Osteoarthritis	Weighted mode	4	-0.0424697	0.0202127	0.126429	-0.0820867	-0.00285271	0.95842	0.921192	0.997151
CNTNAP1	Osteoarthritis	MR Egger	3	0.291291	0.298454	0.507732	-0.293679	0.87626	1.33815	0.745516	2.4019
CNTNAP1	Osteoarthritis	Weighted median	3	0.112128	0.0602975	0.0629461	-0.00605554	0.230311	1.11866	0.993963	1.25899
CNTNAP1	Osteoarthritis	Inverse variance weighted	3	0.114041	0.0526692	0.0303696	0.0108096	0.217273	1.1208	1.01087	1.24268
CNTNAP1	Osteoarthritis	Simple mode	3	0.112528	0.0749209	0.271948	-0.0343173	0.259373	1.1191	0.966265	1.29612
CNTNAP1	Osteoarthritis	Weighted mode	3	0.112528	0.0680612	0.240079	-0.0208724	0.245928	1.1191	0.979344	1.27881
RAB34	Osteoarthritis	MR Egger	4	-0.114064	0.0442595	0.123321	-0.200813	-0.0273156	0.892201	0.818065	0.973054
RAB34	Osteoarthritis	Weighted median	4	-0.0528806	0.0281395	0.060213	-0.108034	0.00227281	0.948493	0.897597	1.00228
RAB34	Osteoarthritis	Inverse variance weighted	4	-0.0539959	0.0270471	0.0458938	-0.107008	-0.000983665	0.947436	0.898518	0.999017
RAB34	Osteoarthritis	Simple mode	4	-0.00088133	0.0567941	0.988593	-0.112198	0.110435	0.999119	0.893868	1.11676
RAB34	Osteoarthritis	Weighted mode	4	-0.0789865	0.0305828	0.0815878	-0.138929	-0.0190442	0.924052	0.87029	0.981136
MFSD10	Osteoarthritis	MR Egger	3	0.123455	0.102787	0.442003	-0.0780071	0.324917	1.1314	0.924958	1.38392
MFSD10	Osteoarthritis	Weighted median	3	0.0889458	0.0372961	0.0170858	0.0158454	0.162046	1.09302	1.01597	1.17591
MFSD10	Osteoarthritis	Inverse variance weighted	3	0.0852167	0.0373649	0.0225683	0.0119816	0.158452	1.08895	1.01205	1.1717
MFSD10	Osteoarthritis	Simple mode	3	0.0871599	0.0551574	0.25484	-0.0209486	0.195268	1.09107	0.979269	1.21564
MFSD10	Osteoarthritis	Weighted mode	3	0.0895272	0.0410973	0.161247	0.00897659	0.170078	1.09366	1.00902	1.1854
ST3GAL4	Osteoarthritis	MR Egger	5	-0.217004	0.0824267	0.0781444	-0.37856	-0.0554476	0.804927	0.684847	0.946062
ST3GAL4	Osteoarthritis	Weighted median	5	-0.131251	0.0430177	0.00228017	-0.215566	-0.046936	0.876998	0.806085	0.954148
ST3GAL4	Osteoarthritis	Inverse variance weighted	5	-0.095863	0.0353941	0.00675998	-0.165236	-0.0264905	0.908588	0.847694	0.973857
ST3GAL4	Osteoarthritis	Simple mode	5	-0.118609	0.0690444	0.160952	-0.253936	0.0167182	0.888155	0.775742	1.01686
ST3GAL4	Osteoarthritis	Weighted mode	5	-0.126992	0.0407589	0.0356749	-0.20688	-0.0471047	0.880741	0.813118	0.953987
KCTD10	Osteoarthritis	MR Egger	4	0.00799322	0.03419	0.8369	-0.0590191	0.0750055	1.00803	0.942689	1.07789
KCTD10	Osteoarthritis	Weighted median	4	0.0354346	0.0179575	0.0484674	0.000237892	0.0706314	1.03607	1.00024	1.07319
KCTD10	Osteoarthritis	Inverse variance weighted	4	0.0332224	0.0162516	0.0409283	0.00136929	0.0650754	1.03378	1.00137	1.06724
KCTD10	Osteoarthritis	Simple mode	4	0.0285268	0.0210464	0.2683	-0.0127241	0.0697777	1.02894	0.987357	1.07227
KCTD10	Osteoarthritis	Weighted mode	4	0.0351591	0.0165836	0.12417	0.00265512	0.067663	1.03578	1.00266	1.07
SPSB2	Osteoarthritis	MR Egger	5	-0.0324472	0.0473088	0.542052	-0.125172	0.0602781	0.968074	0.882345	1.06213
SPSB2	Osteoarthritis	Weighted median	5	-0.0392419	0.019756	0.0469962	-0.0779636	-0.00052026	0.961518	0.924998	0.99948
SPSB2	Osteoarthritis	Inverse variance weighted	5	-0.0388551	0.0175069	0.0264584	-0.0731686	-0.00454158	0.96189	0.929444	0.995469
SPSB2	Osteoarthritis	Simple mode	5	-0.0291954	0.0264669	0.331888	-0.0810705	0.0226797	0.971227	0.922129	1.02294
SPSB2	Osteoarthritis	Weighted mode	5	-0.0400861	0.021613	0.137236	-0.0824475	0.00227533	0.960707	0.92086	1.00228
BTN3A3	Osteoarthritis	MR Egger	8	-0.0522631	0.0526584	0.35928	-0.155474	0.0509474	0.949079	0.85601	1.05227
BTN3A3	Osteoarthritis	Weighted median	8	-0.0578488	0.0390579	0.138579	-0.134402	0.0187047	0.943793	0.874238	1.01888
BTN3A3	Osteoarthritis	Inverse variance weighted	8	-0.0665121	0.0327416	0.0422122	-0.130686	-0.00233847	0.935652	0.877494	0.997664
BTN3A3	Osteoarthritis	Simple mode	8	-0.0928259	0.0515976	0.115047	-0.193957	0.0083055	0.911352	0.823693	1.00834
BTN3A3	Osteoarthritis	Weighted mode	8	-0.0530326	0.0489897	0.314894	-0.149052	0.0429872	0.948349	0.861524	1.04392
PHACTR2	Osteoarthritis	MR Egger	5	-0.0506065	0.099385	0.645704	-0.245401	0.144188	0.950653	0.782391	1.1551
PHACTR2	Osteoarthritis	Weighted median	5	-0.0777534	0.0412252	0.0592861	-0.158555	0.00304795	0.925193	0.853376	1.00305
PHACTR2	Osteoarthritis	Inverse variance weighted	5	-0.0780936	0.0373238	0.0364095	-0.151248	-0.00493885	0.924878	0.859634	0.995073
PHACTR2	Osteoarthritis	Simple mode	5	-0.0778222	0.0736516	0.350272	-0.222179	0.0665348	0.925129	0.800772	1.0688
PHACTR2	Osteoarthritis	Weighted mode	5	-0.0763065	0.0461414	0.173521	-0.166744	0.0141307	0.926532	0.846416	1.01423
EXOC2	Osteoarthritis	MR Egger	4	0.00971444	0.065721	0.896046	-0.119099	0.138528	1.00976	0.88772	1.14858
EXOC2	Osteoarthritis	Weighted median	4	0.0286084	0.0164394	0.0818174	-0.00361277	0.0608296	1.02902	0.996394	1.06272
EXOC2	Osteoarthritis	Inverse variance weighted	4	0.0309176	0.0152943	0.0432264	0.000940836	0.0608943	1.0314	1.00094	1.06279
EXOC2	Osteoarthritis	Simple mode	4	0.0313606	0.0210672	0.233339	-0.00993112	0.0726522	1.03186	0.990118	1.07536
EXOC2	Osteoarthritis	Weighted mode	4	0.0287243	0.0172403	0.194281	-0.00506669	0.0625152	1.02914	0.994946	1.06451
HMGCR	Osteoarthritis	MR Egger	4	-0.159699	0.122784	0.323063	-0.400356	0.0809574	0.8524	0.670082	1.08432
HMGCR	Osteoarthritis	Weighted median	4	-0.125723	0.0471815	0.00770649	-0.218199	-0.0332472	0.881859	0.803966	0.967299
HMGCR	Osteoarthritis	Inverse variance weighted	4	-0.129776	0.0418457	0.00192674	-0.211793	-0.0477584	0.878292	0.809132	0.953364
HMGCR	Osteoarthritis	Simple mode	4	-0.117071	0.060907	0.150323	-0.236449	0.0023067	0.889522	0.789426	1.00231
HMGCR	Osteoarthritis	Weighted mode	4	-0.126084	0.0483254	0.0797501	-0.220802	-0.0313658	0.881541	0.801876	0.969121
PPWD1	Osteoarthritis	MR Egger	3	0.0208823	0.183343	0.927802	-0.338471	0.380235	1.0211	0.71286	1.46263
PPWD1	Osteoarthritis	Weighted median	3	0.0499178	0.0233556	0.0325736	0.00414093	0.0956947	1.05118	1.00415	1.10042
PPWD1	Osteoarthritis	Inverse variance weighted	3	0.0502309	0.0223513	0.0246189	0.00642224	0.0940395	1.05151	1.00644	1.0986
PPWD1	Osteoarthritis	Simple mode	3	0.0468535	0.0373419	0.336334	-0.0263366	0.120044	1.04797	0.974007	1.12755
PPWD1	Osteoarthritis	Weighted mode	3	0.0502176	0.0245264	0.177191	0.00214582	0.0982893	1.0515	1.00215	1.10328
SMAD5	Osteoarthritis	MR Egger	5	0.0759778	0.0513812	0.235757	-0.0247294	0.176685	1.07894	0.975574	1.19326
SMAD5	Osteoarthritis	Weighted median	5	0.0441235	0.0204407	0.0308807	0.00405967	0.0841873	1.04511	1.00407	1.08783
SMAD5	Osteoarthritis	Inverse variance weighted	5	0.0397918	0.0194263	0.0405257	0.00171632	0.0778674	1.04059	1.00172	1.08098
SMAD5	Osteoarthritis	Simple mode	5	0.0473468	0.0344257	0.241027	-0.0201275	0.114821	1.04849	0.980074	1.12167
SMAD5	Osteoarthritis	Weighted mode	5	0.0457401	0.0216291	0.101943	0.00334717	0.0881331	1.0468	1.00335	1.09213
KAT2B	Osteoarthritis	MR Egger	5	-0.116698	0.0463774	0.08646	-0.207598	-0.0257981	0.889854	0.812534	0.974532
KAT2B	Osteoarthritis	Weighted median	5	-0.0916239	0.0308305	0.00296002	-0.152052	-0.0311961	0.912448	0.858944	0.969285
KAT2B	Osteoarthritis	Inverse variance weighted	5	-0.0658974	0.0287949	0.0221079	-0.122335	-0.00945937	0.936227	0.884852	0.990585
KAT2B	Osteoarthritis	Simple mode	5	-0.0686219	0.0696138	0.380062	-0.205065	0.0678211	0.93368	0.814594	1.07017
KAT2B	Osteoarthritis	Weighted mode	5	-0.0904942	0.0338596	0.0556533	-0.156859	-0.0241294	0.91348	0.854825	0.976159
SCAP	Osteoarthritis	MR Egger	6	0.0619881	0.0431946	0.224588	-0.0226734	0.14665	1.06395	0.977582	1.15795
SCAP	Osteoarthritis	Weighted median	6	0.0575413	0.0244266	0.0184888	0.00966513	0.105417	1.05923	1.00971	1.11117
SCAP	Osteoarthritis	Inverse variance weighted	6	0.0540102	0.0236418	0.0223412	0.00767215	0.100348	1.0555	1.0077	1.10556
SCAP	Osteoarthritis	Simple mode	6	0.0431269	0.0604297	0.50735	-0.0753153	0.161569	1.04407	0.927451	1.17535
SCAP	Osteoarthritis	Weighted mode	6	0.057376	0.0261926	0.0800422	0.00603845	0.108714	1.05905	1.00606	1.11484
ACTR1B	Osteoarthritis	MR Egger	3	0.0497185	0.0422459	0.448385	-0.0330835	0.13252	1.05098	0.967458	1.1417
ACTR1B	Osteoarthritis	Weighted median	3	0.0676801	0.0266832	0.0111988	0.0153811	0.119979	1.07002	1.0155	1.12747
ACTR1B	Osteoarthritis	Inverse variance weighted	3	0.0739902	0.0269508	0.00604419	0.0211665	0.126814	1.0768	1.02139	1.13521
ACTR1B	Osteoarthritis	Simple mode	3	0.0999947	0.0699982	0.28934	-0.0372017	0.237191	1.10517	0.963482	1.26768
ACTR1B	Osteoarthritis	Weighted mode	3	0.0623618	0.0266071	0.143788	0.0102119	0.114512	1.06435	1.01026	1.12133
ALMS1	Osteoarthritis	MR Egger	3	0.195385	0.0974106	0.294433	0.00445983	0.386309	1.21578	1.00447	1.47154
ALMS1	Osteoarthritis	Weighted median	3	0.0610331	0.0207033	0.00319843	0.0204547	0.101612	1.06293	1.02067	1.10695
ALMS1	Osteoarthritis	Inverse variance weighted	3	0.0595365	0.01995	0.00284245	0.0204344	0.0986385	1.06134	1.02064	1.10367
ALMS1	Osteoarthritis	Simple mode	3	0.0220589	0.0450586	0.672875	-0.066256	0.110374	1.0223	0.935891	1.1167
ALMS1	Osteoarthritis	Weighted mode	3	0.0651108	0.019444	0.0787847	0.0270005	0.103221	1.06728	1.02737	1.10874
PARK7	Osteoarthritis	MR Egger	4	-0.0681391	0.0368667	0.205816	-0.140398	0.00411958	0.934131	0.869013	1.00413
PARK7	Osteoarthritis	Weighted median	4	-0.0776514	0.0222921	0.000495156	-0.121344	-0.0339589	0.925287	0.885729	0.966611
PARK7	Osteoarthritis	Inverse variance weighted	4	-0.0745603	0.0215225	0.000531611	-0.116744	-0.0323763	0.928152	0.889813	0.968142
PARK7	Osteoarthritis	Simple mode	4	-0.0818669	0.0353824	0.103672	-0.151216	-0.0125174	0.921395	0.859662	0.987561
PARK7	Osteoarthritis	Weighted mode	4	-0.0778786	0.024927	0.052298	-0.126736	-0.0290216	0.925077	0.880967	0.971395
PRDX1	Osteoarthritis	MR Egger	3	0.145373	0.0648533	0.267138	0.0182606	0.272486	1.15647	1.01843	1.31322
PRDX1	Osteoarthritis	Weighted median	3	0.083059	0.0278823	0.0028927	0.0284097	0.137708	1.08661	1.02882	1.14764
PRDX1	Osteoarthritis	Inverse variance weighted	3	0.0756586	0.0264563	0.00423966	0.0238043	0.127513	1.07859	1.02409	1.136
PRDX1	Osteoarthritis	Simple mode	3	0.0682051	0.0554211	0.343542	-0.0404202	0.17683	1.07058	0.960386	1.19343
PRDX1	Osteoarthritis	Weighted mode	3	0.0873711	0.0287092	0.0931329	0.0311011	0.143641	1.0913	1.03159	1.15447
MAN1C1	Osteoarthritis	MR Egger	5	-0.136919	0.184827	0.512529	-0.49918	0.225341	0.87204	0.607028	1.25275
MAN1C1	Osteoarthritis	Weighted median	5	-0.0950067	0.0504642	0.059747	-0.193917	0.00390309	0.909367	0.823727	1.00391
MAN1C1	Osteoarthritis	Inverse variance weighted	5	-0.0863601	0.043702	0.0481421	-0.172016	-0.000704113	0.917264	0.841966	0.999296
MAN1C1	Osteoarthritis	Simple mode	5	-0.108725	0.0699835	0.195249	-0.245892	0.028443	0.896977	0.782006	1.02885
MAN1C1	Osteoarthritis	Weighted mode	5	-0.10082	0.0621854	0.180274	-0.222704	0.021063	0.904095	0.800352	1.02129
NENF	Osteoarthritis	MR Egger	8	-0.155169	0.0552207	0.0307574	-0.263401	-0.046936	0.856271	0.768434	0.954148
NENF	Osteoarthritis	Weighted median	8	-0.0717447	0.0308813	0.0201662	-0.132272	-0.0112173	0.930769	0.876103	0.988845
NENF	Osteoarthritis	Inverse variance weighted	8	-0.0557697	0.0269074	0.0382048	-0.108508	-0.00303115	0.945757	0.897171	0.996973
NENF	Osteoarthritis	Simple mode	8	-0.0558733	0.0499159	0.299924	-0.153708	0.0419619	0.945659	0.857522	1.04285
NENF	Osteoarthritis	Weighted mode	8	-0.083328	0.0304765	0.0291626	-0.143062	-0.023594	0.920049	0.8667	0.976682
TXNDC12	Osteoarthritis	MR Egger	3	0.0507321	0.0320998	0.359143	-0.0121836	0.113648	1.05204	0.98789	1.12036
TXNDC12	Osteoarthritis	Weighted median	3	0.048573	0.0209251	0.0202718	0.00755981	0.0895863	1.04977	1.00759	1.09372
TXNDC12	Osteoarthritis	Inverse variance weighted	3	0.0484254	0.0207521	0.0196208	0.00775134	0.0890995	1.04962	1.00778	1.09319
TXNDC12	Osteoarthritis	Simple mode	3	0.0609228	0.0308421	0.186904	0.000472353	0.121373	1.06282	1.00047	1.12905
TXNDC12	Osteoarthritis	Weighted mode	3	0.0522164	0.0242636	0.164297	0.00465973	0.099773	1.0536	1.00467	1.10492
CAMSAP2	Osteoarthritis	MR Egger	4	-0.0275744	0.0920294	0.792733	-0.207952	0.152803	0.972802	0.812246	1.1651
CAMSAP2	Osteoarthritis	Weighted median	4	-0.0477663	0.0266371	0.0729374	-0.099975	0.00444247	0.953357	0.90486	1.00445
CAMSAP2	Osteoarthritis	Inverse variance weighted	4	-0.0537244	0.0253077	0.0337668	-0.103328	-0.00412126	0.947693	0.901831	0.995887
CAMSAP2	Osteoarthritis	Simple mode	4	-0.131866	0.0382076	0.0408976	-0.206753	-0.0569794	0.876458	0.81322	0.944613
CAMSAP2	Osteoarthritis	Weighted mode	4	-0.0479893	0.0280745	0.185916	-0.103015	0.00703677	0.953144	0.902113	1.00706
CYSTM1	Osteoarthritis	MR Egger	4	-0.311995	0.0982989	0.0865701	-0.504661	-0.11933	0.731985	0.60371	0.887515
CYSTM1	Osteoarthritis	Weighted median	4	-0.16726	0.0490466	0.000649099	-0.263391	-0.0711284	0.84598	0.768441	0.931342
CYSTM1	Osteoarthritis	Inverse variance weighted	4	-0.115096	0.0545256	0.0347843	-0.221966	-0.00822577	0.891281	0.800943	0.991808
CYSTM1	Osteoarthritis	Simple mode	4	-0.149647	0.100695	0.233937	-0.34701	0.0477154	0.861012	0.706798	1.04887
CYSTM1	Osteoarthritis	Weighted mode	4	-0.171019	0.052412	0.0470255	-0.273747	-0.0682919	0.842805	0.760525	0.933988
CSTA	Osteoarthritis	MR Egger	4	0.0602167	0.0367414	0.242896	-0.0117964	0.13223	1.06207	0.988273	1.14137
CSTA	Osteoarthritis	Weighted median	4	0.0577526	0.0186913	0.00200284	0.0211176	0.0943876	1.05945	1.02134	1.09899
CSTA	Osteoarthritis	Inverse variance weighted	4	0.0572971	0.0173182	0.000937983	0.0233535	0.0912408	1.05897	1.02363	1.09553
CSTA	Osteoarthritis	Simple mode	4	0.0631117	0.0247577	0.0840036	0.0145866	0.111637	1.06515	1.01469	1.11811
CSTA	Osteoarthritis	Weighted mode	4	0.0587329	0.0196672	0.0583008	0.0201852	0.0972805	1.06049	1.02039	1.10217
TMEM156	Osteoarthritis	MR Egger	4	0.0500422	0.036221	0.301195	-0.020951	0.121035	1.05132	0.979267	1.12866
TMEM156	Osteoarthritis	Weighted median	4	0.0493044	0.0204019	0.0156638	0.00931666	0.0892921	1.05054	1.00936	1.0934
TMEM156	Osteoarthritis	Inverse variance weighted	4	0.050767	0.0198226	0.010435	0.0119147	0.0896193	1.05208	1.01199	1.09376
TMEM156	Osteoarthritis	Simple mode	4	0.0649351	0.0309535	0.126827	0.0042663	0.125604	1.06709	1.00428	1.13383
TMEM156	Osteoarthritis	Weighted mode	4	0.0486284	0.0234556	0.129843	0.00265531	0.0946015	1.04983	1.00266	1.09922
GUCY1B2	Osteoarthritis	MR Egger	3	-0.0712024	0.042399	0.341917	-0.154304	0.0118996	0.931273	0.857011	1.01197
GUCY1B2	Osteoarthritis	Weighted median	3	-0.0844591	0.0238253	0.000392703	-0.131157	-0.0377616	0.919009	0.87708	0.962942
GUCY1B2	Osteoarthritis	Inverse variance weighted	3	-0.0854414	0.022433	0.000139679	-0.12941	-0.0414727	0.918107	0.878614	0.959375
GUCY1B2	Osteoarthritis	Simple mode	3	-0.0952801	0.0402807	0.141703	-0.17423	-0.0163299	0.909118	0.840103	0.983803
GUCY1B2	Osteoarthritis	Weighted mode	3	-0.0831641	0.0225239	0.0661567	-0.127311	-0.0390172	0.9202	0.88046	0.961734
NCOA3	Osteoarthritis	MR Egger	4	-0.0815828	0.0848744	0.437868	-0.247937	0.0847709	0.921656	0.780409	1.08847
NCOA3	Osteoarthritis	Weighted median	4	-0.0811332	0.0282702	0.00410576	-0.136543	-0.0257236	0.922071	0.872369	0.974604
NCOA3	Osteoarthritis	Inverse variance weighted	4	-0.0717176	0.0297794	0.016027	-0.130085	-0.0133501	0.930794	0.878021	0.986739
NCOA3	Osteoarthritis	Simple mode	4	-0.108012	0.04028	0.0749518	-0.186961	-0.029063	0.897617	0.829476	0.971355
NCOA3	Osteoarthritis	Weighted mode	4	-0.0700655	0.0303983	0.104517	-0.129646	-0.0104848	0.932333	0.878406	0.98957
MEA1	Osteoarthritis	MR Egger	4	-0.219402	0.104221	0.169916	-0.423675	-0.0151285	0.802999	0.654636	0.984985
MEA1	Osteoarthritis	Weighted median	4	-0.116717	0.0766289	0.127721	-0.26691	0.0334753	0.889837	0.765742	1.03404
MEA1	Osteoarthritis	Inverse variance weighted	4	-0.149476	0.0564812	0.0081337	-0.260179	-0.0387726	0.861159	0.770914	0.961969
MEA1	Osteoarthritis	Simple mode	4	-0.0614144	0.112243	0.622347	-0.281411	0.158582	0.940433	0.754718	1.17185
MEA1	Osteoarthritis	Weighted mode	4	-0.0635931	0.101885	0.576761	-0.263287	0.136101	0.938387	0.768521	1.1458
PPDPF	Osteoarthritis	MR Egger	4	-0.0175974	0.0270096	0.581571	-0.0705363	0.0353414	0.982556	0.931894	1.03597
PPDPF	Osteoarthritis	Weighted median	4	-0.0352724	0.0185835	0.0576892	-0.0716961	0.0011512	0.965342	0.930814	1.00115
PPDPF	Osteoarthritis	Inverse variance weighted	4	-0.0370295	0.0179611	0.0392409	-0.0722333	-0.00182577	0.963648	0.930314	0.998176
PPDPF	Osteoarthritis	Simple mode	4	-0.114098	0.0419319	0.0724867	-0.196284	-0.0319113	0.892171	0.821779	0.968593
PPDPF	Osteoarthritis	Weighted mode	4	-0.0320755	0.0189839	0.189683	-0.069284	0.00513298	0.968433	0.933062	1.00515
DSTN	Osteoarthritis	MR Egger	5	0.0916685	0.0419346	0.116692	0.00947673	0.17386	1.096	1.00952	1.18989
DSTN	Osteoarthritis	Weighted median	5	0.0481813	0.0211241	0.0225563	0.00677802	0.0895846	1.04936	1.0068	1.09372
DSTN	Osteoarthritis	Inverse variance weighted	5	0.0504878	0.0199033	0.0111917	0.0114774	0.0894983	1.05178	1.01154	1.09363
DSTN	Osteoarthritis	Simple mode	5	0.0333196	0.0317435	0.35311	-0.0288977	0.0955368	1.03388	0.971516	1.10025
DSTN	Osteoarthritis	Weighted mode	5	0.0511105	0.0221509	0.0822687	0.00769478	0.0945262	1.05244	1.00772	1.09914
MCM8	Osteoarthritis	MR Egger	3	-0.0381647	0.0416746	0.527969	-0.119847	0.0435176	0.962554	0.887056	1.04448
MCM8	Osteoarthritis	Weighted median	3	-0.0466072	0.0245541	0.0576774	-0.0947333	0.00151888	0.954462	0.909615	1.00152
MCM8	Osteoarthritis	Inverse variance weighted	3	-0.0476253	0.0237673	0.0450896	-0.0942092	-0.00104143	0.953491	0.910092	0.998959
MCM8	Osteoarthritis	Simple mode	3	-0.0409592	0.0344869	0.356893	-0.108554	0.0266352	0.959868	0.897131	1.02699
MCM8	Osteoarthritis	Weighted mode	3	-0.0468529	0.0262094	0.215741	-0.0982232	0.00451751	0.954228	0.906447	1.00453
MAX	Osteoarthritis	MR Egger	4	-0.16882	0.0609158	0.10927	-0.288215	-0.0494255	0.844661	0.7496	0.951776
MAX	Osteoarthritis	Weighted median	4	-0.0813836	0.0240536	0.000715885	-0.128529	-0.0342385	0.92184	0.879388	0.966341
MAX	Osteoarthritis	Inverse variance weighted	4	-0.0750755	0.0273256	0.0060062	-0.128634	-0.0215173	0.927673	0.879296	0.978712
MAX	Osteoarthritis	Simple mode	4	-0.0526777	0.0462046	0.337027	-0.143239	0.0378833	0.948686	0.866547	1.03861
MAX	Osteoarthritis	Weighted mode	4	-0.0944476	0.026871	0.0390613	-0.147115	-0.0417805	0.909875	0.863195	0.95908
RHOT1	Osteoarthritis	MR Egger	3	0.0964937	0.0434428	0.26931	0.0113459	0.181641	1.1013	1.01141	1.19918
RHOT1	Osteoarthritis	Weighted median	3	0.0625007	0.0237044	0.00837232	0.0160401	0.108961	1.0645	1.01617	1.11512
RHOT1	Osteoarthritis	Inverse variance weighted	3	0.0582623	0.0238221	0.0144562	0.011571	0.104954	1.05999	1.01164	1.11066
RHOT1	Osteoarthritis	Simple mode	3	0.0748363	0.0472368	0.253987	-0.0177479	0.16742	1.07771	0.982409	1.18225
RHOT1	Osteoarthritis	Weighted mode	3	0.0644663	0.0261414	0.132521	0.0132291	0.115703	1.06659	1.01332	1.12266
RAB3IP	Osteoarthritis	MR Egger	3	-0.0185416	0.0421024	0.735908	-0.101062	0.0639792	0.981629	0.903877	1.06607
RAB3IP	Osteoarthritis	Weighted median	3	-0.0513594	0.0247205	0.0377455	-0.0998116	-0.00290732	0.949937	0.905008	0.997097
RAB3IP	Osteoarthritis	Inverse variance weighted	3	-0.0525026	0.0246997	0.0335337	-0.100914	-0.00409113	0.948852	0.904011	0.995917
RAB3IP	Osteoarthritis	Simple mode	3	-0.0285528	0.0386956	0.537418	-0.104396	0.0472906	0.971851	0.900868	1.04843
RAB3IP	Osteoarthritis	Weighted mode	3	-0.0462474	0.0277799	0.237869	-0.100696	0.00820127	0.954806	0.904208	1.00823
FGFRL1	Osteoarthritis	MR Egger	3	0.0864896	0.273168	0.804793	-0.44892	0.621899	1.09034	0.638317	1.86246
FGFRL1	Osteoarthritis	Weighted median	3	0.0713683	0.0340671	0.0361772	0.00459668	0.13814	1.07398	1.00461	1.14814
FGFRL1	Osteoarthritis	Inverse variance weighted	3	0.0707788	0.0320906	0.0274122	0.00788134	0.133676	1.07334	1.00791	1.14302
FGFRL1	Osteoarthritis	Simple mode	3	0.0759282	0.0456919	0.238453	-0.0136279	0.165484	1.07889	0.986465	1.17996
FGFRL1	Osteoarthritis	Weighted mode	3	0.0719768	0.0370045	0.191186	-0.000552013	0.144506	1.07463	0.999448	1.15547
FGL2	Osteoarthritis	MR Egger	9	-0.0849542	0.0742349	0.290077	-0.230455	0.0605461	0.918554	0.794172	1.06242
FGL2	Osteoarthritis	Weighted median	9	-0.0643641	0.0367956	0.0802504	-0.136483	0.00775521	0.937664	0.872421	1.00779
FGL2	Osteoarthritis	Inverse variance weighted	9	-0.0780842	0.0318129	0.0141087	-0.140437	-0.0157309	0.924887	0.868978	0.984392
FGL2	Osteoarthritis	Simple mode	9	-0.0549313	0.0467845	0.274106	-0.146629	0.0367662	0.94655	0.863614	1.03745
FGL2	Osteoarthritis	Weighted mode	9	-0.0639722	0.0371395	0.12328	-0.136766	0.0088212	0.938031	0.872175	1.00886
STYXL1	Osteoarthritis	MR Egger	8	0.01442	0.0206123	0.510386	-0.0259801	0.0548201	1.01452	0.974355	1.05635
STYXL1	Osteoarthritis	Weighted median	8	0.014359	0.0125437	0.252326	-0.0102266	0.0389446	1.01446	0.989825	1.03971
STYXL1	Osteoarthritis	Inverse variance weighted	8	0.0210305	0.0104555	0.0442808	0.000537655	0.0415234	1.02125	1.00054	1.0424
STYXL1	Osteoarthritis	Simple mode	8	0.0129601	0.0172643	0.477312	-0.020878	0.0467981	1.01304	0.979338	1.04791
STYXL1	Osteoarthritis	Weighted mode	8	0.0148856	0.0128301	0.284	-0.0102614	0.0400325	1.015	0.989791	1.04084
VPREB3	Osteoarthritis	MR Egger	10	0.093924	0.0523682	0.110641	-0.00871761	0.196566	1.09848	0.99132	1.21722
VPREB3	Osteoarthritis	Weighted median	10	0.0873286	0.0324313	0.00708711	0.0237632	0.150894	1.09126	1.02405	1.16287
VPREB3	Osteoarthritis	Inverse variance weighted	10	0.0930586	0.0274909	0.000711591	0.0391765	0.146941	1.09753	1.03995	1.15829
VPREB3	Osteoarthritis	Simple mode	10	0.083205	0.0499936	0.130408	-0.0147825	0.181193	1.08676	0.985326	1.19865
VPREB3	Osteoarthritis	Weighted mode	10	0.0866343	0.0338219	0.0306123	0.0203434	0.152925	1.0905	1.02055	1.16524
TMOD2	Osteoarthritis	MR Egger	9	-0.0764721	0.0606382	0.247668	-0.195323	0.0423788	0.926379	0.822569	1.04329
TMOD2	Osteoarthritis	Weighted median	9	-0.0915663	0.0237824	0.000118038	-0.13818	-0.0449527	0.912501	0.870942	0.956043
TMOD2	Osteoarthritis	Inverse variance weighted	9	-0.0679076	0.0293368	0.020626	-0.125408	-0.0104076	0.934347	0.882137	0.989646
TMOD2	Osteoarthritis	Simple mode	9	-0.0592648	0.0524652	0.291373	-0.162097	0.0435669	0.942457	0.850359	1.04453
TMOD2	Osteoarthritis	Weighted mode	9	-0.0865433	0.0263737	0.011164	-0.138236	-0.0348509	0.917096	0.870893	0.965749
PARP2	Osteoarthritis	MR Egger	4	0.0751182	0.0436264	0.227237	-0.0103894	0.160626	1.07801	0.989664	1.17425
PARP2	Osteoarthritis	Weighted median	4	0.0539393	0.0250716	0.0314437	0.00479901	0.10308	1.05542	1.00481	1.10858
PARP2	Osteoarthritis	Inverse variance weighted	4	0.0481613	0.0238081	0.0430842	0.00149737	0.0948252	1.04934	1.0015	1.09947
PARP2	Osteoarthritis	Simple mode	4	0.0527419	0.0379289	0.258563	-0.0215987	0.127083	1.05416	0.978633	1.13551
PARP2	Osteoarthritis	Weighted mode	4	0.0543975	0.0264724	0.132144	0.00251164	0.106283	1.0559	1.00251	1.11214
PPT1	Osteoarthritis	MR Egger	7	-0.0170612	0.0195172	0.422025	-0.0553149	0.0211926	0.983084	0.946187	1.02142
PPT1	Osteoarthritis	Weighted median	7	-0.0300947	0.0152642	0.0486569	-0.0600126	-0.000176845	0.970354	0.941753	0.999823
PPT1	Osteoarthritis	Inverse variance weighted	7	-0.0354576	0.0149559	0.0177496	-0.0647712	-0.00614392	0.965164	0.937282	0.993875
PPT1	Osteoarthritis	Simple mode	7	-0.0437874	0.026387	0.148099	-0.095506	0.00793115	0.957157	0.908913	1.00796
PPT1	Osteoarthritis	Weighted mode	7	-0.0293872	0.01406	0.0815839	-0.0569448	-0.00182959	0.97104	0.944646	0.998172
TRAF3	Osteoarthritis	MR Egger	5	0.0617358	0.0516448	0.317812	-0.039488	0.162959	1.06368	0.961282	1.17699
TRAF3	Osteoarthritis	Weighted median	5	0.0702225	0.0302686	0.0203422	0.010896	0.129549	1.07275	1.01096	1.13831
TRAF3	Osteoarthritis	Inverse variance weighted	5	0.074921	0.027889	0.00722268	0.0202585	0.129583	1.0778	1.02047	1.13835
TRAF3	Osteoarthritis	Simple mode	5	0.0688803	0.0573493	0.295981	-0.0435243	0.181285	1.07131	0.957409	1.19876
TRAF3	Osteoarthritis	Weighted mode	5	0.0695269	0.0293686	0.0770395	0.0119645	0.127089	1.072	1.01204	1.13552
NDFIP1	Osteoarthritis	MR Egger	3	-0.0934439	0.0584513	0.355855	-0.208008	0.0211208	0.910789	0.8122	1.02135
NDFIP1	Osteoarthritis	Weighted median	3	-0.05911	0.0256361	0.0211256	-0.109357	-0.00886325	0.942603	0.896411	0.991176
NDFIP1	Osteoarthritis	Inverse variance weighted	3	-0.0542426	0.0248799	0.0292442	-0.103007	-0.00547801	0.947202	0.902121	0.994537
NDFIP1	Osteoarthritis	Simple mode	3	-0.0511849	0.0462442	0.38367	-0.141824	0.0394538	0.950103	0.867774	1.04024
NDFIP1	Osteoarthritis	Weighted mode	3	-0.0607246	0.0261533	0.145949	-0.111985	-0.00946406	0.941082	0.894058	0.990581
CLUHP3	Osteoarthritis	MR Egger	5	0.0225432	0.0178933	0.29681	-0.0125277	0.057614	1.0228	0.98755	1.05931
CLUHP3	Osteoarthritis	Weighted median	5	0.0223741	0.00926424	0.0157305	0.00421624	0.040532	1.02263	1.00423	1.04136
CLUHP3	Osteoarthritis	Inverse variance weighted	5	0.0214503	0.00867574	0.013419	0.00444589	0.0384548	1.02168	1.00446	1.0392
CLUHP3	Osteoarthritis	Simple mode	5	0.0306218	0.0139342	0.0929002	0.00331086	0.0579328	1.0311	1.00332	1.05964
CLUHP3	Osteoarthritis	Weighted mode	5	0.0173249	0.00927497	0.135155	-0.000854002	0.0355039	1.01748	0.999146	1.03614
PER2	Osteoarthritis	MR Egger	5	-0.011179	0.263803	0.968861	-0.528233	0.505875	0.988883	0.589646	1.65844
PER2	Osteoarthritis	Weighted median	5	-0.113663	0.0638854	0.0752109	-0.238879	0.011552	0.892558	0.78751	1.01162
PER2	Osteoarthritis	Inverse variance weighted	5	-0.117807	0.050621	0.0199524	-0.217025	-0.0185902	0.888867	0.80491	0.981582
PER2	Osteoarthritis	Simple mode	5	-0.081599	0.0808248	0.369808	-0.240016	0.0768176	0.921641	0.786616	1.07985
PER2	Osteoarthritis	Weighted mode	5	-0.098309	0.0785127	0.278736	-0.252194	0.0555759	0.906369	0.777094	1.05715
IGHMBP2	Osteoarthritis	MR Egger	6	0.0917828	0.0902332	0.366591	-0.0850743	0.26864	1.09613	0.918444	1.30818
IGHMBP2	Osteoarthritis	Weighted median	6	0.0411247	0.0163351	0.011817	0.00910785	0.0731416	1.04198	1.00915	1.07588
IGHMBP2	Osteoarthritis	Inverse variance weighted	6	0.0395328	0.0138733	0.00437791	0.0123412	0.0667244	1.04032	1.01242	1.069
IGHMBP2	Osteoarthritis	Simple mode	6	0.0314449	0.0217187	0.207325	-0.0111238	0.0740135	1.03194	0.988938	1.07682
IGHMBP2	Osteoarthritis	Weighted mode	6	0.0390244	0.0148734	0.0468841	0.00987252	0.0681763	1.0398	1.00992	1.07055
AP3B1	Osteoarthritis	MR Egger	5	-0.0298543	0.0849662	0.748542	-0.196388	0.136679	0.970587	0.821693	1.14646
AP3B1	Osteoarthritis	Weighted median	5	-0.0473036	0.0207197	0.0224291	-0.0879143	-0.00669292	0.953798	0.915839	0.993329
AP3B1	Osteoarthritis	Inverse variance weighted	5	-0.0482067	0.0200493	0.0161986	-0.0875033	-0.00891008	0.952937	0.916216	0.991129
AP3B1	Osteoarthritis	Simple mode	5	-0.0408261	0.0325727	0.278329	-0.104669	0.0230165	0.959996	0.900623	1.02328
AP3B1	Osteoarthritis	Weighted mode	5	-0.0469817	0.0222055	0.101826	-0.0905044	-0.00345902	0.954105	0.91347	0.996547
SEC14L4	Osteoarthritis	MR Egger	5	-0.0783376	0.0737537	0.366093	-0.222895	0.0662196	0.924652	0.800199	1.06846
SEC14L4	Osteoarthritis	Weighted median	5	-0.0908017	0.0475562	0.056216	-0.184012	0.00240837	0.913199	0.831926	1.00241
SEC14L4	Osteoarthritis	Inverse variance weighted	5	-0.0853184	0.0407051	0.036081	-0.1651	-0.00553642	0.91822	0.847809	0.994479
SEC14L4	Osteoarthritis	Simple mode	5	-0.091927	0.0626491	0.216188	-0.214719	0.0308653	0.912172	0.806768	1.03135
SEC14L4	Osteoarthritis	Weighted mode	5	-0.0927357	0.0596183	0.194808	-0.209587	0.0241161	0.911434	0.810919	1.02441
ADCK2	Osteoarthritis	MR Egger	6	-0.0530563	0.0289825	0.141123	-0.109862	0.00374931	0.948327	0.895958	1.00376
ADCK2	Osteoarthritis	Weighted median	6	-0.0387282	0.0152915	0.0113202	-0.0686996	-0.0087568	0.962012	0.933607	0.991281
ADCK2	Osteoarthritis	Inverse variance weighted	6	-0.0370007	0.0178368	0.0380423	-0.0719609	-0.00204052	0.963675	0.930567	0.997962
ADCK2	Osteoarthritis	Simple mode	6	-0.0357607	0.0246625	0.206748	-0.0840993	0.0125779	0.964871	0.91934	1.01266
ADCK2	Osteoarthritis	Weighted mode	6	-0.0396287	0.0150097	0.0459652	-0.0690478	-0.0102096	0.961146	0.933282	0.989842
SWAP70	Osteoarthritis	MR Egger	6	0.0622429	0.0371357	0.169028	-0.0105432	0.135029	1.06422	0.989512	1.14457
SWAP70	Osteoarthritis	Weighted median	6	0.058428	0.0239041	0.0145148	0.0115759	0.10528	1.06017	1.01164	1.11102
SWAP70	Osteoarthritis	Inverse variance weighted	6	0.0557595	0.0221614	0.0118673	0.0123232	0.0991958	1.05734	1.0124	1.10428
SWAP70	Osteoarthritis	Simple mode	6	0.0164506	0.0542031	0.773732	-0.0897874	0.122689	1.01659	0.914125	1.13053
SWAP70	Osteoarthritis	Weighted mode	6	0.0605447	0.0245617	0.0568776	0.0124039	0.108686	1.06242	1.01248	1.11481
NAPG	Osteoarthritis	MR Egger	3	0.0083896	0.0478774	0.889566	-0.08545	0.102229	1.00842	0.918099	1.10764
NAPG	Osteoarthritis	Weighted median	3	0.0350395	0.0174047	0.0440916	0.000926256	0.0691528	1.03566	1.00093	1.0716
NAPG	Osteoarthritis	Inverse variance weighted	3	0.0366133	0.0164364	0.0259093	0.00439787	0.0688286	1.03729	1.00441	1.07125
NAPG	Osteoarthritis	Simple mode	3	0.0331943	0.022146	0.272649	-0.010212	0.0766005	1.03375	0.98984	1.07961
NAPG	Osteoarthritis	Weighted mode	3	0.0350835	0.0183406	0.195893	-0.000864116	0.0710312	1.03571	0.999136	1.07361
ECHDC3	Osteoarthritis	MR Egger	5	0.0848573	0.082779	0.38075	-0.0773895	0.247104	1.08856	0.925529	1.28031
ECHDC3	Osteoarthritis	Weighted median	5	0.0659366	0.0368673	0.0736978	-0.0063233	0.138196	1.06816	0.993697	1.1482
ECHDC3	Osteoarthritis	Inverse variance weighted	5	0.0683465	0.0317506	0.0313496	0.00611535	0.130578	1.07074	1.00613	1.13949
ECHDC3	Osteoarthritis	Simple mode	5	0.0663635	0.0483568	0.241872	-0.0284159	0.161143	1.06862	0.971984	1.17485
ECHDC3	Osteoarthritis	Weighted mode	5	0.0764228	0.0458685	0.171017	-0.0134795	0.166325	1.07942	0.986611	1.18096
TCN1	Osteoarthritis	MR Egger	9	0.0951449	0.0863574	0.307002	-0.0741156	0.264405	1.09982	0.928564	1.30266
TCN1	Osteoarthritis	Weighted median	9	0.0867573	0.0404924	0.0321488	0.0073921	0.166122	1.09063	1.00742	1.18072
TCN1	Osteoarthritis	Inverse variance weighted	9	0.0643223	0.0309405	0.0376259	0.00367904	0.124966	1.06644	1.00369	1.13311
TCN1	Osteoarthritis	Simple mode	9	0.0657486	0.0630061	0.327209	-0.0577433	0.189241	1.06796	0.943892	1.20833
TCN1	Osteoarthritis	Weighted mode	9	0.0811949	0.0432256	0.0971446	-0.0035273	0.165917	1.08458	0.996479	1.18048
MTO1	Osteoarthritis	MR Egger	4	0.0365729	0.0572563	0.58837	-0.0756494	0.148795	1.03725	0.927141	1.16044
MTO1	Osteoarthritis	Weighted median	4	0.0527358	0.023367	0.0240174	0.00693651	0.098535	1.05415	1.00696	1.10355
MTO1	Osteoarthritis	Inverse variance weighted	4	0.0566435	0.0219681	0.00992469	0.013586	0.099701	1.05828	1.01368	1.10484
MTO1	Osteoarthritis	Simple mode	4	0.0521704	0.0530747	0.398107	-0.0518559	0.156197	1.05356	0.949466	1.16906
MTO1	Osteoarthritis	Weighted mode	4	0.0494671	0.0228647	0.119185	0.0046524	0.0942819	1.05071	1.00466	1.09887
AHI1	Osteoarthritis	MR Egger	4	-0.0886024	0.0531825	0.237634	-0.19284	0.0156354	0.915209	0.824614	1.01576
AHI1	Osteoarthritis	Weighted median	4	-0.0455441	0.0123362	0.000222571	-0.0697229	-0.0213652	0.955478	0.932652	0.978861
AHI1	Osteoarthritis	Inverse variance weighted	4	-0.043139	0.0120504	0.000343759	-0.0667578	-0.0195202	0.957778	0.935422	0.980669
AHI1	Osteoarthritis	Simple mode	4	-0.0452519	0.0157386	0.0637776	-0.0760995	-0.0144043	0.955757	0.926724	0.985699
AHI1	Osteoarthritis	Weighted mode	4	-0.0456006	0.0125866	0.0361725	-0.0702704	-0.0209308	0.955424	0.932142	0.979287
LAMC1	Osteoarthritis	MR Egger	7	0.0160747	0.0160534	0.362636	-0.0153901	0.0475394	1.0162	0.984728	1.04869
LAMC1	Osteoarthritis	Weighted median	7	0.02253	0.0116231	0.0525759	-0.000251196	0.0453112	1.02279	0.999749	1.04635
LAMC1	Osteoarthritis	Inverse variance weighted	7	0.0229365	0.0108605	0.0346934	0.00164991	0.0442231	1.0232	1.00165	1.04522
LAMC1	Osteoarthritis	Simple mode	7	0.0010509	0.0254179	0.968362	-0.0487683	0.0508701	1.00105	0.952402	1.05219
LAMC1	Osteoarthritis	Weighted mode	7	0.021958	0.0112076	0.0978029	-8.9112e-06	0.0439249	1.0222	0.999991	1.0449
TNS3	Osteoarthritis	MR Egger	4	-0.236757	0.103749	0.14999	-0.440104	-0.0334098	0.789183	0.643969	0.967142
TNS3	Osteoarthritis	Weighted median	4	-0.110757	0.0452718	0.0144252	-0.19949	-0.0220246	0.895156	0.819148	0.978216
TNS3	Osteoarthritis	Inverse variance weighted	4	-0.0937854	0.0395521	0.0177311	-0.171308	-0.0162633	0.910478	0.842562	0.983868
TNS3	Osteoarthritis	Simple mode	4	-0.0846307	0.0727968	0.329084	-0.227312	0.058051	0.918852	0.796672	1.05977
TNS3	Osteoarthritis	Weighted mode	4	-0.122186	0.0464531	0.0783047	-0.213234	-0.0311377	0.884984	0.807967	0.969342
MYO1G	Osteoarthritis	MR Egger	5	0.0410329	0.030752	0.27434	-0.0192411	0.101307	1.04189	0.980943	1.10662
MYO1G	Osteoarthritis	Weighted median	5	0.0497925	0.021056	0.0180416	0.0085227	0.0910624	1.05105	1.00856	1.09534
MYO1G	Osteoarthritis	Inverse variance weighted	5	0.0516131	0.0194211	0.00787058	0.0135476	0.0896785	1.05297	1.01364	1.09382
MYO1G	Osteoarthritis	Simple mode	5	0.048119	0.0275362	0.155473	-0.005852	0.10209	1.0493	0.994165	1.10748
MYO1G	Osteoarthritis	Weighted mode	5	0.0494944	0.0220242	0.08791	0.00632704	0.0926618	1.05074	1.00635	1.09709
NMT1	Osteoarthritis	MR Egger	3	0.0784076	0.25249	0.808316	-0.416472	0.573287	1.08156	0.659369	1.77409
NMT1	Osteoarthritis	Weighted median	3	0.113803	0.0545365	0.0369133	0.00691096	0.220694	1.12053	1.00693	1.24694
NMT1	Osteoarthritis	Inverse variance weighted	3	0.108376	0.0495348	0.0286781	0.0112882	0.205465	1.11447	1.01135	1.2281
NMT1	Osteoarthritis	Simple mode	3	0.113379	0.0684853	0.239654	-0.0208524	0.24761	1.12006	0.979364	1.28096
NMT1	Osteoarthritis	Weighted mode	3	0.118118	0.0668501	0.21928	-0.0129086	0.249144	1.12538	0.987174	1.28293
RTP4	Osteoarthritis	MR Egger	4	-0.0319771	0.0431491	0.535842	-0.116549	0.0525951	0.968529	0.889986	1.054
RTP4	Osteoarthritis	Weighted median	4	-0.0455979	0.0239149	0.0565626	-0.0924711	0.00127524	0.955426	0.911676	1.00128
RTP4	Osteoarthritis	Inverse variance weighted	4	-0.0455516	0.0225924	0.0437752	-0.0898328	-0.00127053	0.95547	0.914084	0.99873
RTP4	Osteoarthritis	Simple mode	4	-0.0897464	0.0399215	0.110135	-0.167993	-0.0115002	0.914163	0.84536	0.988566
RTP4	Osteoarthritis	Weighted mode	4	-0.0424648	0.0255376	0.194932	-0.0925185	0.00758881	0.958424	0.911632	1.00762
VARS2	Osteoarthritis	MR Egger	5	-0.103249	0.121265	0.457099	-0.340928	0.134431	0.901903	0.71111	1.14389
VARS2	Osteoarthritis	Weighted median	5	-0.0579299	0.0205467	0.00481106	-0.0982015	-0.0176583	0.943716	0.906466	0.982497
VARS2	Osteoarthritis	Inverse variance weighted	5	-0.0557931	0.0185722	0.00266351	-0.0921946	-0.0193916	0.945735	0.911928	0.980795
VARS2	Osteoarthritis	Simple mode	5	-0.0448793	0.031353	0.225564	-0.106331	0.0165725	0.956113	0.899127	1.01671
VARS2	Osteoarthritis	Weighted mode	5	-0.0588984	0.0181251	0.031389	-0.0944235	-0.0233732	0.942803	0.909897	0.976898
PRCP	Osteoarthritis	MR Egger	6	-0.0733102	0.0540464	0.246471	-0.179241	0.0326208	0.929313	0.835904	1.03316
PRCP	Osteoarthritis	Weighted median	6	-0.0774003	0.0307123	0.0117298	-0.137596	-0.0172041	0.925519	0.87145	0.982943
PRCP	Osteoarthritis	Inverse variance weighted	6	-0.0713812	0.027647	0.00982642	-0.125569	-0.0171931	0.931107	0.881995	0.982954
PRCP	Osteoarthritis	Simple mode	6	-0.0733779	0.0513097	0.212084	-0.173945	0.0271891	0.92925	0.840343	1.02756
PRCP	Osteoarthritis	Weighted mode	6	-0.0777032	0.0322045	0.0606534	-0.140824	-0.0145824	0.925239	0.868642	0.985523
KHK	Osteoarthritis	MR Egger	3	-0.0400857	0.0516393	0.579768	-0.141299	0.0611273	0.960707	0.86823	1.06303
KHK	Osteoarthritis	Weighted median	3	-0.0610828	0.0244241	0.0123871	-0.108954	-0.0132115	0.940745	0.896772	0.986875
KHK	Osteoarthritis	Inverse variance weighted	3	-0.0612808	0.0244028	0.0120316	-0.10911	-0.0134512	0.940559	0.896632	0.986639
KHK	Osteoarthritis	Simple mode	3	-0.0653339	0.0391024	0.236709	-0.141975	0.0113068	0.936755	0.867643	1.01137
KHK	Osteoarthritis	Weighted mode	3	-0.0624313	0.0267664	0.144901	-0.114893	-0.00996912	0.939478	0.891461	0.99008
FASTKD1	Osteoarthritis	MR Egger	4	0.0265777	0.0642179	0.719132	-0.0992894	0.152445	1.02693	0.905481	1.16468
FASTKD1	Osteoarthritis	Weighted median	4	0.0532834	0.0233446	0.0224612	0.00752808	0.0990388	1.05473	1.00756	1.10411
FASTKD1	Osteoarthritis	Inverse variance weighted	4	0.0458345	0.0216297	0.0340863	0.0034402	0.0882287	1.0469	1.00345	1.09224
FASTKD1	Osteoarthritis	Simple mode	4	0.0605701	0.0346977	0.17921	-0.00743732	0.128578	1.06244	0.99259	1.13721
FASTKD1	Osteoarthritis	Weighted mode	4	0.0522785	0.0258301	0.136138	0.00165148	0.102906	1.05367	1.00165	1.10839
ERP27	Osteoarthritis	MR Egger	5	0.0269956	0.0265533	0.384171	-0.0250488	0.0790401	1.02736	0.975262	1.08225
ERP27	Osteoarthritis	Weighted median	5	0.0342839	0.0120333	0.00438461	0.0106986	0.0578691	1.03488	1.01076	1.05958
ERP27	Osteoarthritis	Inverse variance weighted	5	0.0380407	0.0114788	0.000919745	0.0155422	0.0605392	1.03877	1.01566	1.06241
ERP27	Osteoarthritis	Simple mode	5	0.0339431	0.0200508	0.165737	-0.00535649	0.0732427	1.03453	0.994658	1.07599
ERP27	Osteoarthritis	Weighted mode	5	0.0336487	0.0121551	0.0504197	0.00982472	0.0574726	1.03422	1.00987	1.05916
CPNE8	Osteoarthritis	MR Egger	8	0.0575278	0.048688	0.282085	-0.0379006	0.152956	1.05921	0.962809	1.16527
CPNE8	Osteoarthritis	Weighted median	8	0.0639832	0.0414176	0.122387	-0.0171953	0.145162	1.06607	0.982952	1.15623
CPNE8	Osteoarthritis	Inverse variance weighted	8	0.0824297	0.0330927	0.0127429	0.0175681	0.147291	1.08592	1.01772	1.15869
CPNE8	Osteoarthritis	Simple mode	8	0.0886763	0.0713183	0.253751	-0.0511076	0.22846	1.09273	0.950176	1.25666
CPNE8	Osteoarthritis	Weighted mode	8	0.0515747	0.0457764	0.29702	-0.038147	0.141296	1.05293	0.962571	1.15177
DUSP6	Osteoarthritis	MR Egger	5	-0.0577348	0.0510122	0.340015	-0.157719	0.0422491	0.9439	0.85409	1.04315
DUSP6	Osteoarthritis	Weighted median	5	-0.0599059	0.028673	0.0366825	-0.116105	-0.00370686	0.941853	0.890382	0.9963
DUSP6	Osteoarthritis	Inverse variance weighted	5	-0.0587234	0.0270696	0.0300561	-0.11178	-0.00566701	0.942968	0.894241	0.994349
DUSP6	Osteoarthritis	Simple mode	5	-0.0787195	0.0523071	0.206787	-0.181241	0.0238024	0.924299	0.834234	1.02409
DUSP6	Osteoarthritis	Weighted mode	5	-0.0597406	0.031492	0.130689	-0.121465	0.0019838	0.942009	0.885622	1.00199
LINS1	Osteoarthritis	MR Egger	4	-0.0166782	0.0559065	0.793596	-0.126255	0.0928986	0.98346	0.88139	1.09735
LINS1	Osteoarthritis	Weighted median	4	-0.0340654	0.0189945	0.0729043	-0.0712946	0.00316393	0.966508	0.931187	1.00317
LINS1	Osteoarthritis	Inverse variance weighted	4	-0.0391365	0.0195413	0.0452033	-0.0774375	-0.000835546	0.961619	0.925485	0.999165
LINS1	Osteoarthritis	Simple mode	4	-0.0359446	0.0247628	0.24254	-0.0844797	0.0125905	0.964694	0.91899	1.01267
LINS1	Osteoarthritis	Weighted mode	4	-0.0342217	0.0197107	0.18093	-0.0728547	0.00441135	0.966357	0.929736	1.00442
ULK3	Osteoarthritis	MR Egger	3	-0.169803	0.352915	0.714508	-0.861517	0.52191	0.843831	0.422521	1.68524
ULK3	Osteoarthritis	Weighted median	3	-0.104437	0.0241339	1.5087e-05	-0.15174	-0.0571349	0.900831	0.859212	0.944467
ULK3	Osteoarthritis	Inverse variance weighted	3	-0.105624	0.0246741	1.86259e-05	-0.153985	-0.0572626	0.899763	0.857285	0.944346
ULK3	Osteoarthritis	Simple mode	3	-0.110964	0.041641	0.116685	-0.19258	-0.0293475	0.894971	0.824828	0.971079
ULK3	Osteoarthritis	Weighted mode	3	-0.103373	0.0265881	0.0602387	-0.155486	-0.0512605	0.90179	0.855999	0.950031
SCAMP2	Osteoarthritis	MR Egger	4	0.146003	0.045672	0.0854917	0.0564861	0.23552	1.1572	1.05811	1.26557
SCAMP2	Osteoarthritis	Weighted median	4	0.120431	0.0258314	3.12859e-06	0.0698014	0.17106	1.12798	1.0723	1.18656
SCAMP2	Osteoarthritis	Inverse variance weighted	4	0.115083	0.0249716	4.0551e-06	0.0661382	0.164027	1.12197	1.06837	1.17825
SCAMP2	Osteoarthritis	Simple mode	4	0.123144	0.0521416	0.0992441	0.0209469	0.225342	1.13105	1.02117	1.25275
SCAMP2	Osteoarthritis	Weighted mode	4	0.121136	0.0283497	0.0235323	0.0655707	0.176701	1.12878	1.06777	1.19327
ZCCHC14	Osteoarthritis	MR Egger	4	-0.0481582	0.060148	0.507325	-0.166048	0.0697318	0.952983	0.847005	1.07222
ZCCHC14	Osteoarthritis	Weighted median	4	-0.0566607	0.0324729	0.0810095	-0.120308	0.00698628	0.944915	0.886648	1.00701
ZCCHC14	Osteoarthritis	Inverse variance weighted	4	-0.0657797	0.0294884	0.0257013	-0.123577	-0.00798237	0.936337	0.883754	0.992049
ZCCHC14	Osteoarthritis	Simple mode	4	-0.0436128	0.0542088	0.47994	-0.149862	0.0626365	0.957325	0.860827	1.06464
ZCCHC14	Osteoarthritis	Weighted mode	4	-0.0552598	0.03454	0.207931	-0.122958	0.0124386	0.946239	0.884301	1.01252
TIGD7	Osteoarthritis	MR Egger	3	0.14854	0.0775737	0.306393	-0.00350432	0.300585	1.16014	0.996502	1.35065
TIGD7	Osteoarthritis	Weighted median	3	0.0631252	0.0254509	0.0131282	0.0132414	0.113009	1.06516	1.01333	1.11964
TIGD7	Osteoarthritis	Inverse variance weighted	3	0.053321	0.0242755	0.0280567	0.00574098	0.100901	1.05477	1.00576	1.10617
TIGD7	Osteoarthritis	Simple mode	3	0.0534103	0.0503429	0.399902	-0.0452617	0.152082	1.05486	0.955747	1.16426
TIGD7	Osteoarthritis	Weighted mode	3	0.0698947	0.0300033	0.145185	0.0110883	0.128701	1.0724	1.01115	1.13735
SAT2	Osteoarthritis	MR Egger	3	-0.127613	0.0423669	0.204065	-0.210652	-0.0445743	0.880194	0.810056	0.956405
SAT2	Osteoarthritis	Weighted median	3	-0.0959497	0.0269676	0.000373743	-0.148806	-0.0430932	0.90851	0.861736	0.957822
SAT2	Osteoarthritis	Inverse variance weighted	3	-0.0888227	0.0265723	0.000829744	-0.140905	-0.036741	0.915008	0.868572	0.963926
SAT2	Osteoarthritis	Simple mode	3	-0.087399	0.0601198	0.283214	-0.205234	0.0304357	0.916311	0.814457	1.0309
SAT2	Osteoarthritis	Weighted mode	3	-0.0972973	0.0256385	0.0629502	-0.147549	-0.0470459	0.907286	0.86282	0.954044
SECTM1	Osteoarthritis	MR Egger	4	0.13737	0.0619895	0.157031	0.015871	0.25887	1.14725	1.016	1.29547
SECTM1	Osteoarthritis	Weighted median	4	0.113714	0.0454412	0.0123344	0.0246487	0.202778	1.12043	1.02496	1.2248
SECTM1	Osteoarthritis	Inverse variance weighted	4	0.103371	0.0415437	0.0128373	0.0219455	0.184797	1.1089	1.02219	1.20297
SECTM1	Osteoarthritis	Simple mode	4	0.113986	0.0684692	0.194547	-0.020214	0.248185	1.12074	0.979989	1.2817
SECTM1	Osteoarthritis	Weighted mode	4	0.116914	0.0539589	0.118821	0.0111547	0.222673	1.12402	1.01122	1.24941
AZIN2	Osteoarthritis	MR Egger	3	-0.117081	0.140794	0.558378	-0.393038	0.158876	0.889513	0.675003	1.17219
AZIN2	Osteoarthritis	Weighted median	3	-0.145789	0.0646442	0.0241174	-0.272492	-0.0190865	0.86434	0.76148	0.981095
AZIN2	Osteoarthritis	Inverse variance weighted	3	-0.145237	0.0582076	0.0125901	-0.259324	-0.0311503	0.864817	0.771573	0.96933
AZIN2	Osteoarthritis	Simple mode	3	-0.124887	0.0870362	0.287782	-0.295478	0.0457041	0.882597	0.744176	1.04676
AZIN2	Osteoarthritis	Weighted mode	3	-0.16568	0.0717023	0.14707	-0.306217	-0.0251437	0.847317	0.736227	0.97517
ZNF697	Osteoarthritis	MR Egger	3	0.147701	0.0605681	0.247747	0.0289873	0.266414	1.15917	1.02941	1.30528
ZNF697	Osteoarthritis	Weighted median	3	0.128789	0.0384907	0.000819958	0.0533468	0.20423	1.13745	1.0548	1.22658
ZNF697	Osteoarthritis	Inverse variance weighted	3	0.125283	0.0375976	0.000861594	0.0515918	0.198975	1.13347	1.05295	1.22015
ZNF697	Osteoarthritis	Simple mode	3	0.10457	0.065399	0.250946	-0.0236118	0.232752	1.11023	0.976665	1.26207
ZNF697	Osteoarthritis	Weighted mode	3	0.133545	0.0396176	0.0778676	0.0558942	0.211195	1.14287	1.05749	1.23515
FCRL5	Osteoarthritis	MR Egger	10	-0.0216616	0.0336304	0.537531	-0.0875772	0.044254	0.978571	0.916148	1.04525
FCRL5	Osteoarthritis	Weighted median	10	-0.0310986	0.0175648	0.0766436	-0.0655257	0.0033285	0.96938	0.936575	1.00333
FCRL5	Osteoarthritis	Inverse variance weighted	10	-0.0337758	0.015125	0.0255413	-0.0634207	-0.00413087	0.966788	0.938549	0.995878
FCRL5	Osteoarthritis	Simple mode	10	-0.0302776	0.0300138	0.339426	-0.0891046	0.0285494	0.970176	0.91475	1.02896
FCRL5	Osteoarthritis	Weighted mode	10	-0.0280754	0.0182698	0.158742	-0.0638842	0.00773351	0.972315	0.938114	1.00776
PPFIA4	Osteoarthritis	MR Egger	5	0.0349024	0.0897323	0.723269	-0.140973	0.210778	1.03552	0.868513	1.23464
PPFIA4	Osteoarthritis	Weighted median	5	0.0437498	0.0217512	0.0442864	0.00111737	0.0863822	1.04472	1.00112	1.09022
PPFIA4	Osteoarthritis	Inverse variance weighted	5	0.0390942	0.019851	0.048909	0.000186292	0.0780021	1.03987	1.00019	1.08112
PPFIA4	Osteoarthritis	Simple mode	5	0.0702687	0.0398981	0.153002	-0.00793163	0.148469	1.0728	0.9921	1.16006
PPFIA4	Osteoarthritis	Weighted mode	5	0.051474	0.0244549	0.103087	0.00354237	0.0994056	1.05282	1.00355	1.10451
SUMF1	Osteoarthritis	MR Egger	4	0.142751	0.16416	0.476207	-0.179001	0.464504	1.15344	0.836105	1.59122
SUMF1	Osteoarthritis	Weighted median	4	0.0323929	0.0188319	0.0854132	-0.00451767	0.0693035	1.03292	0.995493	1.07176
SUMF1	Osteoarthritis	Inverse variance weighted	4	0.0365579	0.0172598	0.0341672	0.00272865	0.0703871	1.03723	1.00273	1.07292
SUMF1	Osteoarthritis	Simple mode	4	0.0340959	0.030531	0.345481	-0.0257449	0.0939368	1.03468	0.974584	1.09849
SUMF1	Osteoarthritis	Weighted mode	4	0.033273	0.0179222	0.160382	-0.00185444	0.0684005	1.03383	0.998147	1.07079
FANCD2	Osteoarthritis	MR Egger	3	-0.172932	0.300954	0.667974	-0.762801	0.416937	0.841195	0.466358	1.51731
FANCD2	Osteoarthritis	Weighted median	3	-0.0485847	0.0206299	0.0185199	-0.0890194	-0.00815	0.952577	0.914828	0.991883
FANCD2	Osteoarthritis	Inverse variance weighted	3	-0.0436446	0.0214044	0.0414457	-0.0855973	-0.00169188	0.957294	0.917964	0.99831
FANCD2	Osteoarthritis	Simple mode	3	-0.0480122	0.0299512	0.250113	-0.106716	0.010692	0.953122	0.89878	1.01075
FANCD2	Osteoarthritis	Weighted mode	3	-0.0496249	0.0221255	0.154113	-0.0929909	-0.0062588	0.951586	0.911202	0.993761
ADGRG7	Osteoarthritis	MR Egger	3	0.0614827	0.0339905	0.321509	-0.00513864	0.128104	1.06341	0.994875	1.13667
ADGRG7	Osteoarthritis	Weighted median	3	0.0541097	0.0233426	0.0204458	0.00835819	0.0998613	1.0556	1.00839	1.10502
ADGRG7	Osteoarthritis	Inverse variance weighted	3	0.0537609	0.0236173	0.0228257	0.00747107	0.100051	1.05523	1.0075	1.10523
ADGRG7	Osteoarthritis	Simple mode	3	0.0219857	0.043766	0.665277	-0.0637957	0.107767	1.02223	0.938197	1.11379
ADGRG7	Osteoarthritis	Weighted mode	3	0.0558869	0.024583	0.150886	0.00770416	0.10407	1.05748	1.00773	1.10968
SNCA	Osteoarthritis	MR Egger	9	-0.00341096	0.0389998	0.932755	-0.0798506	0.0730287	0.996595	0.923254	1.07576
SNCA	Osteoarthritis	Weighted median	9	-0.0450626	0.0264657	0.0886273	-0.0969353	0.00681004	0.955938	0.907615	1.00683
SNCA	Osteoarthritis	Inverse variance weighted	9	-0.0507528	0.0237295	0.0324516	-0.0972627	-0.00424292	0.950514	0.907318	0.995766
SNCA	Osteoarthritis	Simple mode	9	-0.0947921	0.0578054	0.139667	-0.208091	0.0185065	0.909562	0.812133	1.01868
SNCA	Osteoarthritis	Weighted mode	9	-0.0346644	0.0296414	0.275879	-0.0927616	0.0234327	0.965929	0.911411	1.02371
LHFPL2	Osteoarthritis	MR Egger	3	-0.0174271	0.0756848	0.855924	-0.165769	0.130915	0.982724	0.847242	1.13987
LHFPL2	Osteoarthritis	Weighted median	3	-0.0706285	0.0319128	0.0268859	-0.133178	-0.00807936	0.931808	0.87531	0.991953
LHFPL2	Osteoarthritis	Inverse variance weighted	3	-0.062598	0.0292966	0.0326226	-0.120019	-0.00517663	0.939321	0.886903	0.994837
LHFPL2	Osteoarthritis	Simple mode	3	-0.0954057	0.0437991	0.161265	-0.181252	-0.0095595	0.909004	0.834225	0.990486
LHFPL2	Osteoarthritis	Weighted mode	3	-0.0417165	0.0330316	0.333915	-0.106458	0.0230254	0.959142	0.899012	1.02329
PAM	Osteoarthritis	MR Egger	8	0.0860413	0.0327536	0.0392205	0.0218443	0.150238	1.08985	1.02208	1.16211
PAM	Osteoarthritis	Weighted median	8	0.071811	0.0167975	1.91049e-05	0.0388879	0.104734	1.07445	1.03965	1.11042
PAM	Osteoarthritis	Inverse variance weighted	8	0.0715312	0.0180027	7.08668e-05	0.0362459	0.106817	1.07415	1.03691	1.11273
PAM	Osteoarthritis	Simple mode	8	0.0742083	0.0205724	0.00865671	0.0338863	0.11453	1.07703	1.03447	1.12135
PAM	Osteoarthritis	Weighted mode	8	0.0742083	0.0156087	0.00207313	0.0436153	0.104801	1.07703	1.04458	1.11049
MMUT	Osteoarthritis	MR Egger	7	0.075877	0.033418	0.0723894	0.0103778	0.141376	1.07883	1.01043	1.15186
MMUT	Osteoarthritis	Weighted median	7	0.0475058	0.0186531	0.0108715	0.0109457	0.0840658	1.04865	1.01101	1.0877
MMUT	Osteoarthritis	Inverse variance weighted	7	0.048172	0.0170432	0.00470643	0.0147674	0.0815766	1.04935	1.01488	1.085
MMUT	Osteoarthritis	Simple mode	7	0.00653513	0.042848	0.883777	-0.077447	0.0905173	1.00656	0.925476	1.09474
MMUT	Osteoarthritis	Weighted mode	7	0.0476196	0.0202418	0.056861	0.00794564	0.0872935	1.04877	1.00798	1.09122
MFHAS1	Osteoarthritis	MR Egger	3	0.0787692	0.072745	0.474701	-0.0638109	0.221349	1.08195	0.938182	1.24776
MFHAS1	Osteoarthritis	Weighted median	3	0.0868302	0.0257017	0.000729122	0.0364549	0.137206	1.09071	1.03713	1.14706
MFHAS1	Osteoarthritis	Inverse variance weighted	3	0.0779741	0.028279	0.00582783	0.0225473	0.133401	1.08109	1.0228	1.14271
MFHAS1	Osteoarthritis	Simple mode	3	0.065595	0.0598285	0.3873	-0.0516689	0.182859	1.06779	0.949643	1.20065
MFHAS1	Osteoarthritis	Weighted mode	3	0.0939442	0.0279532	0.0782815	0.039156	0.148732	1.0985	1.03993	1.16036
PLPP5	Osteoarthritis	MR Egger	6	0.248536	0.503717	0.647589	-0.738749	1.23582	1.28215	0.477711	3.4412
PLPP5	Osteoarthritis	Weighted median	6	0.0821651	0.0617006	0.182967	-0.038768	0.203098	1.08564	0.961974	1.22519
PLPP5	Osteoarthritis	Inverse variance weighted	6	0.118586	0.0564769	0.0357523	0.00789173	0.229281	1.1259	1.00792	1.2577
PLPP5	Osteoarthritis	Simple mode	6	0.0367969	0.087954	0.693042	-0.135593	0.209187	1.03748	0.873198	1.23268
PLPP5	Osteoarthritis	Weighted mode	6	0.0637792	0.0809707	0.466564	-0.0949234	0.222482	1.06586	0.909443	1.24917
VLDLR	Osteoarthritis	MR Egger	7	-0.051924	0.0254342	0.0966829	-0.101775	-0.00207307	0.949401	0.903233	0.997929
VLDLR	Osteoarthritis	Weighted median	7	-0.0498079	0.0170239	0.00343617	-0.0831748	-0.016441	0.951412	0.92019	0.983693
VLDLR	Osteoarthritis	Inverse variance weighted	7	-0.0526701	0.0154796	0.000667587	-0.08301	-0.0223301	0.948693	0.920342	0.977917
VLDLR	Osteoarthritis	Simple mode	7	-0.0506192	0.0305505	0.148617	-0.110498	0.0092599	0.950641	0.895388	1.0093
VLDLR	Osteoarthritis	Weighted mode	7	-0.0480304	0.0175252	0.0337065	-0.0823797	-0.0136811	0.953105	0.920922	0.986412
INPP5E	Osteoarthritis	MR Egger	3	0.0245819	0.0322902	0.585763	-0.0387068	0.0878706	1.02489	0.962033	1.09185
INPP5E	Osteoarthritis	Weighted median	3	0.0317588	0.0161322	0.048992	0.000139726	0.0633779	1.03227	1.00014	1.06543
INPP5E	Osteoarthritis	Inverse variance weighted	3	0.0327712	0.0154552	0.033972	0.00247907	0.0630633	1.03331	1.00248	1.06509
INPP5E	Osteoarthritis	Simple mode	3	0.0330028	0.0212199	0.260137	-0.00858816	0.0745937	1.03355	0.991449	1.07745
INPP5E	Osteoarthritis	Weighted mode	3	0.0321364	0.0174323	0.206573	-0.00203086	0.0663036	1.03266	0.997971	1.06855
CDHR1	Osteoarthritis	MR Egger	3	0.130968	0.0656461	0.295798	0.00230147	0.259634	1.13993	1.0023	1.29646
CDHR1	Osteoarthritis	Weighted median	3	0.0721492	0.0312395	0.020913	0.0109198	0.133379	1.07482	1.01098	1.14268
CDHR1	Osteoarthritis	Inverse variance weighted	3	0.0632374	0.0316553	0.0457507	0.00119296	0.125282	1.06528	1.00119	1.13347
CDHR1	Osteoarthritis	Simple mode	3	0.0712884	0.0718282	0.425553	-0.0694948	0.212072	1.07389	0.932865	1.23624
CDHR1	Osteoarthritis	Weighted mode	3	0.0723327	0.0323725	0.155027	0.00888269	0.135783	1.07501	1.00892	1.14543
KLHL35	Osteoarthritis	MR Egger	4	0.0476729	0.0284642	0.235949	-0.00811694	0.103463	1.04883	0.991916	1.109
KLHL35	Osteoarthritis	Weighted median	4	0.0426659	0.0181121	0.0184901	0.00716615	0.0781657	1.04359	1.00719	1.0813
KLHL35	Osteoarthritis	Inverse variance weighted	4	0.0413368	0.0177142	0.0196197	0.006617	0.0760566	1.0422	1.00664	1.07902
KLHL35	Osteoarthritis	Simple mode	4	0.00578912	0.0420604	0.899245	-0.0766494	0.0882276	1.00581	0.926215	1.09224
KLHL35	Osteoarthritis	Weighted mode	4	0.0436045	0.0177873	0.0915619	0.00874141	0.0784675	1.04457	1.00878	1.08163
CD226	Osteoarthritis	MR Egger	4	-0.0785833	0.0373049	0.16975	-0.151701	-0.00546572	0.924425	0.859245	0.994549
CD226	Osteoarthritis	Weighted median	4	-0.0537493	0.0184619	0.00359856	-0.0899347	-0.017564	0.94767	0.913991	0.982589
CD226	Osteoarthritis	Inverse variance weighted	4	-0.0521719	0.0181896	0.00412773	-0.0878235	-0.0165203	0.949166	0.915923	0.983615
CD226	Osteoarthritis	Simple mode	4	-0.0558902	0.0294248	0.153719	-0.113563	0.00178252	0.945643	0.892648	1.00178
CD226	Osteoarthritis	Weighted mode	4	-0.0545159	0.0220045	0.0894691	-0.0976448	-0.011387	0.946943	0.906971	0.988678
RILPL2	Osteoarthritis	MR Egger	5	-0.185892	0.0611038	0.0557691	-0.305655	-0.0661282	0.830363	0.736641	0.936011
RILPL2	Osteoarthritis	Weighted median	5	-0.161888	0.0260466	5.12245e-10	-0.212939	-0.110836	0.850537	0.808206	0.895085
RILPL2	Osteoarthritis	Inverse variance weighted	5	-0.142215	0.0281635	4.42691e-07	-0.197415	-0.0870144	0.867435	0.82085	0.916664
RILPL2	Osteoarthritis	Simple mode	5	-0.167672	0.0629075	0.0560752	-0.290971	-0.0443736	0.845631	0.747537	0.956597
RILPL2	Osteoarthritis	Weighted mode	5	-0.166771	0.0296496	0.00491312	-0.224884	-0.108658	0.846394	0.798609	0.897038
ITPR1	Osteoarthritis	MR Egger	4	0.0529672	0.035845	0.27755	-0.017289	0.123223	1.0544	0.98286	1.13114
ITPR1	Osteoarthritis	Weighted median	4	0.0665686	0.0273748	0.0150262	0.012914	0.120223	1.06883	1.013	1.12775
ITPR1	Osteoarthritis	Inverse variance weighted	4	0.0714306	0.0250119	0.00429194	0.0224073	0.120454	1.07404	1.02266	1.12801
ITPR1	Osteoarthritis	Simple mode	4	0.0697831	0.04026	0.181458	-0.00912639	0.148693	1.07228	0.990915	1.16032
ITPR1	Osteoarthritis	Weighted mode	4	0.0662299	0.029626	0.111423	0.0081629	0.124297	1.06847	1.0082	1.13235
ABTB3	Osteoarthritis	MR Egger	9	-0.0559518	0.0301915	0.106262	-0.115127	0.00322342	0.945585	0.891253	1.00323
ABTB3	Osteoarthritis	Weighted median	9	-0.0505369	0.0208387	0.015302	-0.0913807	-0.00969314	0.950719	0.91267	0.990354
ABTB3	Osteoarthritis	Inverse variance weighted	9	-0.0564177	0.0167819	0.000774296	-0.0893102	-0.0235252	0.945144	0.914562	0.976749
ABTB3	Osteoarthritis	Simple mode	9	-0.0489884	0.0309296	0.151883	-0.10961	0.0116336	0.952192	0.896183	1.0117
ABTB3	Osteoarthritis	Weighted mode	9	-0.0529596	0.0198077	0.0282005	-0.0917827	-0.0141366	0.948418	0.912303	0.985963
AKR1C2	Osteoarthritis	MR Egger	4	0.0802864	0.0353795	0.151315	0.0109425	0.14963	1.0836	1.011	1.1614
AKR1C2	Osteoarthritis	Weighted median	4	0.0424918	0.0222339	0.0559884	-0.00108667	0.0860702	1.04341	0.998914	1.08988
AKR1C2	Osteoarthritis	Inverse variance weighted	4	0.0412859	0.0209358	0.0486066	0.000251784	0.08232	1.04215	1.00025	1.0858
AKR1C2	Osteoarthritis	Simple mode	4	0.062276	0.0438591	0.250713	-0.0236879	0.14824	1.06426	0.97659	1.15979
AKR1C2	Osteoarthritis	Weighted mode	4	0.0562186	0.0243398	0.104056	0.00851253	0.103925	1.05783	1.00855	1.10952
RABGAP1L	Osteoarthritis	MR Egger	5	-0.195833	0.076238	0.0825857	-0.34526	-0.0464068	0.822149	0.708036	0.954654
RABGAP1L	Osteoarthritis	Weighted median	5	-0.108884	0.0407151	0.00748901	-0.188685	-0.029082	0.896835	0.828047	0.971337
RABGAP1L	Osteoarthritis	Inverse variance weighted	5	-0.0853732	0.0365146	0.0193844	-0.156942	-0.0138045	0.91817	0.854754	0.98629
RABGAP1L	Osteoarthritis	Simple mode	5	-0.0769379	0.0914726	0.447633	-0.256224	0.102348	0.925947	0.773968	1.10777
RABGAP1L	Osteoarthritis	Weighted mode	5	-0.117358	0.0436991	0.0549091	-0.203008	-0.0317075	0.889267	0.816272	0.96879
ZNF256	Osteoarthritis	MR Egger	3	-0.187141	0.154808	0.439983	-0.490566	0.116283	0.829327	0.61228	1.12331
ZNF256	Osteoarthritis	Weighted median	3	-0.056067	0.0226578	0.0133418	-0.100476	-0.0116577	0.945476	0.904407	0.98841
ZNF256	Osteoarthritis	Inverse variance weighted	3	-0.0515313	0.0212606	0.0153593	-0.093202	-0.00986054	0.949774	0.911009	0.990188
ZNF256	Osteoarthritis	Simple mode	3	-0.0554834	0.028283	0.188814	-0.110918	-4.86521e-05	0.946028	0.895012	0.999951
ZNF256	Osteoarthritis	Weighted mode	3	-0.0577462	0.024211	0.139836	-0.1052	-0.0102927	0.943889	0.900145	0.98976
DAB2	Osteoarthritis	MR Egger	9	-0.0475701	0.0238819	0.0866492	-0.0943786	-0.000761634	0.953544	0.909938	0.999239
DAB2	Osteoarthritis	Weighted median	9	-0.0387762	0.0183977	0.0350605	-0.0748357	-0.0027166	0.961966	0.927896	0.997287
DAB2	Osteoarthritis	Inverse variance weighted	9	-0.0455433	0.0168212	0.00677939	-0.0785128	-0.0125737	0.955478	0.92449	0.987505
DAB2	Osteoarthritis	Simple mode	9	-0.0445543	0.0431959	0.332503	-0.129218	0.0401098	0.956424	0.878782	1.04093
DAB2	Osteoarthritis	Weighted mode	9	-0.0405813	0.0214548	0.0952083	-0.0826327	0.00147	0.960231	0.920689	1.00147
LRRK1	Osteoarthritis	MR Egger	3	-0.0515214	0.0435211	0.446538	-0.136823	0.0337799	0.949783	0.872125	1.03436
LRRK1	Osteoarthritis	Weighted median	3	-0.0542595	0.0241856	0.0248669	-0.101663	-0.00685577	0.947186	0.903334	0.993168
LRRK1	Osteoarthritis	Inverse variance weighted	3	-0.0559455	0.0221605	0.0115845	-0.0993801	-0.0125108	0.945591	0.905399	0.987567
LRRK1	Osteoarthritis	Simple mode	3	-0.0526013	0.0291218	0.212627	-0.10968	0.00447739	0.948758	0.896121	1.00449
LRRK1	Osteoarthritis	Weighted mode	3	-0.0539391	0.0260728	0.174456	-0.105042	-0.00283633	0.94749	0.900287	0.997168
DISP1	Osteoarthritis	MR Egger	3	-0.074447	0.0643858	0.453945	-0.200643	0.0517493	0.928257	0.818204	1.05311
DISP1	Osteoarthritis	Weighted median	3	-0.0740892	0.0304505	0.01497	-0.133772	-0.0144063	0.928589	0.874789	0.985697
DISP1	Osteoarthritis	Inverse variance weighted	3	-0.0737113	0.0301544	0.0145068	-0.132814	-0.0146087	0.92894	0.875628	0.985498
DISP1	Osteoarthritis	Simple mode	3	-0.0797171	0.0492224	0.246761	-0.176193	0.0167588	0.923378	0.838456	1.0169
DISP1	Osteoarthritis	Weighted mode	3	-0.0739484	0.0331654	0.155537	-0.138953	-0.00894421	0.92872	0.870269	0.991096
RWDD2B	Osteoarthritis	MR Egger	3	-0.0801722	0.0404179	0.297272	-0.159391	-0.000953092	0.922957	0.852663	0.999047
RWDD2B	Osteoarthritis	Weighted median	3	-0.0621765	0.0213601	0.00360423	-0.104042	-0.0203107	0.939717	0.901187	0.979894
RWDD2B	Osteoarthritis	Inverse variance weighted	3	-0.0619247	0.0206811	0.00275109	-0.10246	-0.0213897	0.939954	0.902615	0.978837
RWDD2B	Osteoarthritis	Simple mode	3	-0.0713996	0.0409682	0.223491	-0.151697	0.00889818	0.93109	0.859248	1.00894
RWDD2B	Osteoarthritis	Weighted mode	3	-0.0627382	0.0208557	0.0950174	-0.103615	-0.0218611	0.939189	0.901572	0.978376
CCT8	Osteoarthritis	MR Egger	4	-0.022484	0.01924	0.363007	-0.0601944	0.0152264	0.977767	0.941582	1.01534
CCT8	Osteoarthritis	Weighted median	4	-0.0284084	0.0151465	0.060714	-0.0580956	0.00127878	0.971991	0.94356	1.00128
CCT8	Osteoarthritis	Inverse variance weighted	4	-0.029901	0.0146141	0.040753	-0.0585447	-0.00125731	0.970542	0.943136	0.998743
CCT8	Osteoarthritis	Simple mode	4	-0.030537	0.0237571	0.288899	-0.0771008	0.0160269	0.969925	0.925797	1.01616
CCT8	Osteoarthritis	Weighted mode	4	-0.0284045	0.0149985	0.154571	-0.0578015	0.000992602	0.971995	0.943837	1.00099
CLEC18C	Osteoarthritis	MR Egger	3	-0.0910816	0.106902	0.550762	-0.300609	0.118446	0.912943	0.740367	1.12575
CLEC18C	Osteoarthritis	Weighted median	3	-0.0932445	0.0290948	0.00135131	-0.15027	-0.0362187	0.910971	0.860475	0.964429
CLEC18C	Osteoarthritis	Inverse variance weighted	3	-0.0937602	0.0279198	0.000784513	-0.148483	-0.0390375	0.910501	0.862015	0.961715
CLEC18C	Osteoarthritis	Simple mode	3	-0.0939849	0.0453535	0.174013	-0.182878	-0.00509217	0.910296	0.83287	0.994921
CLEC18C	Osteoarthritis	Weighted mode	3	-0.0930987	0.0295193	0.0875373	-0.150957	-0.0352408	0.911104	0.859885	0.965373
ST3GAL2	Osteoarthritis	MR Egger	3	0.133401	0.292657	0.727725	-0.440207	0.70701	1.14271	0.643903	2.02792
ST3GAL2	Osteoarthritis	Weighted median	3	0.102647	0.0644132	0.111032	-0.0236028	0.228897	1.1081	0.976674	1.25721
ST3GAL2	Osteoarthritis	Inverse variance weighted	3	0.126732	0.0593223	0.0326527	0.0104601	0.243003	1.13511	1.01052	1.27507
ST3GAL2	Osteoarthritis	Simple mode	3	0.0673419	0.0923547	0.54173	-0.113673	0.248357	1.06966	0.89255	1.28192
ST3GAL2	Osteoarthritis	Weighted mode	3	0.0617965	0.105485	0.617291	-0.144954	0.268547	1.06375	0.865062	1.30806
FAM86C1P	Osteoarthritis	MR Egger	4	-0.0722098	0.0803433	0.463629	-0.229683	0.0852631	0.930336	0.794786	1.089
FAM86C1P	Osteoarthritis	Weighted median	4	-0.050514	0.0219268	0.0212363	-0.0934904	-0.00753747	0.950741	0.910747	0.992491
FAM86C1P	Osteoarthritis	Inverse variance weighted	4	-0.0483711	0.0210432	0.0215242	-0.0896158	-0.00712649	0.95278	0.914282	0.992899
FAM86C1P	Osteoarthritis	Simple mode	4	-0.0511633	0.0445538	0.334087	-0.138489	0.0361622	0.950124	0.870673	1.03682
FAM86C1P	Osteoarthritis	Weighted mode	4	-0.0537303	0.0219682	0.0920219	-0.096788	-0.0106725	0.947688	0.907748	0.989384
F11R	Osteoarthritis	MR Egger	4	-0.0370313	0.115884	0.779598	-0.264164	0.190102	0.963646	0.767847	1.20937
F11R	Osteoarthritis	Weighted median	4	-0.100022	0.0358406	0.00525883	-0.170269	-0.0297741	0.904818	0.843438	0.970665
F11R	Osteoarthritis	Inverse variance weighted	4	-0.0929755	0.0352536	0.00835611	-0.162073	-0.0238784	0.911216	0.85038	0.976404
F11R	Osteoarthritis	Simple mode	4	-0.112982	0.051098	0.113987	-0.213134	-0.0128298	0.893167	0.808048	0.987252
F11R	Osteoarthritis	Weighted mode	4	-0.102996	0.0396331	0.0804638	-0.180677	-0.0253151	0.902131	0.834705	0.975003
CFAP410	Osteoarthritis	MR Egger	5	-0.0246538	0.0254988	0.404933	-0.0746315	0.0253239	0.975648	0.928085	1.02565
CFAP410	Osteoarthritis	Weighted median	5	-0.0315023	0.017275	0.0682167	-0.0653614	0.00235679	0.968989	0.936729	1.00236
CFAP410	Osteoarthritis	Inverse variance weighted	5	-0.0344926	0.0154547	0.0256242	-0.0647838	-0.00420151	0.966095	0.93727	0.995807
CFAP410	Osteoarthritis	Simple mode	5	-0.103234	0.0309894	0.0290715	-0.163973	-0.0424946	0.901916	0.848765	0.958396
CFAP410	Osteoarthritis	Weighted mode	5	-0.0215319	0.0178785	0.294845	-0.0565737	0.01351	0.978698	0.944997	1.0136
VPS11	Osteoarthritis	MR Egger	3	-0.0509254	0.0469388	0.474081	-0.142925	0.0410746	0.95035	0.866819	1.04193
VPS11	Osteoarthritis	Weighted median	3	-0.0632673	0.0251342	0.0118298	-0.11253	-0.0140043	0.938693	0.89357	0.986093
VPS11	Osteoarthritis	Inverse variance weighted	3	-0.0635347	0.024732	0.0102013	-0.112009	-0.01506	0.938442	0.894036	0.985053
VPS11	Osteoarthritis	Simple mode	3	-0.064957	0.0417137	0.259722	-0.146716	0.0168019	0.937108	0.863539	1.01694
VPS11	Osteoarthritis	Weighted mode	3	-0.064957	0.025573	0.126291	-0.11508	-0.0148339	0.937108	0.891295	0.985276
DBF4B	Osteoarthritis	MR Egger	3	-0.0202239	0.0502368	0.756353	-0.118688	0.0782403	0.979979	0.888085	1.08138
DBF4B	Osteoarthritis	Weighted median	3	-0.0556332	0.0230081	0.0156068	-0.100729	-0.0105373	0.945886	0.904178	0.989518
DBF4B	Osteoarthritis	Inverse variance weighted	3	-0.0582359	0.0238484	0.0146091	-0.104979	-0.0114931	0.943427	0.900344	0.988573
DBF4B	Osteoarthritis	Simple mode	3	-0.0433638	0.033424	0.323986	-0.108875	0.0221472	0.957563	0.896843	1.02239
DBF4B	Osteoarthritis	Weighted mode	3	-0.0558137	0.0266843	0.171586	-0.108115	-0.00351247	0.945715	0.897524	0.996494
NUP35	Osteoarthritis	MR Egger	3	-0.119571	0.12992	0.526391	-0.374214	0.135072	0.887301	0.687829	1.14462
NUP35	Osteoarthritis	Weighted median	3	-0.0863712	0.0343232	0.0118557	-0.153645	-0.0190978	0.917254	0.857577	0.981083
NUP35	Osteoarthritis	Inverse variance weighted	3	-0.0756798	0.0357055	0.0340434	-0.145663	-0.00569707	0.927113	0.864449	0.994319
NUP35	Osteoarthritis	Simple mode	3	-0.0764612	0.0578501	0.317191	-0.189847	0.0369251	0.926389	0.827085	1.03762
NUP35	Osteoarthritis	Weighted mode	3	-0.0924264	0.0352765	0.120008	-0.161568	-0.0232846	0.911716	0.850808	0.976984
SMC6	Osteoarthritis	MR Egger	5	0.0562615	0.0382584	0.237769	-0.018725	0.131248	1.05787	0.981449	1.14025
SMC6	Osteoarthritis	Weighted median	5	0.0607107	0.0232879	0.00913481	0.0150665	0.106355	1.06259	1.01518	1.11222
SMC6	Osteoarthritis	Inverse variance weighted	5	0.0615437	0.0218333	0.00482043	0.0187504	0.104337	1.06348	1.01893	1.10997
SMC6	Osteoarthritis	Simple mode	5	0.0706545	0.0399995	0.152079	-0.00774448	0.149053	1.07321	0.992285	1.16074
SMC6	Osteoarthritis	Weighted mode	5	0.0614714	0.0241224	0.0634186	0.0141916	0.108751	1.0634	1.01429	1.11488
CDC42EP3	Osteoarthritis	MR Egger	4	-0.120116	0.101045	0.356553	-0.318163	0.0779312	0.886817	0.727484	1.08105
CDC42EP3	Osteoarthritis	Weighted median	4	-0.081911	0.0329346	0.0128798	-0.146463	-0.0173591	0.921354	0.863758	0.982791
CDC42EP3	Osteoarthritis	Inverse variance weighted	4	-0.0678274	0.0344385	0.0488934	-0.135327	-0.00032785	0.934422	0.87343	0.999672
CDC42EP3	Osteoarthritis	Simple mode	4	-0.0769495	0.0489507	0.214	-0.172893	0.018994	0.925937	0.841228	1.01918
CDC42EP3	Osteoarthritis	Weighted mode	4	-0.0845165	0.0363219	0.10244	-0.155708	-0.0133255	0.918956	0.855809	0.986763
RNF123	Osteoarthritis	MR Egger	4	0.0495079	0.0816274	0.605851	-0.110482	0.209498	1.05075	0.895403	1.23306
RNF123	Osteoarthritis	Weighted median	4	0.0596878	0.0410563	0.146	-0.0207825	0.140158	1.06151	0.979432	1.15046
RNF123	Osteoarthritis	Inverse variance weighted	4	0.0817693	0.0354526	0.0210862	0.0122821	0.151256	1.08521	1.01236	1.16329
RNF123	Osteoarthritis	Simple mode	4	0.0709896	0.0752127	0.414878	-0.0764274	0.218406	1.07357	0.92642	1.24409
RNF123	Osteoarthritis	Weighted mode	4	0.0508458	0.0453328	0.343707	-0.0380065	0.139698	1.05216	0.962707	1.14993
WDR41	Osteoarthritis	MR Egger	10	0.0135682	0.0375339	0.727093	-0.0599982	0.0871347	1.01366	0.941766	1.09104
WDR41	Osteoarthritis	Weighted median	10	0.0294187	0.0156259	0.0597423	-0.00120802	0.0600453	1.02986	0.998793	1.06188
WDR41	Osteoarthritis	Inverse variance weighted	10	0.025994	0.012529	0.0380132	0.00143723	0.0505507	1.02633	1.00144	1.05185
WDR41	Osteoarthritis	Simple mode	10	0.0278376	0.0202526	0.202533	-0.0118575	0.0675327	1.02823	0.988213	1.06987
WDR41	Osteoarthritis	Weighted mode	10	0.0302622	0.0171291	0.111081	-0.00331084	0.0638353	1.03072	0.996695	1.06592
COG5	Osteoarthritis	MR Egger	3	-0.135987	0.119865	0.459939	-0.370922	0.098949	0.872854	0.690098	1.10401
COG5	Osteoarthritis	Weighted median	3	-0.0689317	0.0168325	4.21903e-05	-0.101924	-0.0359399	0.93339	0.903099	0.964698
COG5	Osteoarthritis	Inverse variance weighted	3	-0.0676306	0.0152861	9.67515e-06	-0.0975914	-0.0376698	0.934606	0.907019	0.963031
COG5	Osteoarthritis	Simple mode	3	-0.0669291	0.0196533	0.0764673	-0.10545	-0.0284086	0.935262	0.89992	0.971991
COG5	Osteoarthritis	Weighted mode	3	-0.0699801	0.0191168	0.0671907	-0.107449	-0.0325111	0.932412	0.898122	0.968012
SPRED1	Osteoarthritis	MR Egger	7	-0.120943	0.0487643	0.055831	-0.216521	-0.0253647	0.886085	0.805316	0.974954
SPRED1	Osteoarthritis	Weighted median	7	-0.120442	0.0359825	0.000816237	-0.190968	-0.049916	0.886529	0.826159	0.951309
SPRED1	Osteoarthritis	Inverse variance weighted	7	-0.103697	0.0307324	0.000740304	-0.163933	-0.0434617	0.901498	0.848799	0.957469
SPRED1	Osteoarthritis	Simple mode	7	-0.0998778	0.0551618	0.12017	-0.207995	0.00823933	0.904948	0.812211	1.00827
SPRED1	Osteoarthritis	Weighted mode	7	-0.119381	0.0415101	0.028207	-0.20074	-0.0380209	0.88747	0.818125	0.962693
LDHD	Osteoarthritis	MR Egger	4	0.141177	0.100357	0.294768	-0.0555232	0.337878	1.15163	0.94599	1.40197
LDHD	Osteoarthritis	Weighted median	4	0.105709	0.0442459	0.0168888	0.0189868	0.192431	1.1115	1.01917	1.21219
LDHD	Osteoarthritis	Inverse variance weighted	4	0.106302	0.036577	0.00365797	0.0346107	0.177993	1.11216	1.03522	1.19482
LDHD	Osteoarthritis	Simple mode	4	0.0893313	0.0555541	0.206199	-0.0195546	0.198217	1.09344	0.980635	1.21923
LDHD	Osteoarthritis	Weighted mode	4	0.106334	0.0541988	0.14458	0.000104684	0.212564	1.11219	1.0001	1.23685
DPEP2	Osteoarthritis	MR Egger	7	0.0971716	0.052996	0.126188	-0.00670061	0.201044	1.10205	0.993322	1.22268
DPEP2	Osteoarthritis	Weighted median	7	0.0705817	0.0287165	0.0139759	0.0142974	0.126866	1.07313	1.0144	1.13526
DPEP2	Osteoarthritis	Inverse variance weighted	7	0.067159	0.0259499	0.00965282	0.0162972	0.118021	1.06947	1.01643	1.12527
DPEP2	Osteoarthritis	Simple mode	7	0.0782935	0.046383	0.142382	-0.0126171	0.169204	1.08144	0.987462	1.18436
DPEP2	Osteoarthritis	Weighted mode	7	0.0732199	0.0306735	0.0542425	0.0130997	0.13334	1.07597	1.01319	1.14264
DUS2	Osteoarthritis	MR Egger	10	0.0302728	0.0386642	0.456197	-0.0455092	0.106055	1.03074	0.955511	1.11188
DUS2	Osteoarthritis	Weighted median	10	0.0704141	0.0202035	0.000491708	0.0308151	0.110013	1.07295	1.03129	1.11629
DUS2	Osteoarthritis	Inverse variance weighted	10	0.0548701	0.0196308	0.00518829	0.0163938	0.0933464	1.0564	1.01653	1.09784
DUS2	Osteoarthritis	Simple mode	10	0.0869687	0.0342308	0.0316765	0.0198764	0.154061	1.09086	1.02008	1.16656
DUS2	Osteoarthritis	Weighted mode	10	0.0713787	0.0202961	0.00654753	0.0315984	0.111159	1.07399	1.0321	1.11757
ZNF668	Osteoarthritis	MR Egger	3	-0.0771859	0.0483406	0.356204	-0.171933	0.0175616	0.925718	0.842035	1.01772
ZNF668	Osteoarthritis	Weighted median	3	-0.0550978	0.0261411	0.0350559	-0.106334	-0.00386136	0.946393	0.899124	0.996146
ZNF668	Osteoarthritis	Inverse variance weighted	3	-0.0563325	0.0255556	0.0275022	-0.106421	-0.00624361	0.945225	0.899046	0.993776
ZNF668	Osteoarthritis	Simple mode	3	-0.0337951	0.0506469	0.573284	-0.133063	0.0654729	0.96677	0.87541	1.06766
ZNF668	Osteoarthritis	Weighted mode	3	-0.0556912	0.0268131	0.173415	-0.108245	-0.0031374	0.945831	0.897408	0.996868
ZNF641	Osteoarthritis	MR Egger	12	-0.0571824	0.018497	0.011416	-0.0934366	-0.0209282	0.944422	0.910796	0.979289
ZNF641	Osteoarthritis	Weighted median	12	-0.0345893	0.0137867	0.0121113	-0.0616112	-0.00756731	0.966002	0.940248	0.992461
ZNF641	Osteoarthritis	Inverse variance weighted	12	-0.0286943	0.0114632	0.0123085	-0.0511622	-0.00622651	0.971713	0.950125	0.993793
ZNF641	Osteoarthritis	Simple mode	12	-0.0396156	0.0217882	0.0963392	-0.0823206	0.00308931	0.961159	0.920977	1.00309
ZNF641	Osteoarthritis	Weighted mode	12	-0.0347907	0.0136209	0.0267937	-0.0614877	-0.00809362	0.965808	0.940365	0.991939
SRR	Osteoarthritis	MR Egger	4	0.0624981	0.047266	0.317039	-0.0301433	0.155139	1.06449	0.970306	1.16782
SRR	Osteoarthritis	Weighted median	4	0.081249	0.020516	7.48642e-05	0.0410376	0.12146	1.08464	1.04189	1.12914
SRR	Osteoarthritis	Inverse variance weighted	4	0.0769192	0.0204947	0.000174648	0.0367495	0.117089	1.07995	1.03743	1.12422
SRR	Osteoarthritis	Simple mode	4	0.0732472	0.0360587	0.135171	0.00257209	0.143922	1.076	1.00258	1.15479
SRR	Osteoarthritis	Weighted mode	4	0.0811488	0.0212695	0.0316748	0.0394605	0.122837	1.08453	1.04025	1.1307
STAT3	Osteoarthritis	MR Egger	4	-0.211709	0.108709	0.190841	-0.424778	0.00136012	0.8092	0.653915	1.00136
STAT3	Osteoarthritis	Weighted median	4	-0.0942204	0.0389467	0.0155539	-0.170556	-0.017885	0.910082	0.843196	0.982274
STAT3	Osteoarthritis	Inverse variance weighted	4	-0.0896525	0.0361749	0.0132008	-0.160555	-0.0187497	0.914249	0.851671	0.981425
STAT3	Osteoarthritis	Simple mode	4	-0.0758815	0.0571438	0.276203	-0.187883	0.0361203	0.926926	0.828711	1.03678
STAT3	Osteoarthritis	Weighted mode	4	-0.113787	0.0463491	0.0912732	-0.204631	-0.0229423	0.892448	0.814948	0.977319
AXIN2	Osteoarthritis	MR Egger	5	0.0641278	0.0407893	0.213957	-0.0158192	0.144075	1.06623	0.984305	1.15497
AXIN2	Osteoarthritis	Weighted median	5	0.0498566	0.0231212	0.0310594	0.00453895	0.0951742	1.05112	1.00455	1.09985
AXIN2	Osteoarthritis	Inverse variance weighted	5	0.0506111	0.0209815	0.0158575	0.0094874	0.0917349	1.05191	1.00953	1.09607
AXIN2	Osteoarthritis	Simple mode	5	0.0747686	0.0363864	0.109088	0.0034513	0.146086	1.07763	1.00346	1.1573
AXIN2	Osteoarthritis	Weighted mode	5	0.0452929	0.0240604	0.132901	-0.0018654	0.0924513	1.04633	0.998136	1.09686
TET2	Osteoarthritis	MR Egger	3	0.317517	0.269332	0.447845	-0.210373	0.845408	1.37371	0.810282	2.32893
TET2	Osteoarthritis	Weighted median	3	0.134636	0.0862772	0.118641	-0.0344673	0.303739	1.14412	0.96612	1.35492
TET2	Osteoarthritis	Inverse variance weighted	3	0.153572	0.0648416	0.0178642	0.0264826	0.280662	1.16599	1.02684	1.32401
TET2	Osteoarthritis	Simple mode	3	0.104298	0.0993425	0.403924	-0.0904135	0.299009	1.10993	0.913553	1.34852
TET2	Osteoarthritis	Weighted mode	3	0.112346	0.094029	0.354639	-0.0719512	0.296643	1.1189	0.930576	1.34533
MAT2A	Osteoarthritis	MR Egger	3	-0.132964	0.0802473	0.345689	-0.290249	0.0243202	0.875496	0.748077	1.02462
MAT2A	Osteoarthritis	Weighted median	3	-0.0927606	0.0440548	0.0352415	-0.179108	-0.00641316	0.911412	0.836016	0.993607
MAT2A	Osteoarthritis	Inverse variance weighted	3	-0.0920349	0.0418337	0.0278058	-0.174029	-0.0100407	0.912073	0.840273	0.99001
MAT2A	Osteoarthritis	Simple mode	3	-0.0465384	0.0657873	0.552634	-0.175482	0.0824047	0.954528	0.839053	1.0859
MAT2A	Osteoarthritis	Weighted mode	3	-0.104202	0.0448979	0.146048	-0.192202	-0.0162025	0.901043	0.82514	0.983928
AFAP1L2	Osteoarthritis	MR Egger	3	0.109903	0.0899232	0.436558	-0.0663466	0.286152	1.11617	0.935806	1.3313
AFAP1L2	Osteoarthritis	Weighted median	3	0.0747332	0.0327879	0.0226497	0.0104689	0.138997	1.0776	1.01052	1.14912
AFAP1L2	Osteoarthritis	Inverse variance weighted	3	0.0791078	0.0311117	0.011	0.0181288	0.140087	1.08232	1.01829	1.15037
AFAP1L2	Osteoarthritis	Simple mode	3	0.0679986	0.0400327	0.231497	-0.0104655	0.146463	1.07036	0.989589	1.15773
AFAP1L2	Osteoarthritis	Weighted mode	3	0.0679986	0.041475	0.242783	-0.0132923	0.14929	1.07036	0.986796	1.16101
GLB1	Osteoarthritis	MR Egger	4	-0.137895	0.0623961	0.157697	-0.260191	-0.0155984	0.87119	0.770904	0.984523
GLB1	Osteoarthritis	Weighted median	4	-0.0790707	0.0316251	0.0124106	-0.141056	-0.0170855	0.923975	0.868441	0.98306
GLB1	Osteoarthritis	Inverse variance weighted	4	-0.0721946	0.0293316	0.0138423	-0.129684	-0.0147048	0.93035	0.878373	0.985403
GLB1	Osteoarthritis	Simple mode	4	-0.0715713	0.0469561	0.22485	-0.163605	0.0204626	0.93093	0.849077	1.02067
GLB1	Osteoarthritis	Weighted mode	4	-0.0790053	0.0321284	0.0909446	-0.141977	-0.0160336	0.924035	0.867641	0.984094
CRTAP	Osteoarthritis	MR Egger	3	-0.135255	0.0911772	0.377604	-0.313963	0.0434521	0.873493	0.730546	1.04441
CRTAP	Osteoarthritis	Weighted median	3	-0.128672	0.0494108	0.00921078	-0.225517	-0.031827	0.879262	0.798103	0.968674
CRTAP	Osteoarthritis	Inverse variance weighted	3	-0.130221	0.0464085	0.00501651	-0.221181	-0.0392603	0.877902	0.801571	0.9615
CRTAP	Osteoarthritis	Simple mode	3	-0.120116	0.0700036	0.228326	-0.257323	0.0170912	0.886818	0.773119	1.01724
CRTAP	Osteoarthritis	Weighted mode	3	-0.128491	0.0531925	0.137019	-0.232748	-0.0242336	0.879421	0.792353	0.976058
LGALS9B	Osteoarthritis	MR Egger	3	0.0524647	0.0425051	0.43348	-0.0308454	0.135775	1.05387	0.969625	1.14542
LGALS9B	Osteoarthritis	Weighted median	3	0.05322	0.0207437	0.0102998	0.0125623	0.0938776	1.05466	1.01264	1.09843
LGALS9B	Osteoarthritis	Inverse variance weighted	3	0.0537599	0.0201894	0.00774986	0.0141887	0.0933311	1.05523	1.01429	1.09783
LGALS9B	Osteoarthritis	Simple mode	3	0.0488287	0.0286219	0.230129	-0.0072703	0.104928	1.05004	0.992756	1.11063
LGALS9B	Osteoarthritis	Weighted mode	3	0.0509686	0.0212987	0.139097	0.00922312	0.092714	1.05229	1.00927	1.09715
ACYP2	Osteoarthritis	MR Egger	4	0.0302805	0.0680247	0.69976	-0.103048	0.163609	1.03074	0.902084	1.17775
ACYP2	Osteoarthritis	Weighted median	4	0.0702869	0.0221721	0.00152407	0.0268296	0.113744	1.07282	1.02719	1.12047
ACYP2	Osteoarthritis	Inverse variance weighted	4	0.0679024	0.0207295	0.00105419	0.0272727	0.108532	1.07026	1.02765	1.11464
ACYP2	Osteoarthritis	Simple mode	4	0.0614084	0.0351102	0.178602	-0.00740754	0.130224	1.06333	0.99262	1.13908
ACYP2	Osteoarthritis	Weighted mode	4	0.0714529	0.0243171	0.0605892	0.0237914	0.119114	1.07407	1.02408	1.1265
CHST11	Osteoarthritis	MR Egger	3	0.047583	0.143796	0.796559	-0.234258	0.329424	1.04873	0.791158	1.39017
CHST11	Osteoarthritis	Weighted median	3	0.0944179	0.0468276	0.0437697	0.0026359	0.1862	1.09902	1.00264	1.20466
CHST11	Osteoarthritis	Inverse variance weighted	3	0.0943867	0.0432579	0.0291131	0.00960116	0.179172	1.09898	1.00965	1.19623
CHST11	Osteoarthritis	Simple mode	3	0.12291	0.063539	0.192731	-0.00162668	0.247446	1.13078	0.998375	1.28075
CHST11	Osteoarthritis	Weighted mode	3	0.0836602	0.0517989	0.247655	-0.0178656	0.185186	1.08726	0.982293	1.20344
ZIK1	Osteoarthritis	MR Egger	3	-0.177674	0.124399	0.388867	-0.421496	0.0661487	0.837215	0.656064	1.06839
ZIK1	Osteoarthritis	Weighted median	3	-0.0621759	0.0259655	0.0166405	-0.113068	-0.0112835	0.939718	0.89309	0.98878
ZIK1	Osteoarthritis	Inverse variance weighted	3	-0.0581735	0.0247371	0.0186893	-0.106658	-0.00968878	0.943486	0.898833	0.990358
ZIK1	Osteoarthritis	Simple mode	3	-0.063663	0.0331996	0.195196	-0.128734	0.0014082	0.938321	0.879208	1.00141
ZIK1	Osteoarthritis	Weighted mode	3	-0.063663	0.0281188	0.151861	-0.118776	-0.00855022	0.938321	0.888007	0.991486
GPHN	Osteoarthritis	MR Egger	3	0.277278	0.218894	0.425433	-0.151755	0.706311	1.31953	0.859199	2.0265
GPHN	Osteoarthritis	Weighted median	3	0.108834	0.0537528	0.0428976	0.00347812	0.214189	1.11498	1.00348	1.23886
GPHN	Osteoarthritis	Inverse variance weighted	3	0.11743	0.0473812	0.0131967	0.0245632	0.210297	1.1246	1.02487	1.23405
GPHN	Osteoarthritis	Simple mode	3	0.101011	0.0639254	0.254852	-0.0242823	0.226305	1.10629	0.97601	1.25396
GPHN	Osteoarthritis	Weighted mode	3	0.105039	0.0606601	0.225483	-0.0138545	0.223933	1.11075	0.986241	1.25099
LAMB2	Osteoarthritis	MR Egger	5	-0.0308992	0.0458783	0.548872	-0.120821	0.0590223	0.969573	0.886193	1.0608
LAMB2	Osteoarthritis	Weighted median	5	-0.0497937	0.0319492	0.119107	-0.112414	0.0128266	0.951426	0.893674	1.01291
LAMB2	Osteoarthritis	Inverse variance weighted	5	-0.0578854	0.0293157	0.048319	-0.115344	-0.000426617	0.943758	0.891059	0.999573
LAMB2	Osteoarthritis	Simple mode	5	-0.0513281	0.0495073	0.358399	-0.148362	0.0457061	0.949967	0.862119	1.04677
LAMB2	Osteoarthritis	Weighted mode	5	-0.0468106	0.0369579	0.274033	-0.119248	0.0256269	0.954268	0.887588	1.02596
TEFM	Osteoarthritis	MR Egger	5	0.067954	0.0665533	0.382391	-0.0624905	0.198398	1.07032	0.939422	1.21945
TEFM	Osteoarthritis	Weighted median	5	0.0805765	0.0236614	0.000660689	0.0342001	0.126953	1.08391	1.03479	1.13536
TEFM	Osteoarthritis	Inverse variance weighted	5	0.0729057	0.0335571	0.0298118	0.00713365	0.138678	1.07563	1.00716	1.14875
TEFM	Osteoarthritis	Simple mode	5	0.110902	0.059142	0.134025	-0.00501608	0.226821	1.11729	0.994996	1.2546
TEFM	Osteoarthritis	Weighted mode	5	0.0837241	0.0250416	0.0287446	0.0346426	0.132806	1.08733	1.03525	1.14203
BSG	Osteoarthritis	MR Egger	9	-0.034143	0.0321977	0.324167	-0.0972505	0.0289645	0.966433	0.907329	1.02939
BSG	Osteoarthritis	Weighted median	9	-0.038011	0.0244502	0.120034	-0.0859334	0.00991137	0.962702	0.917655	1.00996
BSG	Osteoarthritis	Inverse variance weighted	9	-0.0506202	0.0224697	0.02427	-0.0946608	-0.00657973	0.95064	0.909681	0.993442
BSG	Osteoarthritis	Simple mode	9	-0.00369084	0.0465377	0.938735	-0.0949048	0.0875232	0.996316	0.909459	1.09147
BSG	Osteoarthritis	Weighted mode	9	-0.0374772	0.02536	0.177712	-0.0871828	0.0122283	0.963216	0.91651	1.0123
CLEC12A	Osteoarthritis	MR Egger	7	-0.0422541	0.0234144	0.130977	-0.0881463	0.00363819	0.958626	0.915627	1.00364
CLEC12A	Osteoarthritis	Weighted median	7	-0.0314254	0.0136813	0.0216208	-0.0582407	-0.0046101	0.969063	0.943423	0.995401
CLEC12A	Osteoarthritis	Inverse variance weighted	7	-0.0282577	0.0119848	0.0183841	-0.051748	-0.00476744	0.972138	0.949568	0.995244
CLEC12A	Osteoarthritis	Simple mode	7	-0.0078785	0.0205079	0.7141	-0.048074	0.032317	0.992152	0.953063	1.03284
CLEC12A	Osteoarthritis	Weighted mode	7	-0.030713	0.0165693	0.113223	-0.063189	0.00176288	0.969754	0.938766	1.00176
CTSW	Osteoarthritis	MR Egger	9	-0.0553401	0.0221732	0.0412443	-0.0987996	-0.0118806	0.946163	0.905924	0.98819
CTSW	Osteoarthritis	Weighted median	9	-0.0497659	0.0176195	0.00473567	-0.0843001	-0.0152318	0.951452	0.919155	0.984884
CTSW	Osteoarthritis	Inverse variance weighted	9	-0.0404728	0.0139871	0.00380881	-0.0678876	-0.0130581	0.960335	0.934365	0.987027
CTSW	Osteoarthritis	Simple mode	9	-0.0233101	0.0248668	0.375987	-0.0720489	0.0254288	0.97696	0.930485	1.02575
CTSW	Osteoarthritis	Weighted mode	9	-0.044148	0.0196001	0.0543602	-0.0825642	-0.00573178	0.956812	0.920752	0.994285
EHBP1L1	Osteoarthritis	MR Egger	4	-0.210726	0.134906	0.258689	-0.475141	0.0536886	0.809996	0.621797	1.05516
EHBP1L1	Osteoarthritis	Weighted median	4	-0.151528	0.0530303	0.00427152	-0.255467	-0.0475884	0.859394	0.774554	0.953526
EHBP1L1	Osteoarthritis	Inverse variance weighted	4	-0.131742	0.0453769	0.00369269	-0.220681	-0.0428034	0.876567	0.801973	0.9581
EHBP1L1	Osteoarthritis	Simple mode	4	-0.14457	0.0731148	0.14243	-0.287875	-0.0012654	0.865394	0.749855	0.998735
EHBP1L1	Osteoarthritis	Weighted mode	4	-0.158311	0.0589939	0.0748255	-0.273939	-0.0426826	0.853585	0.760379	0.958216
LRFN4	Osteoarthritis	MR Egger	3	0.0818242	0.073942	0.467812	-0.063102	0.226751	1.08527	0.938848	1.25452
LRFN4	Osteoarthritis	Weighted median	3	0.0592471	0.0241968	0.0143432	0.0118214	0.106673	1.06104	1.01189	1.11257
LRFN4	Osteoarthritis	Inverse variance weighted	3	0.056367	0.0234702	0.0163217	0.0103654	0.102369	1.05799	1.01042	1.10779
LRFN4	Osteoarthritis	Simple mode	3	0.0538788	0.0408572	0.31802	-0.0262014	0.133959	1.05536	0.974139	1.14335
LRFN4	Osteoarthritis	Weighted mode	3	0.0599608	0.0244591	0.1338	0.0120209	0.107901	1.06179	1.01209	1.11394
JUP	Osteoarthritis	MR Egger	13	0.0358548	0.0150769	0.0366224	0.00630402	0.0654055	1.03651	1.00632	1.06759
JUP	Osteoarthritis	Weighted median	13	0.0365427	0.0148627	0.0139447	0.0074118	0.0656736	1.03722	1.00744	1.06788
JUP	Osteoarthritis	Inverse variance weighted	13	0.0283664	0.0124673	0.0228897	0.00393057	0.0528022	1.02877	1.00394	1.05422
JUP	Osteoarthritis	Simple mode	13	0.00757749	0.0287755	0.796763	-0.0488226	0.0639776	1.00761	0.95235	1.06607
JUP	Osteoarthritis	Weighted mode	13	0.0326868	0.0151818	0.0523601	0.00293041	0.0624431	1.03323	1.00293	1.06443
HOXB2	Osteoarthritis	MR Egger	12	0.00904611	0.0223185	0.693778	-0.0346981	0.0527903	1.00909	0.965897	1.05421
HOXB2	Osteoarthritis	Weighted median	12	0.0279704	0.0160784	0.0819243	-0.00354322	0.0594839	1.02837	0.996463	1.06129
HOXB2	Osteoarthritis	Inverse variance weighted	12	0.0300077	0.0137457	0.0290315	0.00306609	0.0569493	1.03046	1.00307	1.0586
HOXB2	Osteoarthritis	Simple mode	12	0.0257837	0.0251895	0.328014	-0.0235878	0.0751551	1.02612	0.976688	1.07805
HOXB2	Osteoarthritis	Weighted mode	12	0.0248154	0.0142311	0.109046	-0.00307756	0.0527083	1.02513	0.996927	1.05412
SLCO4C1	Osteoarthritis	MR Egger	3	0.097089	0.0597408	0.351164	-0.0200029	0.214181	1.10196	0.980196	1.23885
SLCO4C1	Osteoarthritis	Weighted median	3	0.107349	0.0280824	0.000132037	0.0523072	0.16239	1.11332	1.0537	1.17632
SLCO4C1	Osteoarthritis	Inverse variance weighted	3	0.10906	0.0269528	5.20271e-05	0.0562325	0.161888	1.11523	1.05784	1.17573
SLCO4C1	Osteoarthritis	Simple mode	3	0.108981	0.0448036	0.135495	0.0211663	0.196796	1.11514	1.02139	1.2175
SLCO4C1	Osteoarthritis	Weighted mode	3	0.106919	0.0296613	0.0690818	0.0487824	0.165055	1.11284	1.04999	1.17946
CTSF	Osteoarthritis	MR Egger	3	-0.0554098	0.0458672	0.440193	-0.14531	0.03449	0.946097	0.864755	1.03509
CTSF	Osteoarthritis	Weighted median	3	-0.053689	0.0206485	0.00931847	-0.09416	-0.013218	0.947727	0.910137	0.986869
CTSF	Osteoarthritis	Inverse variance weighted	3	-0.0540796	0.0199542	0.00672444	-0.0931898	-0.0149695	0.947357	0.911021	0.985142
CTSF	Osteoarthritis	Simple mode	3	-0.0456532	0.0284942	0.250282	-0.101502	0.0101955	0.955373	0.90348	1.01025
CTSF	Osteoarthritis	Weighted mode	3	-0.0518026	0.0231712	0.154891	-0.0972181	-0.00638712	0.949516	0.907358	0.993633
RGMB	Osteoarthritis	MR Egger	5	0.0191333	0.0384189	0.65269	-0.0561677	0.0944343	1.01932	0.945381	1.09904
RGMB	Osteoarthritis	Weighted median	5	0.0388247	0.0219986	0.0775853	-0.00429256	0.081942	1.03959	0.995717	1.08539
RGMB	Osteoarthritis	Inverse variance weighted	5	0.0390201	0.0197203	0.047852	0.000368374	0.0776718	1.03979	1.00037	1.08077
RGMB	Osteoarthritis	Simple mode	5	0.0550791	0.0325936	0.166317	-0.00880433	0.118963	1.05662	0.991234	1.12633
RGMB	Osteoarthritis	Weighted mode	5	0.0385773	0.0212802	0.144073	-0.00313187	0.0802864	1.03933	0.996873	1.0836
FAM53A	Osteoarthritis	MR Egger	3	-0.0427191	0.0347289	0.434552	-0.110788	0.0253495	0.95818	0.895129	1.02567
FAM53A	Osteoarthritis	Weighted median	3	-0.083692	0.0213377	8.77215e-05	-0.125514	-0.0418701	0.919714	0.882044	0.958994
FAM53A	Osteoarthritis	Inverse variance weighted	3	-0.0844803	0.0249235	0.000699972	-0.13333	-0.0356303	0.91899	0.875176	0.964997
FAM53A	Osteoarthritis	Simple mode	3	-0.0543077	0.051465	0.401969	-0.155179	0.0465637	0.947141	0.856262	1.04766
FAM53A	Osteoarthritis	Weighted mode	3	-0.0792011	0.0205136	0.0610097	-0.119408	-0.0389944	0.923854	0.887446	0.961756
RESF1	Osteoarthritis	MR Egger	9	0.0234479	0.0367512	0.543762	-0.0485845	0.0954803	1.02372	0.952577	1.10019
RESF1	Osteoarthritis	Weighted median	9	0.0433076	0.0206201	0.0357062	0.00289212	0.0837231	1.04426	1.0029	1.08733
RESF1	Osteoarthritis	Inverse variance weighted	9	0.0439815	0.0197926	0.0262755	0.00518794	0.0827751	1.04496	1.0052	1.0863
RESF1	Osteoarthritis	Simple mode	9	0.026075	0.0352398	0.48049	-0.042995	0.0951451	1.02642	0.957916	1.09982
RESF1	Osteoarthritis	Weighted mode	9	0.0393982	0.0214326	0.103324	-0.00260966	0.081406	1.04018	0.997394	1.08481
FAM241A	Osteoarthritis	MR Egger	5	-0.0900355	0.0567467	0.21079	-0.201259	0.0211881	0.913899	0.817701	1.02141
FAM241A	Osteoarthritis	Weighted median	5	-0.0728103	0.0256712	0.00456439	-0.123126	-0.0224949	0.929777	0.884152	0.977756
FAM241A	Osteoarthritis	Inverse variance weighted	5	-0.063983	0.0240709	0.00785816	-0.111162	-0.016804	0.938021	0.894794	0.983336
FAM241A	Osteoarthritis	Simple mode	5	-0.0393445	0.0560924	0.521701	-0.149286	0.0705966	0.961419	0.861323	1.07315
FAM241A	Osteoarthritis	Weighted mode	5	-0.0708343	0.0270745	0.05903	-0.1239	-0.0177682	0.931616	0.883468	0.982389
CD248	Osteoarthritis	MR Egger	3	-0.132165	0.0990312	0.40938	-0.326266	0.0619363	0.876196	0.721613	1.06389
CD248	Osteoarthritis	Weighted median	3	-0.129218	0.0504594	0.0104419	-0.228119	-0.030318	0.878782	0.79603	0.970137
CD248	Osteoarthritis	Inverse variance weighted	3	-0.127298	0.0466569	0.00636445	-0.218746	-0.0358507	0.880471	0.803526	0.964784
CD248	Osteoarthritis	Simple mode	3	-0.13575	0.0655036	0.173996	-0.264137	-0.00736338	0.873061	0.767868	0.992664
CD248	Osteoarthritis	Weighted mode	3	-0.130158	0.0525735	0.131682	-0.233202	-0.027114	0.877957	0.791993	0.97325
TP53I11	Osteoarthritis	MR Egger	3	-0.0467846	0.0840148	0.676536	-0.211454	0.117884	0.954293	0.809407	1.12511
TP53I11	Osteoarthritis	Weighted median	3	-0.0951608	0.0335323	0.00454133	-0.160884	-0.0294375	0.909227	0.851391	0.970992
TP53I11	Osteoarthritis	Inverse variance weighted	3	-0.0949352	0.033241	0.00429062	-0.160088	-0.0297828	0.909432	0.852069	0.970656
TP53I11	Osteoarthritis	Simple mode	3	-0.13105	0.0506731	0.122614	-0.230369	-0.0317308	0.877174	0.79424	0.968767
TP53I11	Osteoarthritis	Weighted mode	3	-0.082515	0.0367877	0.154099	-0.154619	-0.0104111	0.920798	0.856742	0.989643
PAAF1	Osteoarthritis	MR Egger	5	-0.010138	0.0264795	0.72734	-0.0620379	0.0417619	0.989913	0.939847	1.04265
PAAF1	Osteoarthritis	Weighted median	5	-0.0253744	0.0165617	0.125494	-0.0578354	0.00708652	0.974945	0.943805	1.00711
PAAF1	Osteoarthritis	Inverse variance weighted	5	-0.0316789	0.0159233	0.0466488	-0.0628885	-0.000469336	0.968818	0.939048	0.999531
PAAF1	Osteoarthritis	Simple mode	5	-0.0211677	0.0373171	0.600872	-0.0943093	0.0519739	0.979055	0.910001	1.05335
PAAF1	Osteoarthritis	Weighted mode	5	-0.0251032	0.0172605	0.219526	-0.0589338	0.00872748	0.975209	0.942769	1.00877
ZNF683	Osteoarthritis	MR Egger	9	0.0523989	0.0458662	0.290842	-0.0374989	0.142297	1.0538	0.963195	1.15292
ZNF683	Osteoarthritis	Weighted median	9	0.0513019	0.023076	0.0262044	0.00607288	0.0965308	1.05264	1.00609	1.10134
ZNF683	Osteoarthritis	Inverse variance weighted	9	0.0668963	0.0276299	0.0154712	0.0127417	0.121051	1.06918	1.01282	1.12868
ZNF683	Osteoarthritis	Simple mode	9	0.0781155	0.0433374	0.109136	-0.00682581	0.163057	1.08125	0.993197	1.1771
ZNF683	Osteoarthritis	Weighted mode	9	0.0572723	0.0235498	0.041076	0.0111147	0.10343	1.05894	1.01118	1.10897
SPHK1	Osteoarthritis	MR Egger	6	-0.0297179	0.0335358	0.425596	-0.0954481	0.0360122	0.970719	0.908966	1.03667
SPHK1	Osteoarthritis	Weighted median	6	-0.0367547	0.0264826	0.165173	-0.0886606	0.0151512	0.963913	0.915156	1.01527
SPHK1	Osteoarthritis	Inverse variance weighted	6	-0.0505303	0.0244402	0.0386862	-0.098433	-0.00262755	0.950725	0.906256	0.997376
SPHK1	Osteoarthritis	Simple mode	6	-0.0905934	0.0482926	0.119501	-0.185247	0.00406022	0.913389	0.830899	1.00407
SPHK1	Osteoarthritis	Weighted mode	6	-0.0374176	0.0318553	0.29304	-0.099854	0.0250188	0.963274	0.90497	1.02533
SMIM19	Osteoarthritis	MR Egger	5	-0.046647	0.038419	0.311544	-0.121948	0.0286541	0.954424	0.885194	1.02907
SMIM19	Osteoarthritis	Weighted median	5	-0.0335568	0.0186349	0.0717418	-0.0700812	0.00296754	0.967	0.932318	1.00297
SMIM19	Osteoarthritis	Inverse variance weighted	5	-0.0376896	0.0176969	0.0331941	-0.0723755	-0.00300364	0.963012	0.930182	0.997001
SMIM19	Osteoarthritis	Simple mode	5	-0.0661027	0.0427947	0.197317	-0.14998	0.0177748	0.936035	0.860725	1.01793
SMIM19	Osteoarthritis	Weighted mode	5	-0.0337783	0.0195726	0.159464	-0.0721405	0.00458392	0.966786	0.9304	1.00459
BOK	Osteoarthritis	MR Egger	3	0.0295748	0.0429047	0.615789	-0.0545185	0.113668	1.03002	0.946941	1.12038
BOK	Osteoarthritis	Weighted median	3	0.0521784	0.0226563	0.0212767	0.00777201	0.0965849	1.05356	1.0078	1.1014
BOK	Osteoarthritis	Inverse variance weighted	3	0.0544957	0.0218359	0.012571	0.0116974	0.097294	1.05601	1.01177	1.10218
BOK	Osteoarthritis	Simple mode	3	0.0573229	0.0310536	0.206185	-0.00354204	0.118188	1.059	0.996464	1.12546
BOK	Osteoarthritis	Weighted mode	3	0.0509162	0.0223033	0.1499	0.00720165	0.0946307	1.05223	1.00723	1.09925
PNMA1	Osteoarthritis	MR Egger	4	-0.0917467	0.0683141	0.311383	-0.225642	0.042149	0.912336	0.798003	1.04305
PNMA1	Osteoarthritis	Weighted median	4	-0.0962903	0.0359949	0.00747058	-0.16684	-0.0257402	0.9082	0.846335	0.974588
PNMA1	Osteoarthritis	Inverse variance weighted	4	-0.084019	0.0303422	0.005622	-0.14349	-0.0245484	0.919414	0.86633	0.975751
PNMA1	Osteoarthritis	Simple mode	4	-0.0492781	0.0538334	0.427491	-0.154792	0.0562353	0.951916	0.856594	1.05785
PNMA1	Osteoarthritis	Weighted mode	4	-0.12099	0.0426345	0.0657638	-0.204553	-0.037426	0.886043	0.815011	0.963266
FAM89B	Osteoarthritis	MR Egger	6	-0.0574405	0.0831226	0.527556	-0.220361	0.10548	0.944178	0.802229	1.11124
FAM89B	Osteoarthritis	Weighted median	6	-0.0651204	0.0266991	0.0147259	-0.117451	-0.0127902	0.936955	0.889184	0.987291
FAM89B	Osteoarthritis	Inverse variance weighted	6	-0.0713976	0.0326309	0.028667	-0.135354	-0.00744103	0.931092	0.873406	0.992587
FAM89B	Osteoarthritis	Simple mode	6	-0.0358337	0.0519956	0.521388	-0.137745	0.0660777	0.964801	0.871321	1.06831
FAM89B	Osteoarthritis	Weighted mode	6	-0.0646627	0.0277726	0.0673545	-0.119097	-0.0102284	0.937384	0.887722	0.989824
IMPDH2	Osteoarthritis	MR Egger	3	0.248747	0.191183	0.41717	-0.125972	0.623466	1.28242	0.88164	1.86538
IMPDH2	Osteoarthritis	Weighted median	3	0.149633	0.069723	0.0318648	0.0129756	0.28629	1.16141	1.01306	1.33148
IMPDH2	Osteoarthritis	Inverse variance weighted	3	0.134336	0.061616	0.0292414	0.0135688	0.255104	1.14378	1.01366	1.2906
IMPDH2	Osteoarthritis	Simple mode	3	0.152744	0.0794799	0.194575	-0.00303659	0.308525	1.16503	0.996968	1.36142
IMPDH2	Osteoarthritis	Weighted mode	3	0.15314	0.078747	0.19124	-0.00120429	0.307484	1.16549	0.998796	1.36
ALS2CL	Osteoarthritis	MR Egger	3	-0.0763246	0.0928385	0.561951	-0.258288	0.105639	0.926515	0.772373	1.11142
ALS2CL	Osteoarthritis	Weighted median	3	-0.102212	0.055657	0.0662885	-0.2113	0.00687542	0.902838	0.809531	1.0069
ALS2CL	Osteoarthritis	Inverse variance weighted	3	-0.106589	0.0497937	0.0323051	-0.204185	-0.00899348	0.898895	0.815312	0.991047
ALS2CL	Osteoarthritis	Simple mode	3	-0.104141	0.0689843	0.270204	-0.23935	0.0310679	0.901098	0.787139	1.03156
ALS2CL	Osteoarthritis	Weighted mode	3	-0.0988051	0.0608502	0.245915	-0.218072	0.0204614	0.905919	0.804068	1.02067
TRIM73	Osteoarthritis	MR Egger	3	-0.133292	0.114868	0.452822	-0.358433	0.0918491	0.875209	0.69877	1.0962
TRIM73	Osteoarthritis	Weighted median	3	-0.0646923	0.0255359	0.0112967	-0.114743	-0.0146419	0.937356	0.891596	0.985465
TRIM73	Osteoarthritis	Inverse variance weighted	3	-0.064554	0.0253963	0.0110262	-0.114331	-0.0147773	0.937486	0.891963	0.985331
TRIM73	Osteoarthritis	Simple mode	3	-0.0717885	0.0462981	0.261153	-0.162533	0.0189559	0.930728	0.849988	1.01914
TRIM73	Osteoarthritis	Weighted mode	3	-0.0650832	0.0273823	0.140617	-0.118753	-0.0114138	0.93699	0.888027	0.988651
HLA-DQB1	Osteoarthritis	MR Egger	3	-0.209362	0.0960299	0.273777	-0.397581	-0.0211434	0.811101	0.671944	0.979079
HLA-DQB1	Osteoarthritis	Weighted median	3	-0.0542002	0.0175641	0.00202974	-0.088626	-0.0197745	0.947242	0.915188	0.98042
HLA-DQB1	Osteoarthritis	Inverse variance weighted	3	-0.043851	0.0209477	0.0363176	-0.0849085	-0.00279346	0.957097	0.918596	0.99721
HLA-DQB1	Osteoarthritis	Simple mode	3	-0.0567107	0.0213838	0.117618	-0.098623	-0.0147985	0.944867	0.906084	0.98531
HLA-DQB1	Osteoarthritis	Weighted mode	3	-0.0584694	0.0192556	0.0934955	-0.0962104	-0.0207283	0.943207	0.908273	0.979485
TMEM86B	Osteoarthritis	MR Egger	3	0.0337499	0.124221	0.831112	-0.209723	0.277223	1.03433	0.810809	1.31946
TMEM86B	Osteoarthritis	Weighted median	3	0.0700326	0.0296219	0.0180681	0.0119738	0.128092	1.07254	1.01205	1.13666
TMEM86B	Osteoarthritis	Inverse variance weighted	3	0.0744524	0.032721	0.0228838	0.0103192	0.138586	1.07729	1.01037	1.14865
TMEM86B	Osteoarthritis	Simple mode	3	0.0645771	0.0395559	0.244159	-0.0129525	0.142107	1.06671	0.987131	1.1527
TMEM86B	Osteoarthritis	Weighted mode	3	0.069749	0.0349678	0.184231	0.00121214	0.138286	1.07224	1.00121	1.1483
H2BC4	Osteoarthritis	MR Egger	3	0.0060337	0.125099	0.969319	-0.23916	0.251227	1.00605	0.787289	1.2856
H2BC4	Osteoarthritis	Weighted median	3	0.0827688	0.0450225	0.0660054	-0.00547533	0.171013	1.08629	0.99454	1.18651
H2BC4	Osteoarthritis	Inverse variance weighted	3	0.0912721	0.0416504	0.0284238	0.00963736	0.172907	1.09557	1.00968	1.18876
H2BC4	Osteoarthritis	Simple mode	3	0.128509	0.0733432	0.221844	-0.015244	0.272261	1.13713	0.984872	1.31293
H2BC4	Osteoarthritis	Weighted mode	3	0.058014	0.0503418	0.368301	-0.040656	0.156684	1.05973	0.960159	1.16963
MAP6D1	Osteoarthritis	MR Egger	5	0.0804886	0.124982	0.565423	-0.164476	0.325453	1.08382	0.848338	1.38466
MAP6D1	Osteoarthritis	Weighted median	5	0.0445236	0.0194801	0.0222779	0.00634265	0.0827046	1.04553	1.00636	1.08622
MAP6D1	Osteoarthritis	Inverse variance weighted	5	0.0446962	0.0170131	0.00861009	0.0113505	0.0780419	1.04571	1.01142	1.08117
MAP6D1	Osteoarthritis	Simple mode	5	0.055181	0.0301552	0.141244	-0.00392315	0.114285	1.05673	0.996085	1.12107
MAP6D1	Osteoarthritis	Weighted mode	5	0.0436377	0.0203665	0.0987968	0.00371931	0.0835561	1.0446	1.00373	1.08715
UBA7	Osteoarthritis	MR Egger	4	-0.0551431	0.0591359	0.449528	-0.17105	0.0607633	0.94635	0.84278	1.06265
UBA7	Osteoarthritis	Weighted median	4	-0.0395716	0.0169165	0.0193232	-0.0727279	-0.00641534	0.961201	0.929854	0.993605
UBA7	Osteoarthritis	Inverse variance weighted	4	-0.0398748	0.0168614	0.0180369	-0.0729231	-0.00682649	0.96091	0.929672	0.993197
UBA7	Osteoarthritis	Simple mode	4	-0.0388985	0.0330674	0.324304	-0.103711	0.0259135	0.961848	0.901486	1.02625
UBA7	Osteoarthritis	Weighted mode	4	-0.0400283	0.0175435	0.106772	-0.0744135	-0.00564306	0.960762	0.928288	0.994373
TSHZ2	Osteoarthritis	MR Egger	8	0.169372	0.0861817	0.0969812	0.000455999	0.338288	1.18456	1.00046	1.40254
TSHZ2	Osteoarthritis	Weighted median	8	0.138491	0.0379467	0.000262636	0.0641152	0.212866	1.14854	1.06622	1.23722
TSHZ2	Osteoarthritis	Inverse variance weighted	8	0.0943423	0.0436846	0.0308019	0.00872042	0.179964	1.09894	1.00876	1.19717
TSHZ2	Osteoarthritis	Simple mode	8	0.120903	0.0691685	0.123963	-0.0146671	0.256473	1.12852	0.98544	1.29236
TSHZ2	Osteoarthritis	Weighted mode	8	0.148707	0.0379918	0.00579223	0.0742428	0.223171	1.16033	1.07707	1.25003
TMEM119	Osteoarthritis	MR Egger	5	0.0310667	0.0251703	0.304976	-0.0182671	0.0804005	1.03155	0.981899	1.08372
TMEM119	Osteoarthritis	Weighted median	5	0.0418087	0.0200114	0.0366863	0.00258624	0.0810311	1.04269	1.00259	1.0844
TMEM119	Osteoarthritis	Inverse variance weighted	5	0.0389187	0.019374	0.0445575	0.000945604	0.0768917	1.03969	1.00095	1.07993
TMEM119	Osteoarthritis	Simple mode	5	0.0288	0.0361	0.469675	-0.041956	0.099556	1.02922	0.958912	1.10468
TMEM119	Osteoarthritis	Weighted mode	5	0.0408699	0.0225246	0.1438	-0.0032783	0.0850182	1.04172	0.996727	1.08874
PLGLB1	Osteoarthritis	MR Egger	4	-0.103925	0.0859217	0.35003	-0.272332	0.0644815	0.901293	0.761602	1.06661
PLGLB1	Osteoarthritis	Weighted median	4	-0.0524362	0.0241787	0.0301056	-0.0998264	-0.00504604	0.948915	0.904995	0.994967
PLGLB1	Osteoarthritis	Inverse variance weighted	4	-0.0540892	0.0258479	0.0363851	-0.104751	-0.00342737	0.947348	0.900549	0.996578
PLGLB1	Osteoarthritis	Simple mode	4	-0.0222291	0.0470578	0.668894	-0.114462	0.0700041	0.978016	0.891845	1.07251
PLGLB1	Osteoarthritis	Weighted mode	4	-0.0567112	0.025966	0.116904	-0.107605	-0.00581775	0.944867	0.897983	0.994199
FAM3B	Osteoarthritis	MR Egger	5	0.0202651	0.0197442	0.380236	-0.0184335	0.0589637	1.02047	0.981735	1.06074
FAM3B	Osteoarthritis	Weighted median	5	0.0296419	0.0137229	0.0307698	0.00274509	0.0565387	1.03009	1.00275	1.05817
FAM3B	Osteoarthritis	Inverse variance weighted	5	0.0304844	0.011807	0.00982602	0.00734269	0.0536261	1.03095	1.00737	1.05509
FAM3B	Osteoarthritis	Simple mode	5	0.0228911	0.0178302	0.268521	-0.0120561	0.0578383	1.02316	0.988016	1.05954
FAM3B	Osteoarthritis	Weighted mode	5	0.0289944	0.0127614	0.0855346	0.00398208	0.0540068	1.02942	1.00399	1.05549
KMT5A	Osteoarthritis	MR Egger	3	-0.167469	0.209615	0.570858	-0.578314	0.243375	0.845802	0.560843	1.27555
KMT5A	Osteoarthritis	Weighted median	3	-0.123065	0.0266262	3.80116e-06	-0.175253	-0.070878	0.884206	0.839245	0.931576
KMT5A	Osteoarthritis	Inverse variance weighted	3	-0.122168	0.0256068	1.83377e-06	-0.172358	-0.071979	0.884999	0.841678	0.93055
KMT5A	Osteoarthritis	Simple mode	3	-0.143143	0.0526089	0.112696	-0.246257	-0.04003	0.86663	0.781721	0.960761
KMT5A	Osteoarthritis	Weighted mode	3	-0.122652	0.026099	0.0424188	-0.173806	-0.0714982	0.884571	0.84046	0.930998
SDHAP1	Osteoarthritis	MR Egger	4	-0.0638916	0.0530807	0.351856	-0.16793	0.0401467	0.938107	0.845413	1.04096
SDHAP1	Osteoarthritis	Weighted median	4	-0.0469634	0.0247695	0.0579572	-0.0955116	0.0015847	0.954122	0.908908	1.00159
SDHAP1	Osteoarthritis	Inverse variance weighted	4	-0.0465198	0.0231742	0.0447078	-0.0919412	-0.0010983	0.954546	0.912159	0.998902
SDHAP1	Osteoarthritis	Simple mode	4	-0.0377617	0.0384327	0.398285	-0.11309	0.0375665	0.962942	0.89307	1.03828
SDHAP1	Osteoarthritis	Weighted mode	4	-0.0475765	0.0266811	0.17257	-0.0998715	0.00471848	0.953538	0.904954	1.00473
INKA1	Osteoarthritis	MR Egger	3	-0.278203	0.102626	0.224983	-0.47935	-0.0770563	0.757143	0.619185	0.925838
INKA1	Osteoarthritis	Weighted median	3	-0.184461	0.0478827	0.000116991	-0.278311	-0.0906106	0.831553	0.757062	0.913373
INKA1	Osteoarthritis	Inverse variance weighted	3	-0.171552	0.0444792	0.000114833	-0.258731	-0.0843726	0.842357	0.772031	0.919089
INKA1	Osteoarthritis	Simple mode	3	-0.173534	0.0832284	0.172407	-0.336662	-0.0104068	0.840688	0.71415	0.989647
INKA1	Osteoarthritis	Weighted mode	3	-0.191336	0.0519425	0.0664373	-0.293143	-0.0895286	0.825855	0.745915	0.914362
MYBL1	Osteoarthritis	MR Egger	3	-0.222933	0.148257	0.373611	-0.513517	0.06765	0.800168	0.598387	1.06999
MYBL1	Osteoarthritis	Weighted median	3	-0.113528	0.058422	0.0519878	-0.228035	0.000979454	0.892679	0.796097	1.00098
MYBL1	Osteoarthritis	Inverse variance weighted	3	-0.129512	0.05188	0.0125468	-0.231197	-0.0278274	0.878524	0.793583	0.972556
MYBL1	Osteoarthritis	Simple mode	3	-0.0988397	0.0734484	0.310658	-0.242799	0.0451191	0.905888	0.78443	1.04615
MYBL1	Osteoarthritis	Weighted mode	3	-0.110413	0.0639161	0.226226	-0.235688	0.0148629	0.895465	0.790027	1.01497
ARL17A	Osteoarthritis	MR Egger	3	-0.0175469	0.151611	0.926646	-0.314704	0.27961	0.982606	0.730005	1.32261
ARL17A	Osteoarthritis	Weighted median	3	-0.0695824	0.034098	0.0412845	-0.136414	-0.00275038	0.932783	0.872481	0.997253
ARL17A	Osteoarthritis	Inverse variance weighted	3	-0.07236	0.0333617	0.0300861	-0.137749	-0.0069711	0.930196	0.871317	0.993053
ARL17A	Osteoarthritis	Simple mode	3	-0.0713669	0.0456113	0.258123	-0.160765	0.0180313	0.93112	0.851492	1.01819
ARL17A	Osteoarthritis	Weighted mode	3	-0.0685301	0.0385399	0.21735	-0.144068	0.0070082	0.933765	0.865829	1.00703
CD300E	Osteoarthritis	MR Egger	5	0.0503605	0.0442416	0.337667	-0.0363529	0.137074	1.05165	0.9643	1.14691
CD300E	Osteoarthritis	Weighted median	5	0.076667	0.0302545	0.0112746	0.0173682	0.135966	1.07968	1.01752	1.14564
CD300E	Osteoarthritis	Inverse variance weighted	5	0.0779029	0.0268323	0.00369221	0.0253116	0.130494	1.08102	1.02563	1.13939
CD300E	Osteoarthritis	Simple mode	5	0.0446062	0.0481307	0.406501	-0.04973	0.138942	1.04562	0.951486	1.14906
CD300E	Osteoarthritis	Weighted mode	5	0.0779027	0.0323952	0.0739733	0.0144082	0.141397	1.08102	1.01451	1.15188
BTN3A2	Osteoarthritis	MR Egger	9	-0.0403675	0.0173886	0.0532772	-0.0744492	-0.00628585	0.960436	0.928255	0.993734
BTN3A2	Osteoarthritis	Weighted median	9	-0.0453225	0.0130107	0.000494958	-0.0708235	-0.0198215	0.955689	0.931626	0.980374
BTN3A2	Osteoarthritis	Inverse variance weighted	9	-0.0440453	0.0115259	0.000132689	-0.0666361	-0.0214545	0.956911	0.935536	0.978774
BTN3A2	Osteoarthritis	Simple mode	9	-0.0626335	0.0245827	0.0342882	-0.110816	-0.0144514	0.939288	0.895104	0.985652
BTN3A2	Osteoarthritis	Weighted mode	9	-0.0452624	0.0128157	0.00771166	-0.0703811	-0.0201437	0.955747	0.932039	0.980058
HYAL3	Osteoarthritis	MR Egger	4	-0.0610916	0.0420002	0.283021	-0.143412	0.0212288	0.940737	0.866397	1.02146
HYAL3	Osteoarthritis	Weighted median	4	-0.0637289	0.0247574	0.0100492	-0.112253	-0.0152043	0.938259	0.893818	0.984911
HYAL3	Osteoarthritis	Inverse variance weighted	4	-0.0670351	0.0235864	0.00448161	-0.113264	-0.0208058	0.935162	0.892914	0.979409
HYAL3	Osteoarthritis	Simple mode	4	-0.0703637	0.0407442	0.182628	-0.150222	0.0094949	0.932055	0.860517	1.00954
HYAL3	Osteoarthritis	Weighted mode	4	-0.0630034	0.0266378	0.0989341	-0.115214	-0.0107933	0.93894	0.891176	0.989265
POFUT2	Osteoarthritis	MR Egger	3	-0.117507	0.044517	0.230544	-0.20476	-0.0302538	0.889134	0.814843	0.970199
POFUT2	Osteoarthritis	Weighted median	3	-0.101945	0.0350211	0.00360322	-0.170586	-0.0333036	0.903079	0.84317	0.967245
POFUT2	Osteoarthritis	Inverse variance weighted	3	-0.100334	0.0331865	0.00249999	-0.16538	-0.0352886	0.904535	0.847572	0.965327
POFUT2	Osteoarthritis	Simple mode	3	-0.116882	0.0518098	0.152715	-0.21843	-0.0153351	0.88969	0.80378	0.984782
POFUT2	Osteoarthritis	Weighted mode	3	-0.102151	0.0333281	0.0919953	-0.167474	-0.0368276	0.902893	0.845799	0.963842
PMS2CL	Osteoarthritis	MR Egger	3	0.0429921	0.153622	0.826282	-0.258107	0.344091	1.04393	0.772513	1.41071
PMS2CL	Osteoarthritis	Weighted median	3	0.136876	0.0420713	0.00114022	0.0544161	0.219335	1.14669	1.05592	1.24525
PMS2CL	Osteoarthritis	Inverse variance weighted	3	0.14384	0.0382594	0.000170194	0.0688512	0.218828	1.1547	1.07128	1.24462
PMS2CL	Osteoarthritis	Simple mode	3	0.133893	0.0464694	0.102302	0.0428128	0.224973	1.14327	1.04374	1.25229
PMS2CL	Osteoarthritis	Weighted mode	3	0.136056	0.0435725	0.0890725	0.0506537	0.221458	1.14575	1.05196	1.24789
PP7080	Osteoarthritis	MR Egger	3	-0.166446	0.227854	0.598357	-0.613039	0.280148	0.846669	0.541702	1.32333
PP7080	Osteoarthritis	Weighted median	3	-0.135509	0.0905423	0.134489	-0.312972	0.0419543	0.873272	0.731271	1.04285
PP7080	Osteoarthritis	Inverse variance weighted	3	-0.146732	0.0734301	0.0456895	-0.290655	-0.00280875	0.863526	0.747774	0.997195
PP7080	Osteoarthritis	Simple mode	3	-0.167316	0.122762	0.306069	-0.407931	0.0732978	0.845932	0.665025	1.07605
PP7080	Osteoarthritis	Weighted mode	3	-0.0984701	0.111875	0.4716	-0.317745	0.120804	0.906223	0.727789	1.1284
UROS	Osteoarthritis	MR Egger	7	0.0359319	0.0329416	0.325124	-0.0286336	0.100498	1.03659	0.971772	1.10572
UROS	Osteoarthritis	Weighted median	7	0.0533378	0.0206183	0.00968396	0.0129259	0.0937496	1.05479	1.01301	1.09828
UROS	Osteoarthritis	Inverse variance weighted	7	0.0514674	0.021034	0.0144104	0.0102407	0.0926941	1.05281	1.01029	1.09713
UROS	Osteoarthritis	Simple mode	7	0.0420473	0.0341868	0.264758	-0.0249588	0.109053	1.04294	0.97535	1.11522
UROS	Osteoarthritis	Weighted mode	7	0.0494219	0.0201199	0.0493622	0.00998686	0.0888569	1.05066	1.01004	1.09292
ZNF600	Osteoarthritis	MR Egger	3	-0.0155073	0.0390437	0.759312	-0.0920329	0.0610183	0.984612	0.912075	1.06292
ZNF600	Osteoarthritis	Weighted median	3	-0.0419495	0.0205657	0.0413727	-0.0822583	-0.00164064	0.958918	0.921034	0.998361
ZNF600	Osteoarthritis	Inverse variance weighted	3	-0.0475147	0.0196792	0.0157584	-0.0860859	-0.00894347	0.953596	0.917515	0.991096
ZNF600	Osteoarthritis	Simple mode	3	-0.0429848	0.0277322	0.261278	-0.09734	0.0113704	0.957926	0.907248	1.01144
ZNF600	Osteoarthritis	Weighted mode	3	-0.0410252	0.0214481	0.19591	-0.0830636	0.00101311	0.959805	0.920293	1.00101
CFAP119	Osteoarthritis	MR Egger	3	-0.138734	0.191786	0.60132	-0.514635	0.237167	0.870459	0.597719	1.26765
CFAP119	Osteoarthritis	Weighted median	3	-0.110718	0.0433499	0.0106476	-0.195684	-0.0257523	0.895191	0.822272	0.974576
CFAP119	Osteoarthritis	Inverse variance weighted	3	-0.0938822	0.0439595	0.0327077	-0.180043	-0.00772163	0.91039	0.835234	0.992308
CFAP119	Osteoarthritis	Simple mode	3	-0.10366	0.0717098	0.285187	-0.244211	0.0368909	0.901532	0.783322	1.03758
CFAP119	Osteoarthritis	Weighted mode	3	-0.114045	0.0471201	0.136589	-0.206401	-0.0216897	0.892218	0.813507	0.978544
RYR1	Osteoarthritis	MR Egger	4	-0.0902784	0.0434162	0.173118	-0.175374	-0.00518258	0.913677	0.839143	0.994831
RYR1	Osteoarthritis	Weighted median	4	-0.061034	0.0301834	0.0431657	-0.120193	-0.0018745	0.940791	0.886749	0.998127
RYR1	Osteoarthritis	Inverse variance weighted	4	-0.0549388	0.027672	0.0471045	-0.109176	-0.000701741	0.946543	0.896573	0.999299
RYR1	Osteoarthritis	Simple mode	4	-0.0527771	0.0463153	0.337235	-0.143555	0.0380009	0.948591	0.866273	1.03873
RYR1	Osteoarthritis	Weighted mode	4	-0.0624443	0.0321138	0.147067	-0.125387	0.000498826	0.939465	0.882155	1.0005
ZNF124	Osteoarthritis	MR Egger	3	0.0167424	0.0446499	0.771616	-0.0707714	0.104256	1.01688	0.931675	1.10988
ZNF124	Osteoarthritis	Weighted median	3	0.0472081	0.0236949	0.0463341	0.000766213	0.09365	1.04834	1.00077	1.09818
ZNF124	Osteoarthritis	Inverse variance weighted	3	0.0485716	0.0236473	0.0399756	0.00222288	0.0949204	1.04977	1.00223	1.09957
ZNF124	Osteoarthritis	Simple mode	3	0.113235	0.0532021	0.167099	0.00895895	0.217511	1.1199	1.009	1.24298
ZNF124	Osteoarthritis	Weighted mode	3	0.0425468	0.0246832	0.226901	-0.00583227	0.0909259	1.04346	0.994185	1.09519
ZSCAN16	Osteoarthritis	MR Egger	3	0.141824	0.0678129	0.283941	0.00891072	0.274737	1.15237	1.00895	1.31618
ZSCAN16	Osteoarthritis	Weighted median	3	0.13167	0.0363088	0.000287394	0.0605051	0.202836	1.14073	1.06237	1.22487
ZSCAN16	Osteoarthritis	Inverse variance weighted	3	0.126931	0.0341077	0.000198049	0.0600804	0.193783	1.13534	1.06192	1.21383
ZSCAN16	Osteoarthritis	Simple mode	3	0.153363	0.0562876	0.112437	0.0430393	0.263687	1.16575	1.04398	1.30172
ZSCAN16	Osteoarthritis	Weighted mode	3	0.135024	0.0379289	0.0706477	0.0606833	0.209365	1.14456	1.06256	1.23289
ZNF772	Osteoarthritis	MR Egger	5	-0.0325585	0.0425624	0.499966	-0.115981	0.0508639	0.967966	0.890492	1.05218
ZNF772	Osteoarthritis	Weighted median	5	-0.0400869	0.0203282	0.0486108	-0.0799302	-0.00024372	0.960706	0.923181	0.999756
ZNF772	Osteoarthritis	Inverse variance weighted	5	-0.0458726	0.0182308	0.0118622	-0.0816049	-0.0101403	0.955164	0.921636	0.989911
ZNF772	Osteoarthritis	Simple mode	5	-0.0464469	0.0324694	0.225813	-0.110087	0.017193	0.954615	0.895756	1.01734
ZNF772	Osteoarthritis	Weighted mode	5	-0.0393151	0.0229263	0.161522	-0.0842508	0.00562051	0.961448	0.919201	1.00564
SND1	Osteoarthritis	MR Egger	4	0.0702414	0.0714832	0.429394	-0.0698656	0.210348	1.07277	0.932519	1.23411
SND1	Osteoarthritis	Weighted median	4	0.10284	0.0330287	0.00184791	0.0381034	0.167576	1.10831	1.03884	1.18244
SND1	Osteoarthritis	Inverse variance weighted	4	0.104164	0.0313023	0.000875756	0.0428112	0.165516	1.10978	1.04374	1.18
SND1	Osteoarthritis	Simple mode	4	0.114699	0.0562079	0.133966	0.00453166	0.224867	1.12154	1.00454	1.25216
SND1	Osteoarthritis	Weighted mode	4	0.103722	0.0363407	0.0648881	0.0324937	0.174949	1.10929	1.03303	1.19119
ZNF165	Osteoarthritis	MR Egger	3	0.665436	0.428412	0.364152	-0.174252	1.50512	1.94534	0.840085	4.50471
ZNF165	Osteoarthritis	Weighted median	3	0.219862	0.0559516	8.51174e-05	0.110197	0.329528	1.24591	1.1165	1.39031
ZNF165	Osteoarthritis	Inverse variance weighted	3	0.200485	0.0528588	0.000148937	0.0968815	0.304088	1.222	1.10173	1.35539
ZNF165	Osteoarthritis	Simple mode	3	0.213805	0.0888868	0.137955	0.0395869	0.388023	1.23838	1.04038	1.47406
ZNF165	Osteoarthritis	Weighted mode	3	0.229558	0.0669186	0.0754825	0.0983978	0.360719	1.25804	1.1034	1.43436
MRPL21	Osteoarthritis	MR Egger	7	-0.0272966	0.0357423	0.47951	-0.0973516	0.0427584	0.973073	0.907237	1.04369
MRPL21	Osteoarthritis	Weighted median	7	-0.030331	0.0113269	0.00741104	-0.0525318	-0.0081303	0.970124	0.948824	0.991903
MRPL21	Osteoarthritis	Inverse variance weighted	7	-0.0320917	0.0107802	0.00291176	-0.053221	-0.0109625	0.968418	0.94817	0.989097
MRPL21	Osteoarthritis	Simple mode	7	-0.025811	0.0202265	0.249089	-0.0654549	0.0138328	0.974519	0.936641	1.01393
MRPL21	Osteoarthritis	Weighted mode	7	-0.0298571	0.0105496	0.0299517	-0.0505344	-0.00917981	0.970584	0.950721	0.990862
PIGN	Osteoarthritis	MR Egger	7	-0.00805041	0.0408834	0.851651	-0.0881819	0.0720811	0.991982	0.915594	1.07474
PIGN	Osteoarthritis	Weighted median	7	-0.0416131	0.017423	0.0169215	-0.0757621	-0.00746414	0.959241	0.927037	0.992564
PIGN	Osteoarthritis	Inverse variance weighted	7	-0.042438	0.0188197	0.0241348	-0.0793247	-0.00555138	0.95845	0.92374	0.994464
PIGN	Osteoarthritis	Simple mode	7	-0.0453808	0.0221121	0.0859665	-0.0887205	-0.0020412	0.955633	0.915101	0.997961
PIGN	Osteoarthritis	Weighted mode	7	-0.0394278	0.0162366	0.0512792	-0.0712516	-0.007604	0.961339	0.931228	0.992425
ERO1A	Osteoarthritis	MR Egger	5	-0.0245331	0.0227047	0.359025	-0.0690344	0.0199681	0.975765	0.933295	1.02017
ERO1A	Osteoarthritis	Weighted median	5	-0.0237683	0.0117363	0.0428479	-0.0467715	-0.00076509	0.976512	0.954305	0.999235
ERO1A	Osteoarthritis	Inverse variance weighted	5	-0.0252204	0.0107144	0.0185785	-0.0462206	-0.00422021	0.975095	0.954831	0.995789
ERO1A	Osteoarthritis	Simple mode	5	-0.0214576	0.0188761	0.319117	-0.0584547	0.0155395	0.978771	0.943221	1.01566
ERO1A	Osteoarthritis	Weighted mode	5	-0.023784	0.0113313	0.103774	-0.0459933	-0.0015747	0.976497	0.955048	0.998427
UCKL1	Osteoarthritis	MR Egger	5	-0.059341	0.0385955	0.221771	-0.134988	0.0163062	0.942385	0.873726	1.01644
UCKL1	Osteoarthritis	Weighted median	5	-0.044749	0.0224877	0.0465983	-0.0888248	-0.000673134	0.956237	0.915006	0.999327
UCKL1	Osteoarthritis	Inverse variance weighted	5	-0.0491475	0.0204779	0.0163939	-0.0892842	-0.00901082	0.952041	0.914586	0.99103
UCKL1	Osteoarthritis	Simple mode	5	-0.019852	0.0356639	0.607444	-0.0897533	0.0500493	0.980344	0.914157	1.05132
UCKL1	Osteoarthritis	Weighted mode	5	-0.0430838	0.0246673	0.155634	-0.0914317	0.00526411	0.957831	0.912624	1.00528
ASPH	Osteoarthritis	MR Egger	7	0.0976344	0.0407308	0.0618447	0.0178021	0.177467	1.10256	1.01796	1.19419
ASPH	Osteoarthritis	Weighted median	7	0.0514344	0.0204185	0.0117686	0.0114141	0.0914547	1.05278	1.01148	1.09577
ASPH	Osteoarthritis	Inverse variance weighted	7	0.0379501	0.016906	0.0247829	0.00481433	0.0710858	1.03868	1.00483	1.07367
ASPH	Osteoarthritis	Simple mode	7	0.0145628	0.0297881	0.642282	-0.043822	0.0729475	1.01467	0.957124	1.07567
ASPH	Osteoarthritis	Weighted mode	7	0.0475156	0.020233	0.0571817	0.00785893	0.0871724	1.04866	1.00789	1.09108
CTNND1	Osteoarthritis	MR Egger	3	-0.628546	0.705085	0.536496	-2.01051	0.75342	0.533367	0.13392	2.12425
CTNND1	Osteoarthritis	Weighted median	3	-0.187695	0.0877842	0.0325056	-0.359752	-0.0156376	0.828868	0.69785	0.984484
CTNND1	Osteoarthritis	Inverse variance weighted	3	-0.196022	0.071119	0.00584667	-0.335415	-0.0566291	0.821994	0.715041	0.944944
CTNND1	Osteoarthritis	Simple mode	3	-0.155265	0.112084	0.300247	-0.37495	0.064421	0.856189	0.687324	1.06654
CTNND1	Osteoarthritis	Weighted mode	3	-0.16487	0.105992	0.260091	-0.372615	0.0428751	0.848004	0.688931	1.04381
NCOA6	Osteoarthritis	MR Egger	3	0.0934288	0.100303	0.522581	-0.103166	0.290024	1.09793	0.901977	1.33646
NCOA6	Osteoarthritis	Weighted median	3	0.101299	0.0390553	0.009494	0.0247507	0.177848	1.10661	1.02506	1.19464
NCOA6	Osteoarthritis	Inverse variance weighted	3	0.116247	0.0393505	0.00313552	0.0391195	0.193374	1.12327	1.03989	1.21334
NCOA6	Osteoarthritis	Simple mode	3	0.105377	0.0675441	0.259095	-0.0270089	0.237764	1.11113	0.973353	1.26841
NCOA6	Osteoarthritis	Weighted mode	3	0.10031	0.039626	0.126998	0.0226426	0.177977	1.10551	1.0229	1.1948
UBE2J1	Osteoarthritis	MR Egger	6	-0.0518893	0.0491752	0.350854	-0.148273	0.0444941	0.949434	0.862196	1.0455
UBE2J1	Osteoarthritis	Weighted median	6	-0.0453387	0.0271153	0.0945101	-0.0984846	0.00780725	0.955674	0.90621	1.00784
UBE2J1	Osteoarthritis	Inverse variance weighted	6	-0.0471453	0.0236306	0.0460326	-0.0934612	-0.000829301	0.953949	0.910773	0.999171
UBE2J1	Osteoarthritis	Simple mode	6	-0.0750048	0.0436899	0.146675	-0.160637	0.0106274	0.927739	0.851601	1.01068
UBE2J1	Osteoarthritis	Weighted mode	6	-0.0453108	0.0293423	0.183191	-0.102822	0.0122001	0.9557	0.902288	1.01227
GRK5	Osteoarthritis	MR Egger	4	-0.178429	0.135661	0.318977	-0.444325	0.0874665	0.836583	0.641257	1.09141
GRK5	Osteoarthritis	Weighted median	4	-0.0847267	0.0395845	0.0323223	-0.162312	-0.0071411	0.918763	0.850176	0.992884
GRK5	Osteoarthritis	Inverse variance weighted	4	-0.08319	0.0324817	0.0104331	-0.146854	-0.0195259	0.920176	0.86342	0.980663
GRK5	Osteoarthritis	Simple mode	4	-0.0768931	0.0540819	0.250219	-0.182894	0.0291075	0.925989	0.832857	1.02954
GRK5	Osteoarthritis	Weighted mode	4	-0.0798753	0.0489349	0.201124	-0.175788	0.016037	0.923231	0.838796	1.01617
DCAF12	Osteoarthritis	MR Egger	12	0.0579097	0.0657595	0.399189	-0.0709789	0.186798	1.05962	0.931482	1.20538
DCAF12	Osteoarthritis	Weighted median	12	0.0524576	0.0347841	0.131532	-0.0157193	0.120634	1.05386	0.984404	1.12821
DCAF12	Osteoarthritis	Inverse variance weighted	12	0.0633912	0.0298563	0.0337358	0.00487299	0.121909	1.06544	1.00488	1.12965
DCAF12	Osteoarthritis	Simple mode	12	0.0250702	0.0579347	0.673572	-0.0884818	0.138622	1.02539	0.91532	1.14869
DCAF12	Osteoarthritis	Weighted mode	12	0.030805	0.0427037	0.485735	-0.0528943	0.114504	1.03128	0.94848	1.12132
COL11A2	Osteoarthritis	MR Egger	3	0.0633984	0.0561089	0.461217	-0.0465752	0.173372	1.06545	0.954493	1.18931
COL11A2	Osteoarthritis	Weighted median	3	0.149856	0.0346376	1.51567e-05	0.0819663	0.217746	1.16167	1.08542	1.24327
COL11A2	Osteoarthritis	Inverse variance weighted	3	0.157355	0.0461818	0.000656126	0.0668383	0.247871	1.17041	1.06912	1.28129
COL11A2	Osteoarthritis	Simple mode	3	0.112425	0.0710683	0.25448	-0.0268693	0.251718	1.11899	0.973488	1.28623
COL11A2	Osteoarthritis	Weighted mode	3	0.1145	0.043336	0.11835	0.0295618	0.199439	1.12131	1.03	1.22072
AGER	Osteoarthritis	MR Egger	3	0.120927	0.152688	0.573569	-0.178342	0.420197	1.12854	0.836656	1.52226
AGER	Osteoarthritis	Weighted median	3	0.109762	0.0384274	0.00428543	0.0344444	0.18508	1.11601	1.03504	1.20331
AGER	Osteoarthritis	Inverse variance weighted	3	0.109819	0.0523453	0.0359077	0.00722214	0.212416	1.11608	1.00725	1.23666
AGER	Osteoarthritis	Simple mode	3	0.112704	0.0597139	0.19973	-0.0043358	0.229743	1.1193	0.995674	1.25828
AGER	Osteoarthritis	Weighted mode	3	0.104631	0.0385686	0.113256	0.0290362	0.180225	1.1103	1.02946	1.19749
CYP21A1P	Osteoarthritis	MR Egger	3	-0.105774	0.0533733	0.297505	-0.210385	-0.0011619	0.899628	0.810272	0.998839
CYP21A1P	Osteoarthritis	Weighted median	3	-0.0764966	0.0268413	0.00437251	-0.129106	-0.0238876	0.926356	0.878881	0.976395
CYP21A1P	Osteoarthritis	Inverse variance weighted	3	-0.0756828	0.0262466	0.00393243	-0.127126	-0.0242395	0.92711	0.880623	0.976052
CYP21A1P	Osteoarthritis	Simple mode	3	-0.044811	0.0433837	0.410193	-0.129843	0.040221	0.956178	0.878233	1.04104
CYP21A1P	Osteoarthritis	Weighted mode	3	-0.0844823	0.0299993	0.106354	-0.143281	-0.0256836	0.918988	0.866511	0.974643
GPANK1	Osteoarthritis	MR Egger	3	-0.332489	0.247751	0.407681	-0.818081	0.153103	0.717137	0.441278	1.16545
GPANK1	Osteoarthritis	Weighted median	3	-0.0948082	0.0429484	0.0272798	-0.178987	-0.0106293	0.909547	0.836117	0.989427
GPANK1	Osteoarthritis	Inverse variance weighted	3	-0.089905	0.0398697	0.0241351	-0.16805	-0.0117604	0.914018	0.845312	0.988308
GPANK1	Osteoarthritis	Simple mode	3	-0.0981378	0.0549953	0.216276	-0.205929	0.00965308	0.906524	0.813891	1.0097
GPANK1	Osteoarthritis	Weighted mode	3	-0.0962568	0.0505702	0.197304	-0.195374	0.00286078	0.908231	0.822527	1.00286
HCG9	Osteoarthritis	MR Egger	4	0.0820416	0.0775632	0.401059	-0.0699822	0.234065	1.0855	0.93241	1.26373
HCG9	Osteoarthritis	Weighted median	4	0.0818377	0.0324376	0.0116383	0.01826	0.145415	1.08528	1.01843	1.15652
HCG9	Osteoarthritis	Inverse variance weighted	4	0.0804251	0.0303177	0.00798403	0.0210024	0.139848	1.08375	1.02122	1.1501
HCG9	Osteoarthritis	Simple mode	4	0.0916867	0.0465459	0.143473	0.000456842	0.182917	1.09602	1.00046	1.20071
HCG9	Osteoarthritis	Weighted mode	4	0.082204	0.0356127	0.104195	0.0124032	0.152005	1.08568	1.01248	1.16417
ZFP57	Osteoarthritis	MR Egger	5	0.0596073	0.0467048	0.291704	-0.0319341	0.151149	1.06142	0.96857	1.16317
ZFP57	Osteoarthritis	Weighted median	5	0.0630001	0.0172079	0.000251111	0.0292727	0.0967276	1.06503	1.02971	1.10156
ZFP57	Osteoarthritis	Inverse variance weighted	5	0.0617257	0.0221444	0.00531302	0.0183227	0.105129	1.06367	1.01849	1.11085
ZFP57	Osteoarthritis	Simple mode	5	0.102451	0.0459533	0.0896644	0.0123827	0.19252	1.10788	1.01246	1.2123
ZFP57	Osteoarthritis	Weighted mode	5	0.0636487	0.0161045	0.0167865	0.032084	0.0952135	1.06572	1.0326	1.09989
GABBR1	Osteoarthritis	MR Egger	6	0.0530358	0.0334381	0.187904	-0.0125029	0.118575	1.05447	0.987575	1.12589
GABBR1	Osteoarthritis	Weighted median	6	0.0810681	0.0263934	0.00212964	0.0293371	0.132799	1.08444	1.02977	1.14202
GABBR1	Osteoarthritis	Inverse variance weighted	6	0.0895461	0.0218636	4.20945e-05	0.0466935	0.132399	1.09368	1.0478	1.14156
GABBR1	Osteoarthritis	Simple mode	6	0.142751	0.0522326	0.0411341	0.0403748	0.245127	1.15344	1.0412	1.27778
GABBR1	Osteoarthritis	Weighted mode	6	0.0541745	0.0283751	0.1145	-0.00144079	0.10979	1.05567	0.99856	1.11604
NAT8B	Osteoarthritis	MR Egger	4	0.12587	0.0579712	0.162068	0.0122465	0.239494	1.13413	1.01232	1.27061
NAT8B	Osteoarthritis	Weighted median	4	0.0839684	0.025076	0.000812346	0.0348194	0.133117	1.08759	1.03543	1.14238
NAT8B	Osteoarthritis	Inverse variance weighted	4	0.0606584	0.0290737	0.0369453	0.00367399	0.117643	1.06254	1.00368	1.12484
NAT8B	Osteoarthritis	Simple mode	4	0.0733936	0.0410976	0.172106	-0.0071577	0.153945	1.07615	0.992868	1.16643
NAT8B	Osteoarthritis	Weighted mode	4	0.0849322	0.0251852	0.0433368	0.0355693	0.134295	1.08864	1.03621	1.14373
SPIRE2	Osteoarthritis	MR Egger	3	-0.0200998	0.0349639	0.66785	-0.0886289	0.0484293	0.980101	0.915185	1.04962
SPIRE2	Osteoarthritis	Weighted median	3	-0.042522	0.0202894	0.0361021	-0.0822891	-0.00275481	0.958369	0.921006	0.997249
SPIRE2	Osteoarthritis	Inverse variance weighted	3	-0.0452155	0.019624	0.0212172	-0.0836785	-0.00675254	0.955791	0.919727	0.99327
SPIRE2	Osteoarthritis	Simple mode	3	-0.0481146	0.0339004	0.291627	-0.114559	0.0183302	0.953025	0.891759	1.0185
SPIRE2	Osteoarthritis	Weighted mode	3	-0.0414796	0.0203521	0.178416	-0.0813697	-0.00158949	0.959369	0.921853	0.998412
TMEM170B	Osteoarthritis	MR Egger	5	0.0500124	0.052826	0.413617	-0.0535266	0.153551	1.05128	0.947881	1.16597
TMEM170B	Osteoarthritis	Weighted median	5	0.0511793	0.0278879	0.0664795	-0.00348106	0.10584	1.05251	0.996525	1.11164
TMEM170B	Osteoarthritis	Inverse variance weighted	5	0.0549181	0.0258843	0.0338654	0.00418475	0.105651	1.05645	1.00419	1.11143
TMEM170B	Osteoarthritis	Simple mode	5	0.0621227	0.0612223	0.367633	-0.0578729	0.182118	1.06409	0.94377	1.19976
TMEM170B	Osteoarthritis	Weighted mode	5	0.0502333	0.030056	0.169976	-0.00867638	0.109143	1.05152	0.991361	1.11532
HMGN1	Osteoarthritis	MR Egger	4	0.0516349	0.138043	0.7443	-0.218929	0.322199	1.05299	0.803378	1.38016
HMGN1	Osteoarthritis	Weighted median	4	0.0701423	0.0221074	0.00150979	0.0268117	0.113473	1.07266	1.02717	1.12016
HMGN1	Osteoarthritis	Inverse variance weighted	4	0.0707787	0.0216321	0.00106818	0.0283797	0.113178	1.07334	1.02879	1.11983
HMGN1	Osteoarthritis	Simple mode	4	0.0754138	0.0382931	0.143533	0.000359317	0.150468	1.07833	1.00036	1.16238
HMGN1	Osteoarthritis	Weighted mode	4	0.0707286	0.022652	0.0523736	0.0263307	0.115126	1.07329	1.02668	1.12202
IGLV4-60	Osteoarthritis	MR Egger	3	-0.01577	0.0417041	0.769848	-0.09751	0.0659699	0.984354	0.907093	1.06819
IGLV4-60	Osteoarthritis	Weighted median	3	-0.0392101	0.0169775	0.020914	-0.072486	-0.0059342	0.961549	0.930079	0.994083
IGLV4-60	Osteoarthritis	Inverse variance weighted	3	-0.0396668	0.0170066	0.0196777	-0.0729997	-0.00633389	0.96111	0.929601	0.993686
IGLV4-60	Osteoarthritis	Simple mode	3	-0.0824945	0.0417072	0.186538	-0.164241	-0.000748385	0.920816	0.848538	0.999252
IGLV4-60	Osteoarthritis	Weighted mode	3	-0.037634	0.0181776	0.174258	-0.0732621	-0.00200582	0.963065	0.929357	0.997996
TRAV12-1	Osteoarthritis	MR Egger	3	1.22972	0.562098	0.272944	0.128003	2.33143	3.42026	1.13656	10.2926
TRAV12-1	Osteoarthritis	Weighted median	3	0.0749743	0.0559329	0.180105	-0.0346542	0.184603	1.07786	0.965939	1.20274
TRAV12-1	Osteoarthritis	Inverse variance weighted	3	0.133253	0.0664675	0.0449862	0.00297667	0.263529	1.14254	1.00298	1.30152
TRAV12-1	Osteoarthritis	Simple mode	3	0.0746297	0.0650357	0.369913	-0.0528402	0.2021	1.07749	0.948532	1.22397
TRAV12-1	Osteoarthritis	Weighted mode	3	0.0746297	0.0601675	0.340614	-0.0432985	0.192558	1.07749	0.957625	1.21235
TRAV21	Osteoarthritis	MR Egger	4	0.170193	0.0715577	0.140469	0.02994	0.310446	1.18553	1.03039	1.36403
TRAV21	Osteoarthritis	Weighted median	4	0.101368	0.0354184	0.00420959	0.0319479	0.170788	1.10668	1.03246	1.18624
TRAV21	Osteoarthritis	Inverse variance weighted	4	0.0894966	0.0325201	0.00592251	0.0257572	0.153236	1.09362	1.02609	1.1656
TRAV21	Osteoarthritis	Simple mode	4	0.0807631	0.0633025	0.291836	-0.0433098	0.204836	1.08411	0.957615	1.22732
TRAV21	Osteoarthritis	Weighted mode	4	0.109576	0.0366512	0.0581449	0.0377395	0.181412	1.1158	1.03846	1.19891
GALT	Osteoarthritis	MR Egger	4	0.0697443	0.036497	0.196179	-0.00178977	0.141278	1.07223	0.998212	1.15175
GALT	Osteoarthritis	Weighted median	4	0.0571839	0.0231872	0.013656	0.0117371	0.102631	1.05885	1.01181	1.10808
GALT	Osteoarthritis	Inverse variance weighted	4	0.0560959	0.0219535	0.0106121	0.0130671	0.0991247	1.0577	1.01315	1.1042
GALT	Osteoarthritis	Simple mode	4	0.0461117	0.0330278	0.257045	-0.0186227	0.110846	1.04719	0.98155	1.11722
GALT	Osteoarthritis	Weighted mode	4	0.0588538	0.0251927	0.101578	0.00947605	0.108232	1.06062	1.00952	1.11431
TSPAN4	Osteoarthritis	MR Egger	7	-0.0416899	0.0351727	0.28916	-0.110628	0.0272485	0.959167	0.895271	1.02762
TSPAN4	Osteoarthritis	Weighted median	7	-0.0609176	0.024424	0.0126251	-0.108789	-0.0130466	0.940901	0.89692	0.987038
TSPAN4	Osteoarthritis	Inverse variance weighted	7	-0.0665504	0.0230308	0.00385706	-0.111691	-0.02141	0.935616	0.894321	0.978818
TSPAN4	Osteoarthritis	Simple mode	7	-0.0831784	0.0568934	0.194055	-0.194689	0.0283326	0.920187	0.82309	1.02874
TSPAN4	Osteoarthritis	Weighted mode	7	-0.0600725	0.0239749	0.0461745	-0.107063	-0.0130817	0.941696	0.898469	0.987003
LYRM4	Osteoarthritis	MR Egger	5	-0.0343985	0.0186874	0.162919	-0.0710258	0.00222885	0.966186	0.931438	1.00223
LYRM4	Osteoarthritis	Weighted median	5	-0.0367001	0.0136847	0.00732177	-0.063522	-0.00987818	0.963965	0.938453	0.99017
LYRM4	Osteoarthritis	Inverse variance weighted	5	-0.0369348	0.0121519	0.00237026	-0.0607526	-0.0131171	0.963739	0.941056	0.986969
LYRM4	Osteoarthritis	Simple mode	5	-0.0594957	0.0229888	0.0608101	-0.104554	-0.0144377	0.94224	0.900726	0.985666
LYRM4	Osteoarthritis	Weighted mode	5	-0.042411	0.0136647	0.0360921	-0.0691938	-0.0156281	0.958476	0.933146	0.984493
AS3MT	Osteoarthritis	MR Egger	4	-0.0419325	0.0987327	0.712377	-0.235449	0.151584	0.958934	0.790216	1.16368
AS3MT	Osteoarthritis	Weighted median	4	-0.040083	0.0218639	0.0667584	-0.0829361	0.00277021	0.96071	0.92041	1.00277
AS3MT	Osteoarthritis	Inverse variance weighted	4	-0.0392903	0.0197233	0.046363	-0.0779481	-0.000632603	0.961472	0.925012	0.999368
AS3MT	Osteoarthritis	Simple mode	4	-0.0418336	0.0278917	0.230617	-0.0965013	0.0128341	0.959029	0.908009	1.01292
AS3MT	Osteoarthritis	Weighted mode	4	-0.0408018	0.0246914	0.197008	-0.0891969	0.00759339	0.960019	0.914665	1.00762
MEG3	Osteoarthritis	MR Egger	9	-0.0639269	0.0266976	0.0478529	-0.116254	-0.0115995	0.938074	0.890249	0.988467
MEG3	Osteoarthritis	Weighted median	9	-0.0508275	0.0189489	0.00731077	-0.0879674	-0.0136877	0.950443	0.915791	0.986406
MEG3	Osteoarthritis	Inverse variance weighted	9	-0.0385252	0.0161397	0.0169873	-0.070159	-0.00689137	0.962207	0.932246	0.993132
MEG3	Osteoarthritis	Simple mode	9	-0.0332963	0.0427677	0.458658	-0.117121	0.0505284	0.967252	0.889477	1.05183
MEG3	Osteoarthritis	Weighted mode	9	-0.0532894	0.0186354	0.0211651	-0.0898149	-0.016764	0.948106	0.9141	0.983376
LINC00243	Osteoarthritis	MR Egger	4	0.0384649	0.03709	0.408645	-0.0342316	0.111161	1.03921	0.966348	1.11758
LINC00243	Osteoarthritis	Weighted median	4	0.0954149	0.0212895	7.40204e-06	0.0536875	0.137142	1.10012	1.05515	1.14699
LINC00243	Osteoarthritis	Inverse variance weighted	4	0.0974571	0.0262539	0.000205553	0.0459993	0.148915	1.10236	1.04707	1.16057
LINC00243	Osteoarthritis	Simple mode	4	0.160884	0.0572949	0.0674048	0.0485856	0.273182	1.17455	1.04979	1.31414
LINC00243	Osteoarthritis	Weighted mode	4	0.0886899	0.0241658	0.0349987	0.0413249	0.136055	1.09274	1.04219	1.14574
PAM16	Osteoarthritis	MR Egger	3	0.101094	0.0990234	0.493413	-0.0929917	0.29518	1.10638	0.911201	1.34337
PAM16	Osteoarthritis	Weighted median	3	0.0819348	0.0274052	0.00279199	0.0282207	0.135649	1.08539	1.02862	1.14528
PAM16	Osteoarthritis	Inverse variance weighted	3	0.0797642	0.0263752	0.0024928	0.0280688	0.13146	1.08303	1.02847	1.14049
PAM16	Osteoarthritis	Simple mode	3	0.0849508	0.0427245	0.1851	0.00121067	0.168691	1.08866	1.00121	1.18375
PAM16	Osteoarthritis	Weighted mode	3	0.0819868	0.0273032	0.0953114	0.0284724	0.135501	1.08544	1.02888	1.14511
EXOSC6	Osteoarthritis	MR Egger	6	-0.0935015	0.0588793	0.187477	-0.208905	0.0219019	0.910737	0.811472	1.02214
EXOSC6	Osteoarthritis	Weighted median	6	-0.104931	0.0247692	2.27206e-05	-0.153478	-0.0563829	0.900387	0.857719	0.945177
EXOSC6	Osteoarthritis	Inverse variance weighted	6	-0.103474	0.0285251	0.000286215	-0.159383	-0.0475647	0.901699	0.852669	0.953549
EXOSC6	Osteoarthritis	Simple mode	6	-0.0989925	0.0477543	0.0928901	-0.192591	-0.00539405	0.90575	0.824819	0.99462
EXOSC6	Osteoarthritis	Weighted mode	6	-0.121139	0.0224321	0.00294169	-0.165106	-0.0771719	0.885911	0.847804	0.925731
HAR1A	Osteoarthritis	MR Egger	3	-0.020943	0.049681	0.746024	-0.118318	0.0764317	0.979275	0.888414	1.07943
HAR1A	Osteoarthritis	Weighted median	3	-0.0396506	0.0217199	0.0679198	-0.0822216	0.0029205	0.961125	0.921068	1.00292
HAR1A	Osteoarthritis	Inverse variance weighted	3	-0.041175	0.020661	0.0462748	-0.0816706	-0.000679297	0.959661	0.921575	0.999321
HAR1A	Osteoarthritis	Simple mode	3	-0.0409091	0.0277595	0.278481	-0.0953177	0.0134995	0.959916	0.909084	1.01359
HAR1A	Osteoarthritis	Weighted mode	3	-0.0386643	0.0222688	0.224653	-0.0823111	0.00498254	0.962074	0.920985	1.00499
TRBV2	Osteoarthritis	MR Egger	3	0.298644	0.148619	0.293966	0.00735164	0.589936	1.34803	1.00738	1.80387
TRBV2	Osteoarthritis	Weighted median	3	0.150167	0.0558235	0.0071445	0.0407529	0.259581	1.16203	1.04159	1.29639
TRBV2	Osteoarthritis	Inverse variance weighted	3	0.159809	0.0480837	0.000888798	0.0655645	0.254053	1.17329	1.06776	1.28924
TRBV2	Osteoarthritis	Simple mode	3	0.10567	0.0746731	0.292673	-0.0406897	0.252029	1.11145	0.960127	1.28663
TRBV2	Osteoarthritis	Weighted mode	3	0.212189	0.0646945	0.0817248	0.0853877	0.33899	1.23638	1.08914	1.40353
ZFAND2A-DT	Osteoarthritis	MR Egger	3	0.110092	0.0671626	0.348729	-0.0215464	0.241731	1.11638	0.978684	1.27345
ZFAND2A-DT	Osteoarthritis	Weighted median	3	0.067306	0.0199316	0.000733209	0.0282401	0.106372	1.06962	1.02864	1.11224
ZFAND2A-DT	Osteoarthritis	Inverse variance weighted	3	0.065159	0.018596	0.000458453	0.0287109	0.101607	1.06733	1.02913	1.10695
ZFAND2A-DT	Osteoarthritis	Simple mode	3	0.0677889	0.0224039	0.0940684	0.0238773	0.111701	1.07014	1.02416	1.11818
ZFAND2A-DT	Osteoarthritis	Weighted mode	3	0.0674896	0.020037	0.0779735	0.0282172	0.106762	1.06982	1.02862	1.11267
CXCR2P1	Osteoarthritis	MR Egger	11	-0.0434744	0.0374881	0.276017	-0.116951	0.0300023	0.957457	0.889629	1.03046
CXCR2P1	Osteoarthritis	Weighted median	11	-0.0388416	0.0236001	0.0998003	-0.0850979	0.00741463	0.961903	0.918422	1.00744
CXCR2P1	Osteoarthritis	Inverse variance weighted	11	-0.0442476	0.0196295	0.0241878	-0.0827214	-0.0057737	0.956717	0.920608	0.994243
CXCR2P1	Osteoarthritis	Simple mode	11	-0.0776626	0.0442835	0.11001	-0.164458	0.00913309	0.925277	0.848353	1.00917
CXCR2P1	Osteoarthritis	Weighted mode	11	-0.038946	0.0226315	0.116008	-0.0833037	0.00541165	0.961803	0.920072	1.00543
THAP7-AS1	Osteoarthritis	MR Egger	3	-0.0164405	0.0429042	0.767041	-0.100533	0.0676518	0.983694	0.904355	1.06999
THAP7-AS1	Osteoarthritis	Weighted median	3	-0.0474833	0.0220105	0.0309826	-0.0906239	-0.0043426	0.953626	0.913361	0.995667
THAP7-AS1	Osteoarthritis	Inverse variance weighted	3	-0.049731	0.0220781	0.0242907	-0.0930041	-0.00645786	0.951485	0.91119	0.993563
THAP7-AS1	Osteoarthritis	Simple mode	3	-0.0969732	0.0458365	0.168638	-0.186813	-0.00713369	0.90758	0.829599	0.992892
THAP7-AS1	Osteoarthritis	Weighted mode	3	-0.0432497	0.0227073	0.197119	-0.0877559	0.00125655	0.957672	0.915984	1.00126
SNHG15	Osteoarthritis	MR Egger	3	-0.0645439	0.121236	0.688555	-0.302167	0.173079	0.937495	0.739215	1.18896
SNHG15	Osteoarthritis	Weighted median	3	-0.0634169	0.0252871	0.012146	-0.11298	-0.0138542	0.938552	0.893169	0.986241
SNHG15	Osteoarthritis	Inverse variance weighted	3	-0.060218	0.0260149	0.0206263	-0.111207	-0.00922891	0.941559	0.894753	0.990814
SNHG15	Osteoarthritis	Simple mode	3	-0.0674641	0.0326771	0.174993	-0.131511	-0.00341705	0.934761	0.876769	0.996589
SNHG15	Osteoarthritis	Weighted mode	3	-0.0634523	0.0267101	0.140735	-0.115804	-0.0111004	0.938519	0.89065	0.988961
CYP2T1P	Osteoarthritis	MR Egger	4	-0.0640449	0.034698	0.20621	-0.132053	0.00396324	0.937963	0.876295	1.00397
CYP2T1P	Osteoarthritis	Weighted median	4	-0.0554706	0.0190585	0.00360798	-0.0928253	-0.018116	0.94604	0.911353	0.982047
CYP2T1P	Osteoarthritis	Inverse variance weighted	4	-0.0533769	0.0178305	0.00275727	-0.0883246	-0.0184292	0.948023	0.915464	0.98174
CYP2T1P	Osteoarthritis	Simple mode	4	-0.0525648	0.027659	0.153562	-0.106776	0.00164691	0.948793	0.898727	1.00165
CYP2T1P	Osteoarthritis	Weighted mode	4	-0.0549171	0.0207503	0.0772206	-0.0955877	-0.0142464	0.946564	0.908839	0.985855
KRTAP5-AS1	Osteoarthritis	MR Egger	3	-0.0759155	0.0550689	0.399523	-0.183851	0.0320195	0.926895	0.83206	1.03254
KRTAP5-AS1	Osteoarthritis	Weighted median	3	-0.0656058	0.0242723	0.00687365	-0.11318	-0.018032	0.9365	0.89299	0.98213
KRTAP5-AS1	Osteoarthritis	Inverse variance weighted	3	-0.0678856	0.0233696	0.00367408	-0.11369	-0.0220812	0.934367	0.892535	0.978161
KRTAP5-AS1	Osteoarthritis	Simple mode	3	-0.0578266	0.0358902	0.248443	-0.128171	0.0125183	0.943814	0.879703	1.0126
KRTAP5-AS1	Osteoarthritis	Weighted mode	3	-0.0648655	0.0235516	0.11042	-0.111027	-0.0187044	0.937193	0.894915	0.981469
CCT6P3	Osteoarthritis	MR Egger	3	0.0459179	0.0428651	0.478119	-0.0380978	0.129934	1.04699	0.962619	1.13875
CCT6P3	Osteoarthritis	Weighted median	3	0.0476099	0.0215202	0.0269438	0.00543023	0.0897896	1.04876	1.00545	1.09394
CCT6P3	Osteoarthritis	Inverse variance weighted	3	0.0426646	0.0213293	0.0454703	0.00085909	0.0844701	1.04359	1.00086	1.08814
CCT6P3	Osteoarthritis	Simple mode	3	0.04471	0.0332308	0.310729	-0.0204223	0.109842	1.04572	0.979785	1.1161
CCT6P3	Osteoarthritis	Weighted mode	3	0.0505474	0.0238567	0.168255	0.00378832	0.0973064	1.05185	1.0038	1.1022
LINC00426	Osteoarthritis	MR Egger	5	-0.0776167	0.0376266	0.131141	-0.151365	-0.00386867	0.925319	0.859534	0.996139
LINC00426	Osteoarthritis	Weighted median	5	-0.0705096	0.024209	0.00358511	-0.117959	-0.0230599	0.931919	0.888732	0.977204
LINC00426	Osteoarthritis	Inverse variance weighted	5	-0.0689004	0.0225272	0.00222412	-0.113054	-0.0247472	0.93342	0.893103	0.975557
LINC00426	Osteoarthritis	Simple mode	5	-0.071787	0.0409628	0.154566	-0.152074	0.00850006	0.930729	0.858925	1.00854
LINC00426	Osteoarthritis	Weighted mode	5	-0.0709624	0.0244589	0.044061	-0.118902	-0.0230229	0.931497	0.887895	0.97724
LLPH-DT	Osteoarthritis	MR Egger	3	0.0878544	0.0762616	0.455105	-0.0616183	0.237327	1.09183	0.940242	1.26786
LLPH-DT	Osteoarthritis	Weighted median	3	0.046119	0.01925	0.0165843	0.00838908	0.0838489	1.0472	1.00842	1.08746
LLPH-DT	Osteoarthritis	Inverse variance weighted	3	0.0466541	0.018988	0.0140093	0.00943754	0.0838707	1.04776	1.00948	1.08749
LLPH-DT	Osteoarthritis	Simple mode	3	0.0424775	0.0314626	0.309481	-0.0191892	0.104144	1.04339	0.980994	1.10976
LLPH-DT	Osteoarthritis	Weighted mode	3	0.0484648	0.020843	0.145614	0.00761256	0.089317	1.04966	1.00764	1.09343
EIF6	Osteoarthritis	MR Egger	3	-0.0535231	0.0423631	0.426237	-0.136555	0.0295087	0.947884	0.872359	1.02995
EIF6	Osteoarthritis	Weighted median	3	-0.0720932	0.0219001	0.000995069	-0.115017	-0.0291691	0.930444	0.891351	0.971252
EIF6	Osteoarthritis	Inverse variance weighted	3	-0.0725538	0.023506	0.00202451	-0.118626	-0.0264821	0.930016	0.88814	0.973865
EIF6	Osteoarthritis	Simple mode	3	-0.108994	0.0389288	0.107403	-0.185295	-0.0326941	0.896735	0.830859	0.967835
EIF6	Osteoarthritis	Weighted mode	3	-0.0566616	0.0245793	0.147615	-0.104837	-0.00848617	0.944914	0.900471	0.99155
KCTD7	Osteoarthritis	MR Egger	3	0.102599	0.0484174	0.280702	0.00770036	0.197497	1.10805	1.00773	1.21835
KCTD7	Osteoarthritis	Weighted median	3	0.0800351	0.0266833	0.00270469	0.0277359	0.132334	1.08333	1.02812	1.14149
KCTD7	Osteoarthritis	Inverse variance weighted	3	0.0758949	0.0266373	0.00438293	0.0236858	0.128104	1.07885	1.02397	1.13667
KCTD7	Osteoarthritis	Simple mode	3	0.0788688	0.0504393	0.258345	-0.0199922	0.17773	1.08206	0.980206	1.1945
KCTD7	Osteoarthritis	Weighted mode	3	0.0801494	0.0286396	0.107487	0.0240158	0.136283	1.08345	1.02431	1.14601
NPIPB5	Osteoarthritis	MR Egger	4	0.244062	0.333927	0.540878	-0.410436	0.898559	1.27642	0.663361	2.45606
NPIPB5	Osteoarthritis	Weighted median	4	0.101281	0.0288182	0.000440624	0.0447972	0.157764	1.10659	1.04582	1.17089
NPIPB5	Osteoarthritis	Inverse variance weighted	4	0.102144	0.0274257	0.000195802	0.0483891	0.155898	1.10754	1.04958	1.16871
NPIPB5	Osteoarthritis	Simple mode	4	0.0402004	0.0528332	0.502062	-0.0633527	0.143754	1.04102	0.938612	1.1546
NPIPB5	Osteoarthritis	Weighted mode	4	0.120814	0.0306345	0.0290646	0.0607707	0.180858	1.12842	1.06266	1.19825
HLA-L	Osteoarthritis	MR Egger	5	-0.0356214	0.0653627	0.623669	-0.163732	0.0924894	0.965006	0.848969	1.0969
HLA-L	Osteoarthritis	Weighted median	5	-0.0750291	0.0230717	0.00114596	-0.12025	-0.0298086	0.927716	0.886699	0.970631
HLA-L	Osteoarthritis	Inverse variance weighted	5	-0.0783719	0.0330504	0.0177264	-0.143151	-0.0135931	0.92462	0.866623	0.986499
HLA-L	Osteoarthritis	Simple mode	5	-0.117596	0.0482726	0.0715094	-0.212211	-0.0229821	0.889055	0.808794	0.97728
HLA-L	Osteoarthritis	Weighted mode	5	-0.0709854	0.0241792	0.042567	-0.118377	-0.0235941	0.931476	0.888361	0.976682
C4A	Osteoarthritis	MR Egger	4	-0.112967	0.0508538	0.156441	-0.21264	-0.0132932	0.893181	0.808447	0.986795
C4A	Osteoarthritis	Weighted median	4	-0.0643603	0.019988	0.00128216	-0.103537	-0.0251838	0.937667	0.901643	0.975131
C4A	Osteoarthritis	Inverse variance weighted	4	-0.0591898	0.0188348	0.00167471	-0.0961061	-0.0222735	0.942528	0.908368	0.977973
C4A	Osteoarthritis	Simple mode	4	-0.0438769	0.0355372	0.304841	-0.11353	0.025776	0.957072	0.892678	1.02611
C4A	Osteoarthritis	Weighted mode	4	-0.0700294	0.0209197	0.0441397	-0.111032	-0.0290268	0.932366	0.89491	0.97139
SLC12A2-DT	Osteoarthritis	MR Egger	3	-0.115806	0.0706228	0.348627	-0.254227	0.0226148	0.890648	0.775516	1.02287
SLC12A2-DT	Osteoarthritis	Weighted median	3	-0.0772624	0.019683	8.66101e-05	-0.115841	-0.0386837	0.925647	0.890617	0.962055
SLC12A2-DT	Osteoarthritis	Inverse variance weighted	3	-0.0673538	0.033138	0.0421006	-0.132304	-0.00240332	0.934864	0.876074	0.9976
SLC12A2-DT	Osteoarthritis	Simple mode	3	-0.0646555	0.0647622	0.423284	-0.19159	0.0622784	0.93739	0.825646	1.06426
SLC12A2-DT	Osteoarthritis	Weighted mode	3	-0.0803857	0.0189002	0.0510823	-0.11743	-0.0433412	0.92276	0.889203	0.957585
GYPB	Osteoarthritis	MR Egger	5	-0.0550073	0.0799746	0.540981	-0.211758	0.101743	0.946478	0.809161	1.1071
GYPB	Osteoarthritis	Weighted median	5	-0.06139	0.0353461	0.082418	-0.130668	0.00788835	0.940456	0.877509	1.00792
GYPB	Osteoarthritis	Inverse variance weighted	5	-0.0646403	0.031373	0.0393621	-0.126131	-0.00314925	0.937405	0.881499	0.996856
GYPB	Osteoarthritis	Simple mode	5	-0.0772789	0.053341	0.220983	-0.181827	0.0272694	0.925632	0.833745	1.02764
GYPB	Osteoarthritis	Weighted mode	5	-0.0631334	0.0381356	0.173165	-0.137879	0.0116123	0.938818	0.871204	1.01168
YPEL3-DT	Osteoarthritis	MR Egger	4	0.0790589	0.0661099	0.354301	-0.0505166	0.208634	1.08227	0.950738	1.23199
YPEL3-DT	Osteoarthritis	Weighted median	4	0.0667772	0.0322181	0.0382039	0.00362969	0.129925	1.06906	1.00364	1.13874
YPEL3-DT	Osteoarthritis	Inverse variance weighted	4	0.0653327	0.0298643	0.0286952	0.00679858	0.123867	1.06751	1.00682	1.13187
YPEL3-DT	Osteoarthritis	Simple mode	4	0.0509457	0.0514145	0.39479	-0.0498268	0.151718	1.05227	0.951394	1.16383
YPEL3-DT	Osteoarthritis	Weighted mode	4	0.0668851	0.0332923	0.138114	0.00163216	0.132138	1.06917	1.00163	1.14127
LINC01094	Osteoarthritis	MR Egger	6	-0.00311263	0.0198952	0.883256	-0.0421073	0.035882	0.996892	0.958767	1.03653
LINC01094	Osteoarthritis	Weighted median	6	-0.0271122	0.0114256	0.0176473	-0.0495063	-0.00471805	0.973252	0.951699	0.995293
LINC01094	Osteoarthritis	Inverse variance weighted	6	-0.0289855	0.0101918	0.00445517	-0.0489614	-0.00900951	0.971431	0.952218	0.991031
LINC01094	Osteoarthritis	Simple mode	6	-0.0311428	0.0156833	0.103815	-0.0618821	-0.000403483	0.969337	0.939994	0.999597
LINC01094	Osteoarthritis	Weighted mode	6	-0.0263957	0.0114535	0.0693726	-0.0488445	-0.00394692	0.97395	0.952329	0.996061
BRK1	Osteoarthritis	MR Egger	3	-0.0408768	0.032898	0.431415	-0.105357	0.0236032	0.959947	0.900003	1.02388
BRK1	Osteoarthritis	Weighted median	3	-0.0308404	0.0144043	0.0322691	-0.0590728	-0.00260805	0.96963	0.942638	0.997395
BRK1	Osteoarthritis	Inverse variance weighted	3	-0.0313057	0.0143408	0.029037	-0.0594137	-0.00319777	0.969179	0.942317	0.996807
BRK1	Osteoarthritis	Simple mode	3	-0.0245676	0.0257498	0.440731	-0.0750373	0.0259021	0.975732	0.927709	1.02624
BRK1	Osteoarthritis	Weighted mode	3	-0.0301732	0.0149725	0.181444	-0.0595193	-0.000827183	0.970277	0.942217	0.999173
HMBS	Osteoarthritis	MR Egger	6	0.0560476	0.0341596	0.176191	-0.0109051	0.123	1.05765	0.989154	1.13088
HMBS	Osteoarthritis	Weighted median	6	0.049805	0.0215519	0.0208366	0.00756327	0.0920467	1.05107	1.00759	1.09642
HMBS	Osteoarthritis	Inverse variance weighted	6	0.0461324	0.0191157	0.0158077	0.00866563	0.0835992	1.04721	1.0087	1.08719
HMBS	Osteoarthritis	Simple mode	6	0.00466138	0.0410734	0.914059	-0.0758425	0.0851652	1.00467	0.926962	1.0889
HMBS	Osteoarthritis	Weighted mode	6	0.0532137	0.0221015	0.061038	0.00989462	0.0965327	1.05465	1.00994	1.10135
PARP11-AS1	Osteoarthritis	MR Egger	6	0.0299645	0.019703	0.20295	-0.00865339	0.0685823	1.03042	0.991384	1.07099
PARP11-AS1	Osteoarthritis	Weighted median	6	0.0303957	0.0148796	0.0410743	0.00123172	0.0595597	1.03086	1.00123	1.06137
PARP11-AS1	Osteoarthritis	Inverse variance weighted	6	0.0281154	0.013064	0.031388	0.00250985	0.0537208	1.02851	1.00251	1.05519
PARP11-AS1	Osteoarthritis	Simple mode	6	0.00834049	0.0283918	0.780742	-0.0473075	0.0639885	1.00838	0.953794	1.06608
PARP11-AS1	Osteoarthritis	Weighted mode	6	0.0314037	0.0147873	0.0870978	0.00242049	0.0603869	1.0319	1.00242	1.06225
FNTB	Osteoarthritis	MR Egger	6	-0.0680317	0.0463243	0.215865	-0.158827	0.022764	0.934231	0.853144	1.02303
FNTB	Osteoarthritis	Weighted median	6	-0.0375093	0.0243935	0.124127	-0.0853205	0.0103019	0.963185	0.918218	1.01036
FNTB	Osteoarthritis	Inverse variance weighted	6	-0.039203	0.019741	0.0470483	-0.0778954	-0.000510611	0.961556	0.925061	0.99949
FNTB	Osteoarthritis	Simple mode	6	-0.0039594	0.0398985	0.924806	-0.0821605	0.0742417	0.996048	0.921124	1.07707
FNTB	Osteoarthritis	Weighted mode	6	-0.0340942	0.0248785	0.228878	-0.0828561	0.0146677	0.96648	0.920484	1.01478
PAPLN-AS1	Osteoarthritis	MR Egger	3	-0.0349103	0.0575888	0.653064	-0.147784	0.0779637	0.965692	0.862617	1.08108
PAPLN-AS1	Osteoarthritis	Weighted median	3	-0.0616249	0.0254215	0.0153454	-0.111451	-0.0117987	0.940236	0.894535	0.988271
PAPLN-AS1	Osteoarthritis	Inverse variance weighted	3	-0.0629807	0.0256978	0.0142532	-0.113348	-0.0126129	0.938962	0.89284	0.987466
PAPLN-AS1	Osteoarthritis	Simple mode	3	-0.0669206	0.0346091	0.192845	-0.134754	0.000913174	0.935269	0.873931	1.00091
PAPLN-AS1	Osteoarthritis	Weighted mode	3	-0.0603056	0.0288327	0.171593	-0.116818	-0.00379346	0.941477	0.889747	0.996214
LINC02207	Osteoarthritis	MR Egger	3	0.0262225	0.0341926	0.583502	-0.040795	0.09324	1.02657	0.960026	1.09773
LINC02207	Osteoarthritis	Weighted median	3	0.0448398	0.024898	0.0717127	-0.00396034	0.0936399	1.04586	0.996047	1.09816
LINC02207	Osteoarthritis	Inverse variance weighted	3	0.0522489	0.0266531	0.0499567	8.9172e-06	0.104489	1.05364	1.00001	1.11014
LINC02207	Osteoarthritis	Simple mode	3	0.0539152	0.0625042	0.479278	-0.068593	0.176423	1.0554	0.933707	1.19294
LINC02207	Osteoarthritis	Weighted mode	3	0.0433948	0.0258301	0.23497	-0.00723216	0.0940217	1.04435	0.992794	1.09858
SUZ12P1	Osteoarthritis	MR Egger	3	0.0656853	0.0389448	0.340708	-0.0106465	0.142017	1.06789	0.98941	1.1526
SUZ12P1	Osteoarthritis	Weighted median	3	0.0932647	0.026203	0.000371831	0.0419068	0.144623	1.09775	1.0428	1.1556
SUZ12P1	Osteoarthritis	Inverse variance weighted	3	0.101215	0.0287878	0.000438237	0.0447914	0.157639	1.10651	1.04581	1.17074
SUZ12P1	Osteoarthritis	Simple mode	3	0.119778	0.0625295	0.195498	-0.00277965	0.242336	1.12725	0.997224	1.27422
SUZ12P1	Osteoarthritis	Weighted mode	3	0.0883171	0.0279559	0.0872794	0.0335235	0.143111	1.09233	1.03409	1.15386
ASB16-AS1	Osteoarthritis	MR Egger	4	-0.141789	0.0860401	0.241128	-0.310428	0.0268492	0.867804	0.733133	1.02721
ASB16-AS1	Osteoarthritis	Weighted median	4	-0.0693046	0.0244618	0.00460883	-0.11725	-0.0213594	0.933042	0.889363	0.978867
ASB16-AS1	Osteoarthritis	Inverse variance weighted	4	-0.0651649	0.0236198	0.00579946	-0.11146	-0.0188701	0.936913	0.894527	0.981307
ASB16-AS1	Osteoarthritis	Simple mode	4	-0.0657734	0.0554519	0.32095	-0.174459	0.0429123	0.936343	0.839911	1.04385
ASB16-AS1	Osteoarthritis	Weighted mode	4	-0.0742542	0.0233015	0.0498383	-0.119925	-0.0285832	0.928436	0.886987	0.971821
ZNF285	Osteoarthritis	MR Egger	4	-0.157654	0.111402	0.292652	-0.376001	0.0606943	0.854146	0.686601	1.06257
ZNF285	Osteoarthritis	Weighted median	4	-0.0955138	0.042037	0.0230781	-0.177906	-0.0131214	0.908906	0.837021	0.986964
ZNF285	Osteoarthritis	Inverse variance weighted	4	-0.0783742	0.0379367	0.0388358	-0.15273	-0.00401834	0.924618	0.858361	0.99599
ZNF285	Osteoarthritis	Simple mode	4	-0.0932163	0.065848	0.251841	-0.222278	0.0358458	0.910996	0.800692	1.0365
ZNF285	Osteoarthritis	Weighted mode	4	-0.0986851	0.0429491	0.105208	-0.182865	-0.0145049	0.906028	0.83288	0.9856
SPIB	Osteoarthritis	MR Egger	7	-0.0579044	0.0253494	0.071159	-0.107589	-0.00821954	0.94374	0.897996	0.991814
SPIB	Osteoarthritis	Weighted median	7	-0.0479636	0.0193591	0.0132281	-0.0859075	-0.0100197	0.953168	0.917679	0.99003
SPIB	Osteoarthritis	Inverse variance weighted	7	-0.0371125	0.0175166	0.034116	-0.0714451	-0.00277987	0.963568	0.931047	0.997224
SPIB	Osteoarthritis	Simple mode	7	-0.0512842	0.0331851	0.173205	-0.116327	0.0137585	0.950009	0.890184	1.01385
SPIB	Osteoarthritis	Weighted mode	7	-0.0454415	0.0198844	0.0623459	-0.0844149	-0.0064681	0.955576	0.91905	0.993553
